# Supplementary material for: CASowary: CRISPR-Cas13 guide RNA predictor for transcript depletion
Source: BMC Genomics. 2022 Mar 2;23:172. doi: 10.1186/s12864-022-08366-2 (PMC8889671; doi:10.1186/s12864-022-08366-2)
Supplement: Supplementary file 2 — Additional file 2. A peak file generated using macs2 software on aligned POPPI-seq data for Hek293 cell line using hg38_transcriptome.fasta (Additional file 1) as a reference. [file 12864_2022_8366_MOESM2_ESM.xls]

# This file is generated by MACS version 2.2.7.1
# Command line: callpeak -t POPPI_Seq1.bam -n No_Model_Comparison --outdir No_Model_Comparison --nomodel
# ARGUMENTS LIST:
# name = No_Model_Comparison
# format = AUTO
# ChIP-seq file = ['POPPI_Seq1.bam']
# control file = None
# effective genome size = 2.70e+09
# band width = 300
# model fold = [5, 50]
# qvalue cutoff = 5.00e-02
# The maximum gap between significant sites is assigned as the read length/tag size.
# The minimum length of peaks is assigned as the predicted fragment length "d".
# Larger dataset will be scaled towards smaller dataset.
# Range for calculating regional lambda is: 10000 bps
# Broad region calling is off
# Paired-End mode is off

# tag size is determined as 127 bps
# total tags in treatment: 8346382
# tags after filtering in treatment: 6194927
# maximum duplicate tags at the same position in treatment = 1
# Redundant rate in treatment: 0.26
# d = 200
chr	start	end	length	abs_summit	pileup	-log10(pvalue)	fold_enrichment	-log10(qvalue)	name
ENST00000000233.10	52	960	909	734	96	89.325	17.1986	86.4903	No_Model_Comparison_peak_1
ENST00000000412.8	77	2293	2217	816	47	27.5604	7.27273	25.6804	No_Model_Comparison_peak_2
ENST00000000442.11	389	1314	926	806	10	7.91124	5.44554	6.79072	No_Model_Comparison_peak_3
ENST00000000442.11	1647	2110	464	1957	10	7.91124	5.44554	6.79072	No_Model_Comparison_peak_4
ENST00000001008.6	137	2219	2083	1413	210	95.767	6.32873	92.8699	No_Model_Comparison_peak_5
ENST00000001146.7	2430	2629	200	2568	3	2.89158	2.74182	2.21965	No_Model_Comparison_peak_6
ENST00000001146.7	3923	4122	200	4033	3	2.89158	2.74182	2.21965	No_Model_Comparison_peak_7
ENST00000002125.9	118	2008	1891	1380	9	7.2838	5.20833	6.21508	No_Model_Comparison_peak_8
ENST00000002165.11	104	2040	1937	955	97	56.4383	8.12604	53.9926	No_Model_Comparison_peak_9
ENST00000002501.11	130	1973	1844	1207	11	9.37863	6.18557	8.16844	No_Model_Comparison_peak_10
ENST00000002829.8	1700	1899	200	1821	3	2.89158	2.74182	2.21965	No_Model_Comparison_peak_11
ENST00000002829.8	2065	2444	380	2236	4	3.93581	3.42728	3.1392	No_Model_Comparison_peak_12
ENST00000003100.13	60	3083	3024	255	36	16.7887	5.25568	15.2391	No_Model_Comparison_peak_13
ENST00000003302.8	2038	2782	745	2381	16	7.96057	4.40415	6.83699	No_Model_Comparison_peak_14
ENST00000003302.8	3508	4557	1050	3967	15	7.18179	4.14508	6.11952	No_Model_Comparison_peak_15
ENST00000003583.12	986	2083	1098	1586	6	5.39025	4.32099	4.45955	No_Model_Comparison_peak_16
ENST00000003583.12	2218	2417	200	2309	5	4.33246	3.7037	3.50564	No_Model_Comparison_peak_17
ENST00000003912.7	1608	1874	267	1752	23	8.39556	3.72671	7.24875	No_Model_Comparison_peak_18
ENST00000003912.7	2310	2909	600	2677	18	5.33608	2.95031	4.40968	No_Model_Comparison_peak_19
ENST00000003912.7	3110	3737	628	3586	16	4.25605	2.63975	3.43574	No_Model_Comparison_peak_20
ENST00000003912.7	4069	4427	359	4131	15	3.75088	2.48447	3.00375	No_Model_Comparison_peak_21
ENST00000003912.7	4597	5344	748	5113	19	5.90875	3.10559	4.94462	No_Model_Comparison_peak_22
ENST00000004531.14	1601	1839	239	1772	17	4.44811	2.65487	3.61224	No_Model_Comparison_peak_23
ENST00000004531.14	4161	4675	515	4345	16	3.5171	2.32877	2.78906	No_Model_Comparison_peak_24
ENST00000004531.14	6711	7038	328	6910	14	3.75595	2.55102	3.00832	No_Model_Comparison_peak_25
ENST00000004982.6	520	719	200	615	3	2.89158	2.74182	2.21965	No_Model_Comparison_peak_26
ENST00000005082.13	235	434	200	324	3	2.89158	2.74182	2.21965	No_Model_Comparison_peak_27
ENST00000005082.13	760	1769	1010	1073	8	8.78342	6.1691	7.60189	No_Model_Comparison_peak_28
ENST00000005178.6	521	720	200	582	4	3.61135	3.24675	2.87543	No_Model_Comparison_peak_29
ENST00000005178.6	2677	2876	200	2748	4	3.61135	3.24675	2.87543	No_Model_Comparison_peak_30
ENST00000005257.7	128	2758	2631	1719	32	17.3868	6.04396	15.8117	No_Model_Comparison_peak_31
ENST00000005260.9	379	2080	1702	1360	46	23.2753	6.0567	21.5122	No_Model_Comparison_peak_32
ENST00000005260.9	2450	3174	725	2808	23	6.67506	3.09278	5.6421	No_Model_Comparison_peak_33
ENST00000005286.8	278	837	560	445	7	3.34577	2.91971	2.63322	No_Model_Comparison_peak_34
ENST00000005286.8	1044	1299	256	1135	16	11.1735	6.20438	9.86874	No_Model_Comparison_peak_35
ENST00000005286.8	2417	3437	1021	2697	13	8.2753	5.10949	7.13481	No_Model_Comparison_peak_36
ENST00000005340.10	888	2960	2073	2788	25	16.0762	6.80628	14.5512	No_Model_Comparison_peak_37
ENST00000005374.10	21	1014	994	794	20	17.7228	9.05172	16.1363	No_Model_Comparison_peak_38
ENST00000005386.8	33	2192	2160	163	33	13.5654	4.53333	12.145	No_Model_Comparison_peak_39
ENST00000005386.8	2375	2980	606	2548	28	10.0899	3.86667	8.84594	No_Model_Comparison_peak_40
ENST00000005558.8	1209	1497	289	1348	6	6.24432	4.79819	5.23688	No_Model_Comparison_peak_41
ENST00000006015.4	11	433	423	155	22	12.1764	5.50239	10.8196	No_Model_Comparison_peak_42
ENST00000006015.4	734	2299	1566	973	28	17.7087	6.9378	16.1231	No_Model_Comparison_peak_43
ENST00000006275.8	1	781	781	604	18	18.5026	10.1064	16.8909	No_Model_Comparison_peak_44
ENST00000006658.11	1514	2542	1029	1886	6	6.24432	4.79819	5.23688	No_Model_Comparison_peak_45
ENST00000006777.11	63	1647	1585	234	19	15.702	8.13008	14.1951	No_Model_Comparison_peak_46
ENST00000007264.7	214	1985	1772	1796	23	18.0987	8.39161	16.5003	No_Model_Comparison_peak_47
ENST00000007390.3	277	1166	890	894	94	88.0676	17.3358	85.2455	No_Model_Comparison_peak_48
ENST00000007414.8	2515	2714	200	2605	3	2.89158	2.74182	2.21965	No_Model_Comparison_peak_49
ENST00000007510.8	512	1031	520	666	7	6.72126	5.06329	5.68579	No_Model_Comparison_peak_50
ENST00000007510.8	1339	1664	326	1520	6	5.57793	4.43038	4.63556	No_Model_Comparison_peak_51
ENST00000007516.8	3	662	660	209	93	90.0061	18.3594	87.1651	No_Model_Comparison_peak_52
ENST00000007708.7	547	1520	974	1373	10	8.56115	5.85106	7.40578	No_Model_Comparison_peak_53
ENST00000007708.7	1650	2317	668	2151	8	6.40195	4.78723	5.38488	No_Model_Comparison_peak_54
ENST00000007722.11	581	780	200	691	3	2.89158	2.74182	2.21965	No_Model_Comparison_peak_55
ENST00000007722.11	2551	3010	460	2660	3	2.89158	2.74182	2.21965	No_Model_Comparison_peak_56
ENST00000008440.9	10	720	711	346	12	11.9388	7.55814	10.5917	No_Model_Comparison_peak_57
ENST00000008440.9	1111	1513	403	1244	4	3.05077	2.90698	2.36405	No_Model_Comparison_peak_58
ENST00000008527.10	407	2903	2497	2062	25	14.4412	6.01852	12.9804	No_Model_Comparison_peak_59
ENST00000008876.7	1427	2964	1538	2574	23	11.7904	5.15021	10.4499	No_Model_Comparison_peak_60
ENST00000009041.12	119	1632	1514	861	20	14.6406	7.24138	13.1728	No_Model_Comparison_peak_61
ENST00000009530.12	2844	3092	249	2978	8	8.78342	6.1691	7.60189	No_Model_Comparison_peak_62
ENST00000009589.8	1	502	502	214	66	79.1896	24.4526	76.458	No_Model_Comparison_peak_63
ENST00000010132.6	1079	1755	677	1405	11	12.1078	7.79221	10.7535	No_Model_Comparison_peak_64
ENST00000010299.10	269	849	581	450	8	8.78342	6.1691	7.60189	No_Model_Comparison_peak_65
ENST00000010404.6	85	871	787	449	17	16.5199	9.18367	14.9793	No_Model_Comparison_peak_66
ENST00000011473.6	143	2089	1947	1515	39	23.9649	7.38007	22.1811	No_Model_Comparison_peak_67
ENST00000011619.6	796	3221	2426	2119	73	37.4135	6.64273	35.305	No_Model_Comparison_peak_68
ENST00000011691.6	19	745	727	561	19	21.3073	11.4943	19.6022	No_Model_Comparison_peak_69
ENST00000011700.10	1850	2066	217	1912	7	3.65712	3.125	2.91761	No_Model_Comparison_peak_70
ENST00000011700.10	2735	3066	332	2924	5	2.00583	2.15827	1.46351	No_Model_Comparison_peak_71
ENST00000011700.10	10406	10705	300	10572	5	3.31784	3.06122	2.60771	No_Model_Comparison_peak_72
ENST00000011898.10	996	1341	346	1183	11	5.36932	3.7037	4.44171	No_Model_Comparison_peak_73
ENST00000011898.10	1636	2206	571	1957	15	8.62865	4.93827	7.46921	No_Model_Comparison_peak_74
ENST00000011898.10	2590	2911	322	2736	9	3.93339	3.08642	3.1392	No_Model_Comparison_peak_75
ENST00000011898.10	3140	3570	431	3338	11	5.36932	3.7037	4.44171	No_Model_Comparison_peak_76
ENST00000012049.10	137	1432	1296	1122	13	12.7667	7.86517	11.3851	No_Model_Comparison_peak_77
ENST00000012134.7	1131	1742	612	1330	6	3.51537	3.125	2.78738	No_Model_Comparison_peak_78
ENST00000012443.9	1	1648	1648	183	64	43.42	9.44767	41.1914	No_Model_Comparison_peak_79
ENST00000013034.3	116	796	681	511	93	104.091	24.2268	101.115	No_Model_Comparison_peak_80
ENST00000013070.11	647	3386	2740	1769	51	25.9079	6.20525	24.0709	No_Model_Comparison_peak_81
ENST00000013125.8	914	1924	1011	1245	47	26.353	6.87679	24.5043	No_Model_Comparison_peak_82
ENST00000013125.8	2053	3287	1235	3108	22	7.0228	3.29513	5.97002	No_Model_Comparison_peak_83
ENST00000013125.8	3452	3978	527	3751	18	4.77401	2.72206	3.91377	No_Model_Comparison_peak_84
ENST00000013807.9	150	1080	931	929	10	10.9318	7.23684	9.6378	No_Model_Comparison_peak_85
ENST00000013894.3	530	729	200	543	2	1.94075	2.05637	1.40506	No_Model_Comparison_peak_86
ENST00000014914.6	1995	2221	227	2122	10	4.12036	3.08989	3.30982	No_Model_Comparison_peak_87
ENST00000014914.6	5151	6427	1277	5332	9	3.6393	2.90698	2.90122	No_Model_Comparison_peak_88
ENST00000014930.9	88	1139	1052	834	29	25.9378	10.9489	24.1003	No_Model_Comparison_peak_89
ENST00000014935.7	273	1149	877	959	6	4.02695	3.46535	3.22389	No_Model_Comparison_peak_90
ENST00000014935.7	1533	2478	946	2100	11	8.98485	5.94059	7.79352	No_Model_Comparison_peak_91
ENST00000016171.6	158	2543	2386	1308	56	22.2293	4.81419	20.496	No_Model_Comparison_peak_92
ENST00000016171.6	2737	2984	248	2862	28	5.44783	2.44932	4.51413	No_Model_Comparison_peak_93
ENST00000016171.6	3127	4092	966	3768	31	6.8369	2.7027	5.79375	No_Model_Comparison_peak_94
ENST00000016946.8	3043	3312	270	3173	10	4.84918	3.52564	3.98285	No_Model_Comparison_peak_95
ENST00000016946.8	3463	4180	718	3911	11	5.60881	3.84615	4.66483	No_Model_Comparison_peak_96
ENST00000016946.8	5115	5415	301	5263	10	4.88663	3.54839	4.01782	No_Model_Comparison_peak_97
ENST00000016946.8	6403	6667	265	6475	7	3.04315	2.72109	2.35761	No_Model_Comparison_peak_98
ENST00000017003.7	758	1967	1210	1782	11	6.48772	4.37956	5.46642	No_Model_Comparison_peak_99
ENST00000017003.7	2189	2666	478	2544	10	5.64367	4.0146	4.69734	No_Model_Comparison_peak_100
ENST00000017003.7	2857	3349	493	3173	7	3.34577	2.91971	2.63322	No_Model_Comparison_peak_101
ENST00000019019.6	498	1949	1452	1705	16	14.5549	8.25243	13.09	No_Model_Comparison_peak_102
ENST00000019317.8	324	3702	3379	996	31	13.5855	4.7619	12.1647	No_Model_Comparison_peak_103
ENST00000022615.9	47	1365	1319	897	112	81.1013	11.4604	78.3501	No_Model_Comparison_peak_104
ENST00000023939.8	309	1730	1422	664	36	25.9851	8.89423	24.1461	No_Model_Comparison_peak_105
ENST00000024061.7	1257	1907	651	1601	4	3.93581	3.42728	3.1392	No_Model_Comparison_peak_106
ENST00000025008.10	1161	1832	672	1322	24	6.36418	2.92056	5.35034	No_Model_Comparison_peak_107
ENST00000025008.10	2843	3774	932	3576	20	4.2384	2.40826	3.41941	No_Model_Comparison_peak_108
ENST00000025008.10	3985	4567	583	4169	28	8.43079	3.32569	7.28265	No_Model_Comparison_peak_109
ENST00000025008.10	5235	5434	200	5343	20	4.25394	2.41379	3.43386	No_Model_Comparison_peak_110
ENST00000025008.10	5835	6124	290	5936	16	2.89017	2.07317	2.21965	No_Model_Comparison_peak_111
ENST00000025301.4	641	944	304	811	21	3.46718	2.10325	2.74442	No_Model_Comparison_peak_112
ENST00000025301.4	1281	1665	385	1398	21	3.03601	1.96078	2.35106	No_Model_Comparison_peak_113
ENST00000025301.4	2192	2423	232	2328	26	4.4594	2.24252	3.62313	No_Model_Comparison_peak_114
ENST00000025301.4	4577	5029	453	4941	28	3.17918	1.84244	2.48159	No_Model_Comparison_peak_115
ENST00000025301.4	8270	8555	286	8386	30	7.28671	2.87037	6.21794	No_Model_Comparison_peak_116
ENST00000025301.4	8792	9000	209	8807	19	2.95389	1.99203	2.27546	No_Model_Comparison_peak_117
ENST00000025301.4	9177	9463	287	9322	26	6.75684	2.92842	5.71882	No_Model_Comparison_peak_118
ENST00000025399.10	3	1427	1425	684	88	63.604	11.0149	61.0559	No_Model_Comparison_peak_119
ENST00000026218.9	362	1698	1337	1552	7	5.18139	4.12371	4.26564	No_Model_Comparison_peak_120
ENST00000026218.9	1900	2738	839	2370	7	5.18139	4.12371	4.26564	No_Model_Comparison_peak_121
ENST00000028008.9	845	1044	200	955	3	2.89158	2.74182	2.21965	No_Model_Comparison_peak_122
ENST00000029410.10	393	1599	1207	1340	15	13.5992	7.92079	12.1771	No_Model_Comparison_peak_123
ENST00000031146.8	2604	2839	236	2734	17	5.8082	3.23741	4.85075	No_Model_Comparison_peak_124
ENST00000031146.8	3190	4599	1410	4033	20	7.75082	3.77698	6.6383	No_Model_Comparison_peak_125
ENST00000031146.8	4812	5071	260	4987	20	7.75082	3.77698	6.6383	No_Model_Comparison_peak_126
ENST00000033079.7	2591	2937	347	2774	14	4.00914	2.66904	3.20738	No_Model_Comparison_peak_127
ENST00000033079.7	3281	4606	1326	3985	27	12.8057	4.98221	11.4227	No_Model_Comparison_peak_128
ENST00000033079.7	4906	5253	348	4989	14	4.00914	2.66904	3.20738	No_Model_Comparison_peak_129
ENST00000034275.12	383	1493	1111	1008	14	12.402	7.42574	11.036	No_Model_Comparison_peak_130
ENST00000035307.6	303	1891	1589	1236	31	16.9002	6.01504	15.3458	No_Model_Comparison_peak_131
ENST00000035307.6	2450	2744	295	2642	11	2.76189	2.25564	2.14371	No_Model_Comparison_peak_132
ENST00000035307.6	3003	3325	323	3201	14	4.32691	2.81955	3.50125	No_Model_Comparison_peak_133
ENST00000037243.7	15	888	874	382	66	60.2451	15.1584	57.7437	No_Model_Comparison_peak_134
ENST00000037869.7	217	1732	1516	1386	49	32.381	8.59107	30.384	No_Model_Comparison_peak_135
ENST00000038176.8	318	735	418	648	5	3.36539	3.09278	2.65098	No_Model_Comparison_peak_136
ENST00000038176.8	933	1415	483	1304	8	6.16739	4.63918	5.18609	No_Model_Comparison_peak_137
ENST00000038176.8	1761	2005	245	1873	4	2.54973	2.57732	1.95385	No_Model_Comparison_peak_138
ENST00000038176.8	2565	2764	200	2634	5	3.36539	3.09278	2.65098	No_Model_Comparison_peak_139
ENST00000038176.8	3085	3458	374	3281	9	7.19823	5.15464	6.135	No_Model_Comparison_peak_140
ENST00000039989.9	263	1449	1187	983	11	3.8153	2.8169	3.0621	No_Model_Comparison_peak_141
ENST00000039989.9	1758	3171	1414	2092	17	7.90337	4.22535	6.78382	No_Model_Comparison_peak_142
ENST00000040584.6	388	1855	1468	884	27	20.8176	8.75	19.1275	No_Model_Comparison_peak_143
ENST00000040663.8	417	1536	1120	1244	45	26.6071	7.27848	24.7517	No_Model_Comparison_peak_144
ENST00000040663.8	1806	2460	655	2003	30	13.6438	4.90506	12.2206	No_Model_Comparison_peak_145
ENST00000040663.8	2642	2943	302	2767	19	6.05359	3.16456	5.07963	No_Model_Comparison_peak_146
ENST00000040738.10	1644	2317	674	1835	25	5.12645	2.47619	4.2148	No_Model_Comparison_peak_147
ENST00000040738.10	2936	3190	255	3071	25	3.74273	2.06677	2.99579	No_Model_Comparison_peak_148
ENST00000040738.10	7443	8041	599	7517	25	3.90474	2.11382	3.1392	No_Model_Comparison_peak_149
ENST00000040738.10	8593	8908	316	8734	24	4.89081	2.44618	4.02191	No_Model_Comparison_peak_150
ENST00000040738.10	10013	10301	289	10052	17	3.20695	2.15827	2.50706	No_Model_Comparison_peak_151
ENST00000040877.2	1044	3659	2616	2821	73	23.3327	4.04814	21.5684	No_Model_Comparison_peak_152
ENST00000040877.2	4025	4620	596	4492	43	7.27029	2.407	6.2027	No_Model_Comparison_peak_153
ENST00000042381.9	194	527	334	379	3	2.69525	2.63158	2.08448	No_Model_Comparison_peak_154
ENST00000042381.9	993	1364	372	1189	3	2.69525	2.63158	2.08448	No_Model_Comparison_peak_155
ENST00000042381.9	2320	2768	449	2625	3	2.69525	2.63158	2.08448	No_Model_Comparison_peak_156
ENST00000042381.9	2971	3610	640	3415	5	4.75396	3.94737	3.89438	No_Model_Comparison_peak_157
ENST00000043402.8	215	451	237	317	5	4.84879	4	3.98264	No_Model_Comparison_peak_158
ENST00000043402.8	636	1703	1068	797	6	5.99897	4.66667	5.02858	No_Model_Comparison_peak_159
ENST00000044462.12	11	302	292	150	41	24.5015	7.2165	22.703	No_Model_Comparison_peak_160
ENST00000044462.12	621	1160	540	856	90	80.0436	15.6357	77.3034	No_Model_Comparison_peak_161
ENST00000046640.9	464	663	200	616	4	3.53952	3.20513	2.80946	No_Model_Comparison_peak_162
ENST00000046640.9	1143	1342	200	1232	5	4.57559	3.84615	3.72989	No_Model_Comparison_peak_163
ENST00000046640.9	2248	2535	288	2367	4	3.53952	3.20513	2.80946	No_Model_Comparison_peak_164
ENST00000046640.9	3864	4063	200	3888	3	2.58015	2.5641	1.98141	No_Model_Comparison_peak_165
ENST00000052569.10	484	2062	1579	696	39	19.674	5.8309	18.0212	No_Model_Comparison_peak_166
ENST00000052569.10	2283	4025	1743	3457	23	7.79362	3.49854	6.67872	No_Model_Comparison_peak_167
ENST00000053468.4	35	2048	2014	546	87	50.6956	8.0292	48.3391	No_Model_Comparison_peak_168
ENST00000053867.8	378	2090	1713	568	29	19.7687	7.69231	18.1139	No_Model_Comparison_peak_169
ENST00000054650.8	213	1338	1126	1124	24	24.0632	11.5741	22.2757	No_Model_Comparison_peak_170
ENST00000054666.11	16	2116	2101	1672	94	50.0494	7.19697	47.704	No_Model_Comparison_peak_171
ENST00000054950.4	214	2133	1920	409	75	49.1195	9.24574	46.7896	No_Model_Comparison_peak_172
ENST00000055077.8	60	1487	1428	958	32	25.2918	9.64912	23.4717	No_Model_Comparison_peak_173
ENST00000055335.11	581	884	304	746	5	5.05722	4.11273	4.14946	No_Model_Comparison_peak_174
ENST00000055335.11	1049	1390	342	1239	4	3.93581	3.42728	3.1392	No_Model_Comparison_peak_175
ENST00000056217.10	1218	1417	200	1230	2	1.79725	1.97368	1.33902	No_Model_Comparison_peak_176
ENST00000056217.10	2202	2401	200	2337	3	2.69525	2.63158	2.08448	No_Model_Comparison_peak_177
ENST00000056217.10	2607	2899	293	2734	4	3.68616	3.28947	2.94367	No_Model_Comparison_peak_178
ENST00000056217.10	4546	4856	311	4698	5	4.75396	3.94737	3.89438	No_Model_Comparison_peak_179
ENST00000056233.4	795	1344	550	1043	31	19.6966	7.20721	18.0433	No_Model_Comparison_peak_180
ENST00000056233.4	1564	2738	1175	1884	20	9.86137	4.72973	8.6276	No_Model_Comparison_peak_181
ENST00000060969.6	345	700	356	462	27	7.9445	3.24074	6.82199	No_Model_Comparison_peak_182
ENST00000060969.6	1129	1369	241	1272	21	4.76946	2.5463	3.90926	No_Model_Comparison_peak_183
ENST00000060969.6	2095	2678	584	2212	24	6.28282	2.89352	5.27373	No_Model_Comparison_peak_184
ENST00000060969.6	2932	4521	1590	4122	27	7.9445	3.24074	6.82199	No_Model_Comparison_peak_185
ENST00000060969.6	4886	5243	358	5065	15	2.2734	1.85615	1.70556	No_Model_Comparison_peak_186
ENST00000064778.8	676	979	304	841	15	3.91281	2.55591	3.1392	No_Model_Comparison_peak_187
ENST00000064778.8	1866	2141	276	1953	16	3.64302	2.38095	2.9049	No_Model_Comparison_peak_188
ENST00000064778.8	2408	2723	316	2637	14	2.75874	2.10084	2.14077	No_Model_Comparison_peak_189
ENST00000064778.8	3437	3854	418	3562	18	4.6209	2.66106	3.77202	No_Model_Comparison_peak_190
ENST00000064778.8	4176	4581	406	4303	17	4.12082	2.52101	3.31025	No_Model_Comparison_peak_191
ENST00000064778.8	4883	5121	239	4942	17	4.12082	2.52101	3.31025	No_Model_Comparison_peak_192
ENST00000064778.8	6047	6321	275	6143	22	7.83216	3.60502	6.71529	No_Model_Comparison_peak_193
ENST00000064780.7	217	464	248	308	5	4.49152	3.79747	3.65169	No_Model_Comparison_peak_194
ENST00000064780.7	3024	3256	233	3108	4	3.47045	3.16456	2.74648	No_Model_Comparison_peak_195
ENST00000066544.8	2679	5530	2852	3341	68	25.5498	4.6748	23.7224	No_Model_Comparison_peak_196
ENST00000070846.10	280	1322	1043	478	15	5.70203	3.38983	4.75126	No_Model_Comparison_peak_197
ENST00000070846.10	1582	1831	250	1695	16	6.36834	3.60169	5.35427	No_Model_Comparison_peak_198
ENST00000070846.10	2024	3272	1249	2558	22	10.833	4.87288	9.54334	No_Model_Comparison_peak_199
ENST00000070846.10	3500	4050	551	3750	13	4.44731	2.9661	3.61147	No_Model_Comparison_peak_200
ENST00000072644.7	420	1713	1294	1443	12	11.2447	7.14286	9.9372	No_Model_Comparison_peak_201
ENST00000072869.9	440	2513	2074	810	31	18.7932	6.80851	17.1727	No_Model_Comparison_peak_202
ENST00000074304.9	3595	4096	502	3908	9	3.872	3.04878	3.11358	No_Model_Comparison_peak_203
ENST00000075120.12	2211	2499	289	2385	5	4.49152	3.79747	3.65169	No_Model_Comparison_peak_204
ENST00000075120.12	2815	3246	432	3138	5	4.49152	3.79747	3.65169	No_Model_Comparison_peak_205
ENST00000075322.11	18	217	200	118	3	2.89158	2.74182	2.21965	No_Model_Comparison_peak_206
ENST00000075322.11	782	1109	328	946	3	2.89158	2.74182	2.21965	No_Model_Comparison_peak_207
ENST00000075322.11	2704	2903	200	2752	2	1.94075	2.05637	1.40506	No_Model_Comparison_peak_208
ENST00000075430.11	1755	1954	200	1820	4	3.27808	3.04878	2.57127	No_Model_Comparison_peak_209
ENST00000075430.11	2362	3352	991	2547	6	5.30126	4.26829	4.37736	No_Model_Comparison_peak_210
ENST00000075503.8	57	573	517	233	2	1.94075	2.05637	1.40506	No_Model_Comparison_peak_211
ENST00000075503.8	714	959	246	823	3	2.89158	2.74182	2.21965	No_Model_Comparison_peak_212
ENST00000075503.8	2231	2446	216	2287	3	2.89158	2.74182	2.21965	No_Model_Comparison_peak_213
ENST00000078429.9	301	936	636	542	66	25.2298	4.73833	23.4113	No_Model_Comparison_peak_214
ENST00000078429.9	1652	2574	923	1937	40	9.20769	2.89958	8.00581	No_Model_Comparison_peak_215
ENST00000078429.9	2727	3991	1265	3795	72	29.6148	5.16266	27.6843	No_Model_Comparison_peak_216
ENST00000078527.9	1228	1577	350	1310	3	2.89158	2.74182	2.21965	No_Model_Comparison_peak_217
ENST00000080059.12	1676	1901	226	1775	6	4.48571	3.76344	3.64708	No_Model_Comparison_peak_218
ENST00000080059.12	3026	4213	1188	3219	8	6.48406	4.83871	5.46299	No_Model_Comparison_peak_219
ENST00000081029.8	11	1780	1770	634	90	63.9149	10.7565	61.3626	No_Model_Comparison_peak_220
ENST00000082468.11	99	341	243	144	4	3.27808	3.04878	2.57127	No_Model_Comparison_peak_221
ENST00000082468.11	1503	2349	847	1696	7	6.40224	4.87805	5.38488	No_Model_Comparison_peak_222
ENST00000083182.8	720	1091	372	790	19	4.94507	2.7248	4.07262	No_Model_Comparison_peak_223
ENST00000083182.8	1804	4132	2329	3416	32	12.5279	4.29688	11.1562	No_Model_Comparison_peak_224
ENST00000084795.9	1	612	612	366	170	170.303	22.093	166.709	No_Model_Comparison_peak_225
ENST00000084798.9	118	483	366	308	13	9.30518	5.73771	8.09814	No_Model_Comparison_peak_226
ENST00000084798.9	666	1611	946	1194	22	19.3687	9.42623	17.7254	No_Model_Comparison_peak_227
ENST00000085068.7	17	1032	1016	862	24	22.5721	10.6838	20.8283	No_Model_Comparison_peak_228
ENST00000085079.11	164	2294	2131	2095	49	29.3178	7.53012	27.3944	No_Model_Comparison_peak_229
ENST00000155674.9	136	1629	1494	816	37	27.6544	9.40594	25.772	No_Model_Comparison_peak_230
ENST00000155840.12	349	548	200	445	3	2.89158	2.74182	2.21965	No_Model_Comparison_peak_231
ENST00000155840.12	812	1330	519	902	3	2.89158	2.74182	2.21965	No_Model_Comparison_peak_232
ENST00000155926.8	915	2242	1328	1203	18	7.80833	4.04255	6.69297	No_Model_Comparison_peak_233
ENST00000155926.8	2593	3347	755	3180	19	8.54567	4.25532	7.39117	No_Model_Comparison_peak_234
ENST00000155926.8	3841	4122	282	4025	21	10.0817	4.68085	8.83805	No_Model_Comparison_peak_235
ENST00000156084.8	620	2613	1994	1967	33	23.7852	8.62944	22.0058	No_Model_Comparison_peak_236
ENST00000156109.7	60	1597	1538	1192	52	35.3954	9.07534	33.3307	No_Model_Comparison_peak_237
ENST00000156471.10	1171	2835	1665	2715	21	6.24501	3.08123	5.23746	No_Model_Comparison_peak_238
ENST00000156471.10	3025	3389	365	3193	16	3.42576	2.29111	2.70586	No_Model_Comparison_peak_239
ENST00000156471.10	9196	9395	200	9298	11	4.22809	3.04569	3.40973	No_Model_Comparison_peak_240
ENST00000156825.5	224	2341	2118	769	46	18.4562	4.71888	16.8462	No_Model_Comparison_peak_241
ENST00000157600.8	181	504	324	224	4	3.47045	3.16456	2.74648	No_Model_Comparison_peak_242
ENST00000157600.8	1160	1658	499	1238	5	4.33246	3.7037	3.50564	No_Model_Comparison_peak_243
ENST00000157600.8	7152	7351	200	7245	3	2.89158	2.74182	2.21965	No_Model_Comparison_peak_244
ENST00000157812.7	1	1620	1620	1194	44	28.7505	8.24176	26.8407	No_Model_Comparison_peak_245
ENST00000158009.6	414	613	200	529	3	2.89158	2.74182	2.21965	No_Model_Comparison_peak_246
ENST00000158009.6	966	1165	200	1032	2	1.94075	2.05637	1.40506	No_Model_Comparison_peak_247
ENST00000158166.5	190	818	629	659	9	6.17549	4.5045	5.19371	No_Model_Comparison_peak_248
ENST00000158166.5	973	1669	697	1147	17	14.753	8.10811	13.2804	No_Model_Comparison_peak_249
ENST00000158526.9	411	1188	778	660	45	40.9572	13.3721	38.7768	No_Model_Comparison_peak_250
ENST00000158771.9	229	1144	916	950	26	15.1077	6.13636	13.6228	No_Model_Comparison_peak_251
ENST00000158771.9	1884	2140	257	2012	15	6.19807	3.63636	5.21525	No_Model_Comparison_peak_252
ENST00000158771.9	2904	3332	429	3170	9	2.56723	2.27273	1.97005	No_Model_Comparison_peak_253
ENST00000158771.9	3462	4003	542	3597	14	5.51891	3.40909	4.58061	No_Model_Comparison_peak_254
ENST00000159087.7	409	839	431	426	4	3.33989	3.08642	2.62773	No_Model_Comparison_peak_255
ENST00000159087.7	1467	1666	200	1514	5	4.33246	3.7037	3.50564	No_Model_Comparison_peak_256
ENST00000159087.7	2369	3036	668	2435	5	4.33246	3.7037	3.50564	No_Model_Comparison_peak_257
ENST00000159111.9	509	708	200	582	10	4.77556	3.48101	3.91507	No_Model_Comparison_peak_258
ENST00000159111.9	2995	3274	280	3137	10	4.77556	3.48101	3.91507	No_Model_Comparison_peak_259
ENST00000159111.9	4133	4332	200	4279	11	5.52722	3.79747	4.58865	No_Model_Comparison_peak_260
ENST00000159111.9	4531	4765	235	4700	8	3.38479	2.8481	2.6692	No_Model_Comparison_peak_261
ENST00000159647.9	281	480	200	324	3	2.88774	2.73973	2.21965	No_Model_Comparison_peak_262
ENST00000159647.9	2255	2881	627	2398	8	8.77436	6.16438	7.60189	No_Model_Comparison_peak_263
ENST00000160298.9	480	729	250	599	8	4.18322	3.35821	3.36886	No_Model_Comparison_peak_264
ENST00000160298.9	1025	1281	257	1148	9	4.96542	3.73134	4.09092	No_Model_Comparison_peak_265
ENST00000160298.9	1692	2007	316	1857	12	7.53988	4.85075	6.43944	No_Model_Comparison_peak_266
ENST00000160298.9	2595	3040	446	2916	9	4.96542	3.73134	4.09092	No_Model_Comparison_peak_267
ENST00000160298.9	3501	3759	259	3658	9	4.96542	3.73134	4.09092	No_Model_Comparison_peak_268
ENST00000160373.8	549	844	296	715	6	3.47418	3.09735	2.7495	No_Model_Comparison_peak_269
ENST00000160373.8	1478	1681	204	1540	7	4.28535	3.53982	3.46221	No_Model_Comparison_peak_270
ENST00000160373.8	1864	2654	791	2053	5	2.7185	2.65487	2.10521	No_Model_Comparison_peak_271
ENST00000160373.8	4846	5072	227	4941	8	5.14593	3.9823	4.23232	No_Model_Comparison_peak_272
ENST00000160740.7	1024	1532	509	1427	11	4.60831	3.26087	3.76038	No_Model_Comparison_peak_273
ENST00000160740.7	1724	2116	393	1790	11	4.60831	3.26087	3.76038	No_Model_Comparison_peak_274
ENST00000160740.7	2811	3039	229	2934	9	3.32443	2.71739	2.61403	No_Model_Comparison_peak_275
ENST00000160827.9	149	2074	1926	1361	40	23.6915	7.09343	21.9166	No_Model_Comparison_peak_276
ENST00000161863.9	498	786	289	654	24	2.72616	1.7934	2.11277	No_Model_Comparison_peak_277
ENST00000161863.9	2419	3722	1304	2757	55	16.4187	3.69393	14.8815	No_Model_Comparison_peak_278
ENST00000161863.9	3970	4502	533	4381	45	10.7872	3.0343	9.4997	No_Model_Comparison_peak_279
ENST00000161863.9	4782	5310	529	4933	41	8.78141	2.77045	7.60189	No_Model_Comparison_peak_280
ENST00000161863.9	5492	6131	640	6071	28	4.18471	2.10756	3.36945	No_Model_Comparison_peak_281
ENST00000162044.14	107	1755	1649	291	13	9.62049	5.9322	8.39818	No_Model_Comparison_peak_282
ENST00000162391.8	84	898	815	202	10	3.75966	2.87958	3.01178	No_Model_Comparison_peak_283
ENST00000162391.8	1472	1671	200	1608	11	4.20062	3.0303	3.38363	No_Model_Comparison_peak_284
ENST00000162391.8	3169	3696	528	3540	10	3.58268	2.77778	2.84989	No_Model_Comparison_peak_285
ENST00000162391.8	4758	5286	529	4953	13	5.53391	3.53535	4.59448	No_Model_Comparison_peak_286
ENST00000162749.7	379	1267	889	626	10	7.91124	5.44554	6.79072	No_Model_Comparison_peak_287
ENST00000162749.7	1715	2098	384	1914	12	10.0928	6.43564	8.84845	No_Model_Comparison_peak_288
ENST00000163416.7	116	2648	2533	805	52	26.0273	6.12009	24.187	No_Model_Comparison_peak_289
ENST00000163678.11	45	1115	1071	695	11	11.9262	7.69231	10.5801	No_Model_Comparison_peak_290
ENST00000164024.5	6635	6959	325	6831	11	4.09307	2.9703	3.28498	No_Model_Comparison_peak_291
ENST00000164133.7	1356	2534	1179	1937	16	15.1016	8.58586	13.6169	No_Model_Comparison_peak_292
ENST00000164227.10	1282	1768	487	1401	3	2.89158	2.74182	2.21965	No_Model_Comparison_peak_293
ENST00000164305.10	78	375	298	208	5	5.0513	4.10959	4.14946	No_Model_Comparison_peak_294
ENST00000164305.10	729	947	219	832	6	6.23736	4.79452	5.23688	No_Model_Comparison_peak_295
ENST00000164305.10	1112	1722	611	1554	6	6.23736	4.79452	5.23688	No_Model_Comparison_peak_296
ENST00000164640.8	1338	1704	367	1533	5	3.97957	3.48837	3.17933	No_Model_Comparison_peak_297
ENST00000164640.8	2048	2427	380	2191	6	4.97329	4.06977	4.09779	No_Model_Comparison_peak_298
ENST00000164640.8	2690	2982	293	2821	6	4.97329	4.06977	4.09779	No_Model_Comparison_peak_299
ENST00000165698.9	1883	2179	297	2076	4	3.10483	2.94118	2.41295	No_Model_Comparison_peak_300
ENST00000165698.9	2422	2621	200	2473	5	4.04563	3.52941	3.24062	No_Model_Comparison_peak_301
ENST00000165698.9	3127	3756	630	3418	7	6.11388	4.70588	5.13605	No_Model_Comparison_peak_302
ENST00000166139.9	1255	1783	529	1401	4	3.93581	3.42728	3.1392	No_Model_Comparison_peak_303
ENST00000166139.9	1961	2160	200	2085	3	2.89158	2.74182	2.21965	No_Model_Comparison_peak_304
ENST00000166244.8	277	1435	1159	676	15	12.8752	7.47664	11.4901	No_Model_Comparison_peak_305
ENST00000166345.8	131	2168	2038	1845	73	41.1389	7.48988	38.9545	No_Model_Comparison_peak_306
ENST00000166534.8	792	991	200	886	3	2.89158	2.74182	2.21965	No_Model_Comparison_peak_307
ENST00000166534.8	1140	1919	780	1305	5	5.05722	4.11273	4.14946	No_Model_Comparison_peak_308
ENST00000167106.9	3403	4105	703	3556	31	11.7647	4.14508	10.4248	No_Model_Comparison_peak_309
ENST00000167106.9	4280	5053	774	4405	22	6.16125	2.97927	5.18065	No_Model_Comparison_peak_310
ENST00000167106.9	5366	6345	980	5922	19	4.88762	2.7027	4.01877	No_Model_Comparison_peak_311
ENST00000167218.9	270	1110	841	422	22	23.628	11.9792	21.855	No_Model_Comparison_peak_312
ENST00000167462.9	357	652	296	538	4	3.33989	3.08642	2.62773	No_Model_Comparison_peak_313
ENST00000167462.9	1160	1616	457	1504	5	4.33246	3.7037	3.50564	No_Model_Comparison_peak_314
ENST00000167462.9	2223	2422	200	2297	5	4.33246	3.7037	3.50564	No_Model_Comparison_peak_315
ENST00000167462.9	2584	2949	366	2640	4	3.33989	3.08642	2.62773	No_Model_Comparison_peak_316
ENST00000167825.5	858	1057	200	872	2	1.94075	2.05637	1.40506	No_Model_Comparison_peak_317
ENST00000168216.11	16	920	905	622	121	112.007	17.8363	108.959	No_Model_Comparison_peak_318
ENST00000169298.8	1676	2066	391	1796	3	2.89158	2.74182	2.21965	No_Model_Comparison_peak_319
ENST00000169298.8	2258	2916	659	2454	3	2.89158	2.74182	2.21965	No_Model_Comparison_peak_320
ENST00000169298.8	3580	3779	200	3628	2	1.94075	2.05637	1.40506	No_Model_Comparison_peak_321
ENST00000169551.11	1	1339	1339	1157	27	20.5155	8.58896	18.8343	No_Model_Comparison_peak_322
ENST00000170168.9	699	1379	681	1181	25	12.1979	5.01931	10.8402	No_Model_Comparison_peak_323
ENST00000170168.9	1934	2686	753	2487	30	16.4134	5.98456	14.8762	No_Model_Comparison_peak_324
ENST00000170168.9	3334	4282	949	3797	16	5.69362	3.28185	4.74311	No_Model_Comparison_peak_325
ENST00000170447.12	361	725	365	557	7	5.24848	4.16667	4.32794	No_Model_Comparison_peak_326
ENST00000170447.12	1540	1955	416	1769	13	11.8196	7.29167	10.4775	No_Model_Comparison_peak_327
ENST00000170447.12	2118	2611	494	2246	11	9.48273	6.25	8.26714	No_Model_Comparison_peak_328
ENST00000170564.7	104	2054	1951	445	22	11.206	5.04386	9.90042	No_Model_Comparison_peak_329
ENST00000170564.7	2294	2882	589	2686	17	7.33732	3.94737	6.26595	No_Model_Comparison_peak_330
ENST00000170630.6	1044	1640	597	1238	4	3.93581	3.42728	3.1392	No_Model_Comparison_peak_331
ENST00000170630.6	2505	3293	789	2891	4	3.93581	3.42728	3.1392	No_Model_Comparison_peak_332
ENST00000171111.10	427	2445	2019	1780	33	22.3942	7.98122	20.6558	No_Model_Comparison_peak_333
ENST00000172229.8	629	828	200	659	3	2.89158	2.74182	2.21965	No_Model_Comparison_peak_334
ENST00000172229.8	1539	2009	471	1850	4	3.93581	3.42728	3.1392	No_Model_Comparison_peak_335
ENST00000172229.8	2158	2967	810	2880	4	3.93581	3.42728	3.1392	No_Model_Comparison_peak_336
ENST00000173229.7	502	871	370	694	30	7.64099	2.96935	6.53513	No_Model_Comparison_peak_337
ENST00000173229.7	1278	1908	631	1813	28	6.39389	2.71536	5.37831	No_Model_Comparison_peak_338
ENST00000173229.7	2487	2907	421	2583	22	3.72405	2.15356	2.97915	No_Model_Comparison_peak_339
ENST00000173229.7	3042	5117	2076	4229	36	10.7389	3.46442	9.45367	No_Model_Comparison_peak_340
ENST00000173229.7	5335	5705	371	5495	34	9.78809	3.33333	8.55789	No_Model_Comparison_peak_341
ENST00000173527.6	145	1866	1722	791	79	46.3729	8	44.09	No_Model_Comparison_peak_342
ENST00000173785.4	35	859	825	457	7	7.48859	5.48365	6.39025	No_Model_Comparison_peak_343
ENST00000173898.12	521	748	228	666	6	4.42332	3.7234	3.58922	No_Model_Comparison_peak_344
ENST00000173898.12	991	1368	378	1180	5	3.51532	3.19149	2.78738	No_Model_Comparison_peak_345
ENST00000173898.12	2376	2605	230	2444	6	4.42332	3.7234	3.58922	No_Model_Comparison_peak_346
ENST00000173898.12	3633	3832	200	3668	4	2.67175	2.65957	2.06359	No_Model_Comparison_peak_347
ENST00000173898.12	4125	4482	358	4347	5	3.51532	3.19149	2.78738	No_Model_Comparison_peak_348
ENST00000174618.5	1553	3610	2058	3414	24	10.8944	4.61255	9.6022	No_Model_Comparison_peak_349
ENST00000174618.5	4003	4263	261	4129	16	5.37835	3.13653	4.44965	No_Model_Comparison_peak_350
ENST00000174653.3	1108	3571	2464	2198	13	6.75904	4.21687	5.72087	No_Model_Comparison_peak_351
ENST00000175091.5	7	1302	1296	400	104	71.9879	10.5634	69.336	No_Model_Comparison_peak_352
ENST00000175506.8	253	709	457	422	5	4.75396	3.94737	3.89438	No_Model_Comparison_peak_353
ENST00000175506.8	1505	1826	322	1680	10	10.9318	7.23684	9.6378	No_Model_Comparison_peak_354
ENST00000175506.8	2095	2356	262	2233	8	8.31849	5.92105	7.17533	No_Model_Comparison_peak_355
ENST00000175756.10	1617	2052	436	1722	8	3.65606	3.02013	2.91696	No_Model_Comparison_peak_356
ENST00000175756.10	2311	3572	1262	3083	17	11.2788	6.04027	9.96954	No_Model_Comparison_peak_357
ENST00000176643.11	40	239	200	129	3	2.89158	2.74182	2.21965	No_Model_Comparison_peak_358
ENST00000176763.10	159	431	273	312	15	7.26348	4.18848	6.19616	No_Model_Comparison_peak_359
ENST00000176763.10	605	855	251	755	15	7.14145	4.12371	6.08087	No_Model_Comparison_peak_360
ENST00000176763.10	1073	2169	1097	1837	15	7.14145	4.12371	6.08087	No_Model_Comparison_peak_361
ENST00000177742.7	15	1030	1016	673	124	111.098	16.8464	108.058	No_Model_Comparison_peak_362
ENST00000178638.8	1558	1757	200	1580	9	3.1804	2.63158	2.48268	No_Model_Comparison_peak_363
ENST00000178638.8	2557	3793	1237	2952	21	12.3733	5.78947	11.0083	No_Model_Comparison_peak_364
ENST00000178640.10	138	817	680	521	38	32.7646	11.6071	30.759	No_Model_Comparison_peak_365
ENST00000178640.10	1124	1928	805	1505	12	5.89231	3.86905	4.92848	No_Model_Comparison_peak_366
ENST00000179259.6	50	1136	1087	206	18	12.73	6.64336	11.3505	No_Model_Comparison_peak_367
ENST00000179259.6	3954	4161	208	4064	10	3.83902	2.92553	3.08444	No_Model_Comparison_peak_368
ENST00000179259.6	5575	5913	339	5753	8	3.44257	2.88462	2.72159	No_Model_Comparison_peak_369
ENST00000179259.6	7739	8072	334	7808	6	2.93642	2.73438	2.25955	No_Model_Comparison_peak_370
ENST00000180173.10	1937	3376	1440	2714	20	12.3208	5.96591	10.9581	No_Model_Comparison_peak_371
ENST00000180173.10	3677	3876	200	3796	9	3.53008	2.84091	2.80159	No_Model_Comparison_peak_372
ENST00000181796.7	1314	3717	2404	3306	13	8.40061	5.18519	7.25356	No_Model_Comparison_peak_373
ENST00000181839.10	3	297	295	105	4	2.7586	2.71739	2.14066	No_Model_Comparison_peak_374
ENST00000181839.10	5622	6907	1286	5887	12	7.09019	4.57747	6.03266	No_Model_Comparison_peak_375
ENST00000182377.8	346	2060	1715	1436	13	9.1547	5.64516	7.95502	No_Model_Comparison_peak_376
ENST00000182527.4	662	983	322	851	15	4.10222	2.64026	3.29347	No_Model_Comparison_peak_377
ENST00000182527.4	3229	3852	624	3744	17	4.08616	2.50696	3.27863	No_Model_Comparison_peak_378
ENST00000182527.4	4151	4426	276	4266	16	3.61109	2.36769	2.87543	No_Model_Comparison_peak_379
ENST00000182527.4	4679	4878	200	4794	15	3.15937	2.22841	2.46382	No_Model_Comparison_peak_380
ENST00000182527.4	6187	6812	626	6293	17	4.97515	2.8754	4.09945	No_Model_Comparison_peak_381
ENST00000184266.3	1	438	438	114	26	33.902	16.6667	31.8702	No_Model_Comparison_peak_382
ENST00000184956.11	2034	2233	200	2120	11	3.20824	2.48963	2.50824	No_Model_Comparison_peak_383
ENST00000184956.11	3498	3917	420	3712	24	12.2295	5.18672	10.8708	No_Model_Comparison_peak_384
ENST00000184956.11	4059	4565	507	4374	22	10.6094	4.77178	9.3295	No_Model_Comparison_peak_385
ENST00000184956.11	4714	4913	200	4888	11	3.20824	2.48963	2.50824	No_Model_Comparison_peak_386
ENST00000184956.11	5153	5480	328	5328	9	2.25194	2.09205	1.68608	No_Model_Comparison_peak_387
ENST00000185150.9	182	1842	1661	1336	34	23.2578	8.13953	21.4948	No_Model_Comparison_peak_388
ENST00000185150.9	1982	2361	380	2133	13	5.00849	3.25581	4.13061	No_Model_Comparison_peak_389
ENST00000186436.10	1307	3014	1708	2166	20	6.11139	3.10651	5.13457	No_Model_Comparison_peak_390
ENST00000186436.10	4141	5016	876	4756	22	7.30677	3.40237	6.23702	No_Model_Comparison_peak_391
ENST00000187762.7	296	654	359	426	11	8.71087	5.76923	7.5477	No_Model_Comparison_peak_392
ENST00000187762.7	1019	2425	1407	1331	8	5.67891	4.32692	4.72969	No_Model_Comparison_peak_393
ENST00000187830.2	798	3035	2238	2871	22	13.1034	5.95855	11.7006	No_Model_Comparison_peak_394
ENST00000187879.12	353	1446	1094	1254	13	10.9092	6.73077	9.61655	No_Model_Comparison_peak_395
ENST00000188312.7	124	1587	1464	1035	21	16.0839	7.80142	14.5586	No_Model_Comparison_peak_396
ENST00000188376.9	368	1443	1076	1056	80	60.4146	11.6046	57.9111	No_Model_Comparison_peak_397
ENST00000189444.11	1730	2055	326	1889	7	6.72126	5.06329	5.68579	No_Model_Comparison_peak_398
ENST00000189444.11	2287	2785	499	2670	6	5.57793	4.43038	4.63556	No_Model_Comparison_peak_399
ENST00000190165.3	810	2422	1613	1786	11	9.37863	6.18557	8.16844	No_Model_Comparison_peak_400
ENST00000190611.9	2568	2851	284	2745	9	4.67225	3.5461	3.81967	No_Model_Comparison_peak_401
ENST00000190611.9	3453	3892	440	3744	10	5.46037	3.90071	4.52561	No_Model_Comparison_peak_402
ENST00000191063.8	139	402	264	288	5	4.84879	4	3.98264	No_Model_Comparison_peak_403
ENST00000191063.8	633	1567	935	1093	11	12.4929	8	11.1226	No_Model_Comparison_peak_404
ENST00000192788.6	149	446	298	272	14	3.83181	2.58621	3.07748	No_Model_Comparison_peak_405
ENST00000192788.6	5676	5942	267	5829	30	6.59664	2.68166	5.56857	No_Model_Comparison_peak_406
ENST00000192788.6	7029	7269	241	7120	20	3.01053	1.98113	2.32764	No_Model_Comparison_peak_407
ENST00000192788.6	7493	7771	279	7596	19	2.87658	1.96464	2.21965	No_Model_Comparison_peak_408
ENST00000192788.6	7978	8352	375	8031	21	3.89067	2.2449	3.13071	No_Model_Comparison_peak_409
ENST00000192788.6	8648	9384	737	8829	24	5.76342	2.72331	4.8094	No_Model_Comparison_peak_410
ENST00000193322.8	305	1589	1285	538	25	12.8644	5.30612	11.4798	No_Model_Comparison_peak_411
ENST00000193322.8	1882	2957	1076	2560	20	8.90584	4.28571	7.71809	No_Model_Comparison_peak_412
ENST00000193403.10	1032	1736	705	1333	16	9.23066	5.08982	8.02722	No_Model_Comparison_peak_413
ENST00000193403.10	1978	2400	423	2057	12	5.9324	3.89222	4.96696	No_Model_Comparison_peak_414
ENST00000193403.10	2596	2901	306	2729	18	11.0326	5.68862	9.73386	No_Model_Comparison_peak_415
ENST00000193403.10	3215	3621	407	3440	15	8.36569	4.79042	7.22072	No_Model_Comparison_peak_416
ENST00000194118.8	66	1225	1160	417	20	14.1316	6.95364	12.6891	No_Model_Comparison_peak_417
ENST00000194118.8	1388	2150	763	1789	9	4.29711	3.31126	3.47346	No_Model_Comparison_peak_418
ENST00000194214.10	34	685	652	386	61	64.2801	18.9024	61.7234	No_Model_Comparison_peak_419
ENST00000194530.8	299	2093	1795	1363	25	20.0417	8.90411	18.3783	No_Model_Comparison_peak_420
ENST00000194672.11	591	1294	704	764	8	6.32186	4.73684	5.30962	No_Model_Comparison_peak_421
ENST00000194672.11	2754	3374	621	3062	6	4.3625	3.68421	3.53316	No_Model_Comparison_peak_422
ENST00000194900.8	2836	3153	318	2996	8	3.68809	3.04054	2.94498	No_Model_Comparison_peak_423
ENST00000194900.8	3588	3908	321	3733	12	6.7814	4.39189	5.74244	No_Model_Comparison_peak_424
ENST00000194900.8	4159	5020	862	4348	9	4.40478	3.37838	3.5728	No_Model_Comparison_peak_425
ENST00000194900.8	5551	6047	497	5877	7	3.01505	2.7027	2.33108	No_Model_Comparison_peak_426
ENST00000196061.5	513	2843	2331	1768	53	26.6671	6.17849	24.8103	No_Model_Comparison_peak_427
ENST00000196169.7	489	712	224	517	4	3.33989	3.08642	2.62773	No_Model_Comparison_peak_428
ENST00000196169.7	1080	1678	599	1390	6	5.39025	4.32099	4.45955	No_Model_Comparison_peak_429
ENST00000196169.7	2426	2809	384	2614	6	5.39025	4.32099	4.45955	No_Model_Comparison_peak_430
ENST00000196371.10	48	1426	1379	477	86	43.9113	6.75466	41.6737	No_Model_Comparison_peak_431
ENST00000196371.10	2311	3181	871	2924	61	23.9283	4.81366	22.1454	No_Model_Comparison_peak_432
ENST00000196482.4	740	1021	282	891	7	3.77066	3.2	3.021	No_Model_Comparison_peak_433
ENST00000196482.4	1781	2138	358	1966	10	6.25826	4.4	5.25007	No_Model_Comparison_peak_434
ENST00000196482.4	2293	2897	605	2414	10	6.25826	4.4	5.25007	No_Model_Comparison_peak_435
ENST00000196489.4	473	2358	1886	1399	17	11.7184	6.29371	10.3807	No_Model_Comparison_peak_436
ENST00000196551.8	8	741	734	286	207	185.84	18.1501	182.08	No_Model_Comparison_peak_437
ENST00000197268.13	106	462	357	317	13	3.63777	2.5641	2.89987	No_Model_Comparison_peak_438
ENST00000197268.13	636	835	200	710	11	2.65003	2.1978	2.04417	No_Model_Comparison_peak_439
ENST00000197268.13	2282	3316	1035	2755	23	10.061	4.3956	8.81789	No_Model_Comparison_peak_440
ENST00000197268.13	3461	4579	1119	4264	22	9.32633	4.21245	8.11877	No_Model_Comparison_peak_441
ENST00000198536.7	700	909	210	795	4	3.93581	3.42728	3.1392	No_Model_Comparison_peak_442
ENST00000198767.11	1870	3580	1711	2703	33	19.6196	6.77291	17.9686	No_Model_Comparison_peak_443
ENST00000198939.6	74	2219	2146	921	36	14.3815	4.49029	12.9232	No_Model_Comparison_peak_444
ENST00000198939.6	2479	2897	419	2659	21	5.12014	2.6699	4.20888	No_Model_Comparison_peak_445
ENST00000198939.6	3046	3983	938	3368	37	15.1041	4.61165	13.6193	No_Model_Comparison_peak_446
ENST00000199320.9	791	999	209	894	4	3.93581	3.42728	3.1392	No_Model_Comparison_peak_447
ENST00000199320.9	1576	1932	357	1754	2	1.94075	2.05637	1.40506	No_Model_Comparison_peak_448
ENST00000199320.9	2392	2799	408	2610	6	6.24432	4.79819	5.23688	No_Model_Comparison_peak_449
ENST00000199389.11	297	2777	2481	2581	119	54.018	6.06061	51.6085	No_Model_Comparison_peak_450
ENST00000199448.9	468	2412	1945	1892	29	18.6851	7.17703	17.0672	No_Model_Comparison_peak_451
ENST00000199706.13	20	1106	1087	771	44	34.8186	10.7656	32.7665	No_Model_Comparison_peak_452
ENST00000199708.3	1	513	513	229	16	20.4727	11.6438	18.7953	No_Model_Comparison_peak_453
ENST00000199814.9	92	2277	2186	2089	36	21.7164	7.06107	20	No_Model_Comparison_peak_454
ENST00000200135.8	282	740	459	464	17	8.81034	4.6875	7.62746	No_Model_Comparison_peak_455
ENST00000200135.8	1292	2413	1122	2196	21	12.2543	5.72917	10.8944	No_Model_Comparison_peak_456
ENST00000200135.8	2562	2788	227	2653	15	7.22247	4.16667	6.1574	No_Model_Comparison_peak_457
ENST00000200453.6	102	1781	1680	807	41	24.9799	7.39437	23.1682	No_Model_Comparison_peak_458
ENST00000200457.9	68	1669	1602	1449	61	47.1442	11.3553	44.8479	No_Model_Comparison_peak_459
ENST00000200557.11	2001	2275	275	2154	12	5.62266	3.71429	4.6771	No_Model_Comparison_peak_460
ENST00000200557.11	2643	2911	269	2832	8	2.943	2.57143	2.2659	No_Model_Comparison_peak_461
ENST00000200557.11	3405	4045	641	3553	18	10.5524	5.42857	9.27513	No_Model_Comparison_peak_462
ENST00000200557.11	4176	4517	342	4387	15	7.97093	4.57143	6.8471	No_Model_Comparison_peak_463
ENST00000200639.9	86	1684	1599	403	23	11.6937	5.10638	10.3572	No_Model_Comparison_peak_464
ENST00000200639.9	5247	5526	280	5356	12	3.6037	2.62097	2.86924	No_Model_Comparison_peak_465
ENST00000200652.4	1680	1879	200	1825	3	2.89158	2.74182	2.21965	No_Model_Comparison_peak_466
ENST00000201031.3	1034	2012	979	1221	9	6.57823	4.7619	5.55116	No_Model_Comparison_peak_467
ENST00000201031.3	2303	2799	497	2604	9	6.57823	4.7619	5.55116	No_Model_Comparison_peak_468
ENST00000201963.3	444	1000	557	619	11	6.86932	4.61538	5.82461	No_Model_Comparison_peak_469
ENST00000201963.3	1805	2358	554	1939	7	3.58429	3.07692	2.85092	No_Model_Comparison_peak_470
ENST00000201963.3	2784	2991	208	2842	8	4.34317	3.46154	3.515	No_Model_Comparison_peak_471
ENST00000201963.3	3477	4015	539	3962	8	4.34317	3.46154	3.515	No_Model_Comparison_peak_472
ENST00000202017.6	5	1301	1297	777	69	45.7863	9.28382	43.5142	No_Model_Comparison_peak_473
ENST00000202028.9	1072	1529	458	1269	5	3.97957	3.48837	3.17933	No_Model_Comparison_peak_474
ENST00000202028.9	1738	2160	423	1808	3	2.19791	2.32558	1.6368	No_Model_Comparison_peak_475
ENST00000202028.9	2291	2664	374	2374	5	3.97957	3.48837	3.17933	No_Model_Comparison_peak_476
ENST00000202028.9	2950	3317	368	3022	5	3.97957	3.48837	3.17933	No_Model_Comparison_peak_477
ENST00000202556.14	526	898	373	639	10	7.50396	5.18868	6.40489	No_Model_Comparison_peak_478
ENST00000202556.14	1040	1239	200	1131	6	3.78001	3.30189	3.02962	No_Model_Comparison_peak_479
ENST00000202556.14	5096	5331	236	5238	11	8.53727	5.66038	7.38295	No_Model_Comparison_peak_480
ENST00000202677.12	457	816	360	682	14	5.70484	3.50467	4.75347	No_Model_Comparison_peak_481
ENST00000202677.12	1274	1516	243	1415	9	2.46241	2.21239	1.8763	No_Model_Comparison_peak_482
ENST00000202677.12	2421	2735	315	2592	15	5.00204	3.05344	4.12471	No_Model_Comparison_peak_483
ENST00000202677.12	7111	7346	236	7190	12	3.5627	2.6	2.83098	No_Model_Comparison_peak_484
ENST00000202677.12	8775	9134	360	8946	11	4.48652	3.19149	3.64771	No_Model_Comparison_peak_485
ENST00000202773.14	77	921	845	566	265	237.752	18.5754	233.353	No_Model_Comparison_peak_486
ENST00000202816.5	583	2898	2316	829	24	12.5263	5.31915	11.1546	No_Model_Comparison_peak_487
ENST00000202831.7	2588	2787	200	2746	3	2.89158	2.74182	2.21965	No_Model_Comparison_peak_488
ENST00000202834.11	31	1407	1377	198	39	30.0967	10	28.1539	No_Model_Comparison_peak_489
ENST00000202967.4	198	422	225	242	3	2.89158	2.74182	2.21965	No_Model_Comparison_peak_490
ENST00000203001.7	73	1179	1107	410	16	10.6593	5.90278	9.37747	No_Model_Comparison_peak_491
ENST00000203001.7	1518	2225	708	2036	13	7.86105	4.86111	6.74276	No_Model_Comparison_peak_492
ENST00000203166.10	335	1523	1189	893	37	18.6524	5.75758	17.036	No_Model_Comparison_peak_493
ENST00000203166.10	1664	2544	881	2223	28	11.5921	4.39394	10.2593	No_Model_Comparison_peak_494
ENST00000203166.10	3850	4076	227	3952	22	7.52235	3.48485	6.4228	No_Model_Comparison_peak_495
ENST00000203407.6	89	1586	1498	715	63	46.2002	10.5611	43.9204	No_Model_Comparison_peak_496
ENST00000203556.9	1745	2212	468	1941	6	5.67707	4.48718	4.72827	No_Model_Comparison_peak_497
ENST00000203630.10	18	1544	1527	1292	105	75.1965	11.1579	72.5081	No_Model_Comparison_peak_498
ENST00000203664.10	266	1035	770	367	6	4.7525	3.93258	3.89419	No_Model_Comparison_peak_499
ENST00000203664.10	2684	3066	383	2958	6	4.7525	3.93258	3.89419	No_Model_Comparison_peak_500
ENST00000204005.13	753	2255	1503	884	12	6.98475	4.51389	5.93364	No_Model_Comparison_peak_501
ENST00000204005.13	3271	3514	244	3373	7	3.12971	2.77778	2.43671	No_Model_Comparison_peak_502
ENST00000204517.11	159	1801	1643	312	15	12.5432	7.27273	11.1711	No_Model_Comparison_peak_503
ENST00000204549.9	838	2613	1776	2017	34	21.1815	7.23141	19.4805	No_Model_Comparison_peak_504
ENST00000204566.7	451	1747	1297	913	19	14.9643	7.69231	13.4844	No_Model_Comparison_peak_505
ENST00000204679.9	165	559	395	353	11	8.0546	5.35714	6.92526	No_Model_Comparison_peak_506
ENST00000204679.9	765	1888	1124	993	14	11.2188	6.69643	9.9125	No_Model_Comparison_peak_507
ENST00000204726.8	1390	1721	332	1481	12	3.42355	2.52918	2.70384	No_Model_Comparison_peak_508
ENST00000204726.8	2339	2632	294	2459	11	2.31653	2.02703	1.74457	No_Model_Comparison_peak_509
ENST00000204726.8	4840	5148	309	4849	13	2.18175	1.88172	1.62271	No_Model_Comparison_peak_510
ENST00000204726.8	6367	6820	454	6412	13	2.4653	2.01149	1.87854	No_Model_Comparison_peak_511
ENST00000204726.8	8365	9203	839	9051	20	8.28312	4.00763	7.14233	No_Model_Comparison_peak_512
ENST00000204961.5	62	2031	1970	1351	38	16.6731	4.98721	15.1277	No_Model_Comparison_peak_513
ENST00000204961.5	2206	3124	919	2797	42	19.8175	5.49872	18.1605	No_Model_Comparison_peak_514
ENST00000205061.9	1063	1399	337	1244	17	7.8637	4.20561	6.74528	No_Model_Comparison_peak_515
ENST00000205061.9	1576	1813	238	1738	11	3.56115	2.67857	2.82976	No_Model_Comparison_peak_516
ENST00000205061.9	2809	3361	553	2872	13	4.34975	2.91667	3.52122	No_Model_Comparison_peak_517
ENST00000205061.9	7794	8156	363	7838	8	3.30061	2.79503	2.59233	No_Model_Comparison_peak_518
ENST00000205135.8	1582	2108	527	1772	16	8.36735	4.61957	7.22223	No_Model_Comparison_peak_519
ENST00000205135.8	2279	3900	1622	3592	12	5.30168	3.53261	4.37765	No_Model_Comparison_peak_520
ENST00000205143.4	1470	2236	767	1781	31	29.5616	12.3077	27.6323	No_Model_Comparison_peak_521
ENST00000205194.5	1	434	434	145	30	20.5485	7.82828	18.8662	No_Model_Comparison_peak_522
ENST00000205194.5	707	1278	572	927	67	65.6131	17.1717	63.0387	No_Model_Comparison_peak_523
ENST00000205214.11	774	1070	297	893	6	5.78009	4.54545	4.82364	No_Model_Comparison_peak_524
ENST00000205214.11	2847	3046	200	2902	3	2.63651	2.5974	2.0313	No_Model_Comparison_peak_525
ENST00000205214.11	3203	3435	233	3347	6	5.78009	4.54545	4.82364	No_Model_Comparison_peak_526
ENST00000205402.10	131	3149	3019	2090	73	34.6227	6.05565	32.5752	No_Model_Comparison_peak_527
ENST00000205636.4	392	3127	2736	1454	75	32.8673	5.55556	30.8591	No_Model_Comparison_peak_528
ENST00000206020.8	1	971	971	779	23	20.7292	9.91736	19.0416	No_Model_Comparison_peak_529
ENST00000206262.2	418	617	200	531	2	1.94075	2.05637	1.40506	No_Model_Comparison_peak_530
ENST00000206262.2	5279	5478	200	5323	2	1.94075	2.05637	1.40506	No_Model_Comparison_peak_531
ENST00000206380.8	100	1440	1341	680	34	27.7192	10.2941	25.8354	No_Model_Comparison_peak_532
ENST00000206423.8	1298	1666	369	1384	3	2.89158	2.74182	2.21965	No_Model_Comparison_peak_533
ENST00000206423.8	2270	2661	392	2466	5	5.05722	4.11273	4.14946	No_Model_Comparison_peak_534
ENST00000206451.11	31	230	200	148	3	2.89158	2.74182	2.21965	No_Model_Comparison_peak_535
ENST00000206451.11	423	897	475	703	8	8.78342	6.1691	7.60189	No_Model_Comparison_peak_536
ENST00000206474.11	150	1006	857	689	6	6.24432	4.79819	5.23688	No_Model_Comparison_peak_537
ENST00000206542.9	27	987	961	540	22	23.628	11.9792	21.855	No_Model_Comparison_peak_538
ENST00000206595.11	748	962	215	769	8	2.6139	2.36842	2.01236	No_Model_Comparison_peak_539
ENST00000206595.11	2943	3151	209	3075	11	4.42728	3.15789	3.5926	No_Model_Comparison_peak_540
ENST00000206595.11	3372	3571	200	3426	10	3.78587	2.89474	3.03515	No_Model_Comparison_peak_541
ENST00000206595.11	3835	4608	774	3982	15	7.30485	4.21053	6.23517	No_Model_Comparison_peak_542
ENST00000207636.9	571	773	203	669	4	3.93581	3.42728	3.1392	No_Model_Comparison_peak_543
ENST00000207870.8	32	287	256	148	7	5.38764	4.25532	4.45782	No_Model_Comparison_peak_544
ENST00000207870.8	501	847	347	674	6	4.42332	3.7234	3.58922	No_Model_Comparison_peak_545
ENST00000207870.8	2008	2755	748	2036	5	3.51532	3.19149	2.78738	No_Model_Comparison_peak_546
ENST00000207870.8	3033	3286	254	3147	7	5.38764	4.25532	4.45782	No_Model_Comparison_peak_547
ENST00000209728.9	20	2706	2687	943	65	30.7181	5.93525	28.7603	No_Model_Comparison_peak_548
ENST00000209873.9	16	416	401	184	15	16.6831	9.7561	15.1367	No_Model_Comparison_peak_549
ENST00000209873.9	1411	1761	351	1591	8	7.55355	5.4878	6.45141	No_Model_Comparison_peak_550
ENST00000209875.9	2139	2366	228	2226	53	6.18955	2.03313	5.20693	No_Model_Comparison_peak_551
ENST00000209875.9	2671	3104	434	2911	66	9.06606	2.24983	7.87141	No_Model_Comparison_peak_552
ENST00000209875.9	3351	3709	359	3692	46	2.3152	1.46144	1.74335	No_Model_Comparison_peak_553
ENST00000209875.9	4835	5220	386	5185	62	4.1105	1.64491	3.30131	No_Model_Comparison_peak_554
ENST00000209875.9	7525	7915	391	7641	69	6.36991	1.8797	5.35583	No_Model_Comparison_peak_555
ENST00000209875.9	8824	9447	624	8901	51	3.45074	1.625	2.72928	No_Model_Comparison_peak_556
ENST00000209875.9	9703	11310	1608	10835	60	10.2852	2.52066	9.02022	No_Model_Comparison_peak_557
ENST00000209884.5	73	286	214	137	11	4.31195	3.09278	3.48679	No_Model_Comparison_peak_558
ENST00000209884.5	597	1796	1200	1153	20	11.2514	5.41237	9.94344	No_Model_Comparison_peak_559
ENST00000209884.5	2206	2764	559	2384	23	13.9652	6.18557	12.5288	No_Model_Comparison_peak_560
ENST00000210060.12	12	626	615	386	19	17.719	9.34579	16.1328	No_Model_Comparison_peak_561
ENST00000210060.12	778	1307	530	959	14	11.7261	7.00935	10.388	No_Model_Comparison_peak_562
ENST00000210187.11	462	1591	1130	1376	7	7.34038	5.40541	6.26797	No_Model_Comparison_peak_563
ENST00000210227.4	289	650	362	485	7	7.48859	5.48365	6.39025	No_Model_Comparison_peak_564
ENST00000210444.6	66	1140	1075	414	58	49.126	12.9386	46.796	No_Model_Comparison_peak_565
ENST00000210633.3	1806	2132	327	1969	2	1.94075	2.05637	1.40506	No_Model_Comparison_peak_566
ENST00000210633.3	2493	2731	239	2640	4	3.93581	3.42728	3.1392	No_Model_Comparison_peak_567
ENST00000210633.3	3518	3964	447	3667	2	1.94075	2.05637	1.40506	No_Model_Comparison_peak_568
ENST00000211287.9	86	285	200	175	11	3.88857	2.85714	3.12926	No_Model_Comparison_peak_569
ENST00000211287.9	447	1804	1358	782	28	17.2924	6.74419	15.7255	No_Model_Comparison_peak_570
ENST00000211314.5	1	939	939	303	53	45.449	12.8571	43.1828	No_Model_Comparison_peak_571
ENST00000211372.9	14	286	273	143	30	41.0447	19.375	38.8624	No_Model_Comparison_peak_572
ENST00000211402.10	400	599	200	519	8	3.82032	3.125	3.06668	No_Model_Comparison_peak_573
ENST00000211402.10	1832	2127	296	1963	28	23.7844	10.0694	22.005	No_Model_Comparison_peak_574
ENST00000211402.10	3267	3642	376	3464	18	12.6499	6.59722	11.2733	No_Model_Comparison_peak_575
ENST00000211402.10	3865	4273	409	4092	17	11.643	6.25	10.3087	No_Model_Comparison_peak_576
ENST00000211936.10	727	1334	608	770	7	5.05187	4.0404	4.14946	No_Model_Comparison_peak_577
ENST00000211936.10	1596	1795	200	1611	5	3.27142	3.0303	2.56631	No_Model_Comparison_peak_578
ENST00000211936.10	1998	2450	453	2267	10	8.08654	5.55556	6.95585	No_Model_Comparison_peak_579
ENST00000211998.10	403	629	227	510	19	3.02179	2.01613	2.33763	No_Model_Comparison_peak_580
ENST00000211998.10	774	1342	569	1188	27	6.59087	2.82258	5.56322	No_Model_Comparison_peak_581
ENST00000211998.10	3212	5218	2007	4908	38	13.0105	3.93145	11.6117	No_Model_Comparison_peak_582
ENST00000212015.11	302	1123	822	532	22	13.1652	5.98958	11.76	No_Model_Comparison_peak_583
ENST00000212015.11	1332	2359	1028	2074	15	7.22247	4.16667	6.1574	No_Model_Comparison_peak_584
ENST00000212015.11	2769	2968	200	2838	10	3.73369	2.86458	2.9876	No_Model_Comparison_peak_585
ENST00000212355.9	4288	4857	570	4541	15	9.31879	5.33333	8.11142	No_Model_Comparison_peak_586
ENST00000212355.9	5502	6057	556	5741	12	6.98475	4.51389	5.93364	No_Model_Comparison_peak_587
ENST00000214869.7	119	1522	1404	1021	34	25.8486	9.35829	24.0135	No_Model_Comparison_peak_588
ENST00000214893.9	852	1242	391	1004	9	2.77359	2.39234	2.15507	No_Model_Comparison_peak_589
ENST00000214893.9	2390	4150	1761	3940	19	9.64794	4.78469	8.42438	No_Model_Comparison_peak_590
ENST00000214893.9	4528	4797	270	4656	9	2.77359	2.39234	2.15507	No_Model_Comparison_peak_591
ENST00000215057.7	1028	1672	645	1479	7	6.02366	4.65116	5.05123	No_Model_Comparison_peak_592
ENST00000215057.7	1944	2528	585	2360	7	6.02366	4.65116	5.05123	No_Model_Comparison_peak_593
ENST00000215061.9	412	643	232	543	4	3.93581	3.42728	3.1392	No_Model_Comparison_peak_594
ENST00000215071.9	224	1488	1265	981	144	109.714	12.8774	106.687	No_Model_Comparison_peak_595
ENST00000215115.5	159	857	699	597	70	75.9623	20.8824	73.2655	No_Model_Comparison_peak_596
ENST00000215368.4	528	909	382	719	4	3.76418	3.33333	3.015	No_Model_Comparison_peak_597
ENST00000215368.4	1232	2198	967	1831	7	7.20623	5.33333	6.14151	No_Model_Comparison_peak_598
ENST00000215375.7	158	983	826	395	38	39.0261	15	36.884	No_Model_Comparison_peak_599
ENST00000215555.7	160	1342	1183	760	8	8.78342	6.1691	7.60189	No_Model_Comparison_peak_600
ENST00000215565.3	1	513	513	181	155	168.73	25.9136	165.151	No_Model_Comparison_peak_601
ENST00000215567.10	1	286	286	122	23	26.7074	13.4831	24.8496	No_Model_Comparison_peak_602
ENST00000215567.10	522	837	316	678	12	11.511	7.30337	10.1816	No_Model_Comparison_peak_603
ENST00000215570.8	1	863	863	214	173	155.758	17.8645	152.301	No_Model_Comparison_peak_604
ENST00000215574.9	153	1329	1177	565	38	32.2338	11.3372	30.2403	No_Model_Comparison_peak_605
ENST00000215587.11	22	1239	1218	413	47	38.8265	11.7073	36.6889	No_Model_Comparison_peak_606
ENST00000215631.9	130	329	200	205	5	4.57559	3.84615	3.72989	No_Model_Comparison_peak_607
ENST00000215631.9	793	1337	545	1138	13	14.6925	8.97436	13.2224	No_Model_Comparison_peak_608
ENST00000215659.13	461	1744	1284	644	22	18.7396	9.05512	17.1203	No_Model_Comparison_peak_609
ENST00000215730.12	322	3720	3399	1985	34	12.1039	3.98633	10.7502	No_Model_Comparison_peak_610
ENST00000215742.9	172	1161	990	449	17	15.7863	8.73786	14.2769	No_Model_Comparison_peak_611
ENST00000215754.8	1	557	557	120	118	133.509	26.4444	130.264	No_Model_Comparison_peak_612
ENST00000215770.6	367	1542	1176	627	14	12.402	7.42574	11.036	No_Model_Comparison_peak_613
ENST00000215790.12	165	446	282	341	4	3.93581	3.42728	3.1392	No_Model_Comparison_peak_614
ENST00000215790.12	1288	1832	545	1442	5	5.05722	4.11273	4.14946	No_Model_Comparison_peak_615
ENST00000215793.13	271	1563	1293	958	111	38.7425	4.56026	36.6066	No_Model_Comparison_peak_616
ENST00000215793.13	1700	3242	1543	2307	113	40.1101	4.64169	37.946	No_Model_Comparison_peak_617
ENST00000215794.8	29	1709	1681	755	39	25.6006	8.03213	23.7718	No_Model_Comparison_peak_618
ENST00000215798.10	104	1341	1238	1038	13	12.4788	7.69231	11.1095	No_Model_Comparison_peak_619
ENST00000215829.8	16	1460	1445	422	144	86.1359	8.80923	83.3333	No_Model_Comparison_peak_620
ENST00000215829.8	1600	2301	702	1923	54	14.2721	3.34143	12.8251	No_Model_Comparison_peak_621
ENST00000215829.8	2444	3358	915	3033	53	13.718	3.28068	12.2919	No_Model_Comparison_peak_622
ENST00000215832.11	984	4921	3938	2477	72	18.4992	3.37338	16.8879	No_Model_Comparison_peak_623
ENST00000215862.8	88	636	549	214	16	8.36735	4.61957	7.22223	No_Model_Comparison_peak_624
ENST00000215862.8	1157	2066	910	1309	17	9.19836	4.8913	7.99675	No_Model_Comparison_peak_625
ENST00000215862.8	3208	3641	434	3534	11	4.60831	3.26087	3.76038	No_Model_Comparison_peak_626
ENST00000215882.10	135	1546	1412	842	90	60.5826	9.91286	58.0763	No_Model_Comparison_peak_627
ENST00000215885.4	1240	1439	200	1306	3	2.89158	2.74182	2.21965	No_Model_Comparison_peak_628
ENST00000215904.7	505	1950	1446	663	47	32.0783	8.88889	30.0888	No_Model_Comparison_peak_629
ENST00000215906.6	358	1138	781	527	12	9.07831	5.80357	7.88291	No_Model_Comparison_peak_630
ENST00000215906.6	1268	1478	211	1406	6	3.51537	3.125	2.78738	No_Model_Comparison_peak_631
ENST00000215906.6	1858	2529	672	2361	7	4.33334	3.57143	3.5059	No_Model_Comparison_peak_632
ENST00000215909.10	9	328	320	152	8	8.78342	6.1691	7.60189	No_Model_Comparison_peak_633
ENST00000215912.10	2014	2289	276	2154	3	2.89158	2.74182	2.21965	No_Model_Comparison_peak_634
ENST00000215917.11	226	1280	1055	713	36	19.2761	6.12583	17.6365	No_Model_Comparison_peak_635
ENST00000215917.11	1590	2303	714	1766	27	11.9226	4.63576	10.5771	No_Model_Comparison_peak_636
ENST00000215917.11	2732	3006	275	2857	17	5.22019	2.98013	4.30157	No_Model_Comparison_peak_637
ENST00000215917.11	3138	3677	540	3437	28	12.6856	4.80132	11.3078	No_Model_Comparison_peak_638
ENST00000215919.3	637	1651	1015	1286	6	4.89751	4.02299	4.02775	No_Model_Comparison_peak_639
ENST00000215919.3	1918	2335	418	2068	9	8.15876	5.74713	7.02481	No_Model_Comparison_peak_640
ENST00000215941.9	382	644	263	493	12	6.05516	3.96341	5.08102	No_Model_Comparison_peak_641
ENST00000215941.9	841	2049	1209	1747	30	23.7772	9.45122	21.9982	No_Model_Comparison_peak_642
ENST00000215956.10	167	877	711	444	55	56.1934	17.284	53.7513	No_Model_Comparison_peak_643
ENST00000215957.10	2438	4345	1908	3518	52	34.7149	8.83333	32.6651	No_Model_Comparison_peak_644
ENST00000215980.10	1	911	911	414	31	29.5616	12.3077	27.6323	No_Model_Comparison_peak_645
ENST00000216014.9	150	1660	1511	1478	26	22.27	9.85401	20.535	No_Model_Comparison_peak_646
ENST00000216019.11	302	2095	1794	1598	76	9.09765	2.1259	7.90071	No_Model_Comparison_peak_647
ENST00000216019.11	2317	4163	1847	3323	87	13.2299	2.4296	11.8223	No_Model_Comparison_peak_648
ENST00000216019.11	4447	4786	340	4645	83	11.656	2.31916	10.3203	No_Model_Comparison_peak_649
ENST00000216019.11	5268	6260	993	5422	99	19.5302	2.86862	17.8824	No_Model_Comparison_peak_650
ENST00000216027.8	82	1057	976	438	12	11.9388	7.55814	10.5917	No_Model_Comparison_peak_651
ENST00000216029.7	45	1032	988	849	13	13.3924	8.23529	11.9784	No_Model_Comparison_peak_652
ENST00000216034.6	1	1090	1090	782	122	86.0972	11.1212	83.2951	No_Model_Comparison_peak_653
ENST00000216037.10	280	1796	1517	1158	32	24.966	9.48276	23.155	No_Model_Comparison_peak_654
ENST00000216038.6	103	1951	1849	1158	128	74.888	8.44241	72.2029	No_Model_Comparison_peak_655
ENST00000216039.9	850	3464	2615	3118	71	35.8511	6.4982	33.7768	No_Model_Comparison_peak_656
ENST00000216044.10	412	1793	1382	1093	48	20.8535	5.15789	19.1619	No_Model_Comparison_peak_657
ENST00000216044.10	2521	3205	685	3070	21	4.10025	2.31579	3.29196	No_Model_Comparison_peak_658
ENST00000216044.10	3356	4777	1422	4508	30	8.6621	3.26316	7.50147	No_Model_Comparison_peak_659
ENST00000216061.9	461	730	270	574	14	8.08101	4.80769	6.9508	No_Model_Comparison_peak_660
ENST00000216061.9	1132	1331	200	1193	8	3.44257	2.88462	2.72159	No_Model_Comparison_peak_661
ENST00000216061.9	1493	2278	786	2011	19	12.7341	6.41026	11.3545	No_Model_Comparison_peak_662
ENST00000216061.9	2432	2668	237	2559	12	6.40219	4.16667	5.38488	No_Model_Comparison_peak_663
ENST00000216068.9	67	1422	1356	1234	14	11.1227	6.63717	9.81943	No_Model_Comparison_peak_664
ENST00000216080.5	482	1131	650	653	25	13.698	5.67686	12.2723	No_Model_Comparison_peak_665
ENST00000216080.5	1301	2634	1334	2453	28	16.3838	6.33188	14.8479	No_Model_Comparison_peak_666
ENST00000216083.6	90	471	382	205	23	7.84852	3.51906	6.73061	No_Model_Comparison_peak_667
ENST00000216083.6	726	1170	445	994	26	9.81145	3.95894	8.57985	No_Model_Comparison_peak_668
ENST00000216083.6	1309	3127	1819	1507	32	14.1428	4.83871	12.6997	No_Model_Comparison_peak_669
ENST00000216085.12	164	1720	1557	1373	20	16.1905	8.13953	14.6614	No_Model_Comparison_peak_670
ENST00000216099.13	1987	2186	200	2086	3	2.89158	2.74182	2.21965	No_Model_Comparison_peak_671
ENST00000216106.6	1018	1940	923	1611	18	7.38769	3.84615	6.31262	No_Model_Comparison_peak_672
ENST00000216106.6	2286	3828	1543	3417	22	10.35	4.65587	9.08193	No_Model_Comparison_peak_673
ENST00000216115.3	661	899	239	776	4	3.93581	3.42728	3.1392	No_Model_Comparison_peak_674
ENST00000216117.9	191	1436	1246	882	6	6.24432	4.79819	5.23688	No_Model_Comparison_peak_675
ENST00000216121.12	201	1961	1761	1473	106	61.6393	8.20552	59.1179	No_Model_Comparison_peak_676
ENST00000216122.9	32	2088	2057	453	72	37.8246	6.83521	35.7079	No_Model_Comparison_peak_677
ENST00000216124.10	2034	3248	1215	2189	14	10.844	6.46552	9.55394	No_Model_Comparison_peak_678
ENST00000216127.5	1203	2044	842	1739	5	5.0513	4.10959	4.14946	No_Model_Comparison_peak_679
ENST00000216127.5	2901	3243	343	3050	5	5.0513	4.10959	4.14946	No_Model_Comparison_peak_680
ENST00000216129.7	223	3144	2922	1635	84	37.1649	5.68942	35.0619	No_Model_Comparison_peak_681
ENST00000216133.10	1863	2877	1015	2709	20	15.3768	7.66423	13.882	No_Model_Comparison_peak_682
ENST00000216133.10	3066	3850	785	3588	10	5.64367	4.0146	4.69734	No_Model_Comparison_peak_683
ENST00000216144.4	2451	3093	643	2695	15	16.4774	9.63855	14.9385	No_Model_Comparison_peak_684
ENST00000216146.9	22	1285	1264	620	213	136.719	10.0943	133.444	No_Model_Comparison_peak_685
ENST00000216155.11	110	379	270	209	10	11.5048	7.54001	10.1761	No_Model_Comparison_peak_686
ENST00000216160.11	561	1054	494	749	24	8.6036	3.7092	7.44691	No_Model_Comparison_peak_687
ENST00000216160.11	1201	3124	1924	2957	38	19.1379	5.78635	17.502	No_Model_Comparison_peak_688
ENST00000216180.8	217	870	654	351	4	3.76418	3.33333	3.015	No_Model_Comparison_peak_689
ENST00000216180.8	1047	1478	432	1135	3	2.75656	2.66667	2.13933	No_Model_Comparison_peak_690
ENST00000216180.8	1661	2108	448	1749	4	3.76418	3.33333	3.015	No_Model_Comparison_peak_691
ENST00000216180.8	2401	2749	349	2575	3	2.75656	2.66667	2.13933	No_Model_Comparison_peak_692
ENST00000216181.11	1011	1254	244	1147	61	5.22623	1.80442	4.30754	No_Model_Comparison_peak_693
ENST00000216181.11	1617	2615	999	1932	71	6.56842	1.8858	5.54214	No_Model_Comparison_peak_694
ENST00000216181.11	2858	3332	475	2934	67	4.74694	1.69492	3.88999	No_Model_Comparison_peak_695
ENST00000216181.11	3544	5305	1762	4839	111	20.7529	2.79163	19.0649	No_Model_Comparison_peak_696
ENST00000216181.11	5835	6297	463	5962	67	5.7215	1.81721	4.76993	No_Model_Comparison_peak_697
ENST00000216181.11	6548	7288	741	6699	62	5.64649	1.85185	4.70006	No_Model_Comparison_peak_698
ENST00000216185.7	14	1297	1284	168	50	35.4324	9.51493	33.367	No_Model_Comparison_peak_699
ENST00000216187.10	353	3294	2942	2987	30	12.6814	4.55882	11.3039	No_Model_Comparison_peak_700
ENST00000216187.10	3570	3830	261	3721	16	3.92742	2.5	3.1392	No_Model_Comparison_peak_701
ENST00000216190.13	42	1842	1801	952	119	66.0846	7.80234	63.504	No_Model_Comparison_peak_702
ENST00000216214.7	807	3386	2580	2635	18	9.68961	4.97382	8.46503	No_Model_Comparison_peak_703
ENST00000216218.8	28	2993	2966	1031	128	48.4912	5	46.1718	No_Model_Comparison_peak_704
ENST00000216225.9	1	558	558	299	168	180.858	25.6839	177.155	No_Model_Comparison_peak_705
ENST00000216237.10	1157	3105	1949	2166	21	12.0219	5.61225	10.6719	No_Model_Comparison_peak_706
ENST00000216252.4	5	1016	1012	466	92	76.3486	13.9222	73.6471	No_Model_Comparison_peak_707
ENST00000216259.8	98	1242	1145	632	15	14.1342	8.24742	12.6913	No_Model_Comparison_peak_708
ENST00000216264.13	344	1246	903	584	42	12.8089	3.61953	11.4256	No_Model_Comparison_peak_709
ENST00000216264.13	1536	4361	2826	4046	41	12.2088	3.53535	10.8506	No_Model_Comparison_peak_710
ENST00000216267.12	577	1090	514	922	15	8.90544	5.09554	7.71776	No_Model_Comparison_peak_711
ENST00000216267.12	1400	1599	200	1408	8	3.41351	2.86624	2.6947	No_Model_Comparison_peak_712
ENST00000216267.12	2694	3222	529	2868	10	4.81216	3.50318	3.9494	No_Model_Comparison_peak_713
ENST00000216267.12	3474	3690	217	3646	8	3.41351	2.86624	2.6947	No_Model_Comparison_peak_714
ENST00000216268.6	734	1943	1210	1315	29	6.22159	2.62238	5.23688	No_Model_Comparison_peak_715
ENST00000216268.6	2359	4351	1993	3198	31	6.88911	2.71647	5.84349	No_Model_Comparison_peak_716
ENST00000216268.6	4537	5131	595	4707	33	7.88518	2.88625	6.76604	No_Model_Comparison_peak_717
ENST00000216271.10	2124	2407	284	2283	4	3.93581	3.42728	3.1392	No_Model_Comparison_peak_718
ENST00000216277.12	1894	4435	2542	3302	122	46.1912	4.97976	43.9116	No_Model_Comparison_peak_719
ENST00000216281.13	52	2923	2872	2069	291	97.672	4.61295	94.7569	No_Model_Comparison_peak_720
ENST00000216286.10	221	1845	1625	963	25	14.4412	6.01852	12.9804	No_Model_Comparison_peak_721
ENST00000216286.10	3405	3621	217	3489	11	3.74377	2.77778	2.99676	No_Model_Comparison_peak_722
ENST00000216288.11	1093	1369	277	1233	5	5.05722	4.11273	4.14946	No_Model_Comparison_peak_723
ENST00000216294.5	112	1366	1255	1026	37	32.4958	11.8012	30.4965	No_Model_Comparison_peak_724
ENST00000216294.5	1919	2252	334	1988	8	3.30061	2.79503	2.59233	No_Model_Comparison_peak_725
ENST00000216297.7	538	4287	3750	2108	134	39.2136	3.93357	37.0679	No_Model_Comparison_peak_726
ENST00000216330.7	383	1373	991	895	98	81.6469	14.1834	78.8895	No_Model_Comparison_peak_727
ENST00000216350.12	528	2190	1663	1311	30	21.4064	8.24468	19.6994	No_Model_Comparison_peak_728
ENST00000216361.9	120	1159	1040	1012	21	10.1691	4.72103	8.90903	No_Model_Comparison_peak_729
ENST00000216361.9	1349	2582	1234	2354	37	24.8531	8.15451	23.0448	No_Model_Comparison_peak_730
ENST00000216367.10	80	1567	1488	669	16	14.5549	8.25243	13.09	No_Model_Comparison_peak_731
ENST00000216373.10	640	976	337	787	7	3.31361	2.89855	2.60465	No_Model_Comparison_peak_732
ENST00000216373.10	1123	1965	843	1598	9	4.79451	3.62319	3.93293	No_Model_Comparison_peak_733
ENST00000216373.10	4650	5063	414	4812	10	5.59693	3.98551	4.65335	No_Model_Comparison_peak_734
ENST00000216378.2	570	1004	435	654	2	1.94075	2.05637	1.40506	No_Model_Comparison_peak_735
ENST00000216378.2	1501	1922	422	1692	6	6.24432	4.79819	5.23688	No_Model_Comparison_peak_736
ENST00000216392.8	152	2750	2599	506	41	19.6151	5.55556	17.9645	No_Model_Comparison_peak_737
ENST00000216410.8	120	590	471	251	25	8.87152	3.71429	7.68632	No_Model_Comparison_peak_738
ENST00000216410.8	721	1324	604	909	15	3.2932	2.28571	2.58524	No_Model_Comparison_peak_739
ENST00000216410.8	2212	3730	1519	2498	41	21.0061	6	19.3105	No_Model_Comparison_peak_740
ENST00000216414.12	86	285	200	204	3	2.89158	2.74182	2.21965	No_Model_Comparison_peak_741
ENST00000216416.9	85	3844	3760	207	47	17.8462	4.48598	16.2563	No_Model_Comparison_peak_742
ENST00000216420.12	39	362	324	195	4	3.93581	3.42728	3.1392	No_Model_Comparison_peak_743
ENST00000216420.12	975	1262	288	1136	3	2.89158	2.74182	2.21965	No_Model_Comparison_peak_744
ENST00000216420.12	1550	1852	303	1661	3	2.89158	2.74182	2.21965	No_Model_Comparison_peak_745
ENST00000216442.12	72	1541	1470	1184	25	20.4889	9.15493	18.8096	No_Model_Comparison_peak_746
ENST00000216452.9	209	1326	1118	993	38	36.0733	13.3562	33.9937	No_Model_Comparison_peak_747
ENST00000216455.9	1	945	945	710	58	49.2618	12.9956	46.9293	No_Model_Comparison_peak_748
ENST00000216456.6	398	1056	659	846	42	45.6067	17.0635	43.3376	No_Model_Comparison_peak_749
ENST00000216463.8	72	1021	950	803	14	14.7247	8.82353	13.2532	No_Model_Comparison_peak_750
ENST00000216465.10	740	1186	447	912	5	5.05722	4.11273	4.14946	No_Model_Comparison_peak_751
ENST00000216468.8	238	866	629	582	33	12.0593	4.05728	10.7079	No_Model_Comparison_peak_752
ENST00000216468.8	4209	4519	311	4324	24	3.70177	2.08333	2.9577	No_Model_Comparison_peak_753
ENST00000216468.8	5439	5638	200	5451	21	2.92124	1.92308	2.24594	No_Model_Comparison_peak_754
ENST00000216468.8	5809	6077	269	5936	32	8.68093	3.14886	7.51893	No_Model_Comparison_peak_755
ENST00000216468.8	6855	7611	757	7078	29	8.4387	3.26087	7.2905	No_Model_Comparison_peak_756
ENST00000216471.4	442	1392	951	1226	7	6.50488	4.93827	5.48159	No_Model_Comparison_peak_757
ENST00000216471.4	1624	1953	330	1764	5	4.33246	3.7037	3.50564	No_Model_Comparison_peak_758
ENST00000216479.8	37	1267	1231	874	52	38.489	10.2317	36.3585	No_Model_Comparison_peak_759
ENST00000216484.7	251	843	593	646	21	5.72225	2.88714	4.77062	No_Model_Comparison_peak_760
ENST00000216484.7	1308	2225	918	1764	27	7.64531	3.14607	6.53936	No_Model_Comparison_peak_761
ENST00000216484.7	4783	5122	340	4790	19	2.6664	1.89036	2.0594	No_Model_Comparison_peak_762
ENST00000216484.7	7156	7845	690	7562	22	6.7045	3.1768	5.67027	No_Model_Comparison_peak_763
ENST00000216487.12	3196	3395	200	3331	3	2.89158	2.74182	2.21965	No_Model_Comparison_peak_764
ENST00000216489.8	189	1167	979	438	11	8.62321	5.71429	7.46467	No_Model_Comparison_peak_765
ENST00000216489.8	1317	1761	445	1572	6	3.82731	3.33333	3.07306	No_Model_Comparison_peak_766
ENST00000216500.9	445	1593	1149	1365	14	13.4486	8.06452	12.0328	No_Model_Comparison_peak_767
ENST00000216513.5	1968	2352	385	2283	11	3.88857	2.85714	3.12926	No_Model_Comparison_peak_768
ENST00000216513.5	2901	3100	200	3014	12	4.50672	3.09524	3.66632	No_Model_Comparison_peak_769
ENST00000216513.5	4620	4836	217	4677	11	3.88857	2.85714	3.12926	No_Model_Comparison_peak_770
ENST00000216513.5	5768	5967	200	5920	8	2.38321	2.22772	1.80366	No_Model_Comparison_peak_771
ENST00000216513.5	6110	6428	319	6261	18	9.54045	4.89691	8.32253	No_Model_Comparison_peak_772
ENST00000216517.10	839	1322	484	1161	4	3.93581	3.42728	3.1392	No_Model_Comparison_peak_773
ENST00000216520.6	4	662	659	482	111	108.845	19.5804	105.826	No_Model_Comparison_peak_774
ENST00000216554.8	737	2642	1906	1602	52	17.9929	4.17323	16.3981	No_Model_Comparison_peak_775
ENST00000216554.8	2847	3796	950	3402	46	14.1687	3.70079	12.7249	No_Model_Comparison_peak_776
ENST00000216602.10	86	410	325	238	7	6.11388	4.70588	5.13605	No_Model_Comparison_peak_777
ENST00000216602.10	582	1418	837	825	12	12.0898	7.64706	10.7365	No_Model_Comparison_peak_778
ENST00000216658.9	3066	3380	315	3212	3	2.89158	2.74182	2.21965	No_Model_Comparison_peak_779
ENST00000216658.9	3715	4008	294	3882	3	2.89158	2.74182	2.21965	No_Model_Comparison_peak_780
ENST00000216714.8	20	396	377	166	29	19.9329	7.77202	18.2725	No_Model_Comparison_peak_781
ENST00000216714.8	655	1433	779	1142	43	35.5581	11.399	33.4899	No_Model_Comparison_peak_782
ENST00000216727.8	415	1887	1473	1518	74	56.3335	11.5741	53.8896	No_Model_Comparison_peak_783
ENST00000216743.6	639	1241	603	1016	6	4.18879	3.57143	3.37283	No_Model_Comparison_peak_784
ENST00000216743.6	1382	1612	231	1502	7	5.11588	4.08163	4.20472	No_Model_Comparison_peak_785
ENST00000216743.6	1852	3072	1221	2535	7	5.11588	4.08163	4.20472	No_Model_Comparison_peak_786
ENST00000216756.11	65	953	889	691	20	18.3999	9.45946	16.7914	No_Model_Comparison_peak_787
ENST00000216780.9	1434	2100	667	1691	7	7.48859	5.48365	6.39025	No_Model_Comparison_peak_788
ENST00000216797.10	400	599	200	507	3	2.89158	2.74182	2.21965	No_Model_Comparison_peak_789
ENST00000216797.10	837	1060	224	884	5	5.05722	4.11273	4.14946	No_Model_Comparison_peak_790
ENST00000216797.10	1197	1435	239	1314	4	3.93581	3.42728	3.1392	No_Model_Comparison_peak_791
ENST00000216799.9	169	838	670	560	7	7.48859	5.48365	6.39025	No_Model_Comparison_peak_792
ENST00000216807.12	157	2531	2375	1843	36	24.157	8.0786	22.3678	No_Model_Comparison_peak_793
ENST00000216832.9	187	2373	2187	1109	158	66.6134	5.6867	64.0262	No_Model_Comparison_peak_794
ENST00000216832.9	2940	3150	211	3074	54	5.84347	1.9671	4.8838	No_Model_Comparison_peak_795
ENST00000216877.10	277	2919	2643	1258	22	11.0171	4.9569	9.71929	No_Model_Comparison_peak_796
ENST00000216879.9	118	1376	1259	790	24	16.8516	7.44048	15.2997	No_Model_Comparison_peak_797
ENST00000216879.9	1625	1974	350	1807	7	2.51987	2.38095	1.9275	No_Model_Comparison_peak_798
ENST00000216923.5	288	2010	1723	1237	9	6.17549	4.5045	5.19371	No_Model_Comparison_peak_799
ENST00000216923.5	2390	2982	593	2486	5	2.78804	2.7027	2.16818	No_Model_Comparison_peak_800
ENST00000216962.9	63	2329	2267	1279	53	16.2519	3.76045	14.7208	No_Model_Comparison_peak_801
ENST00000216962.9	2533	3883	1351	3376	45	11.6118	3.20334	10.2785	No_Model_Comparison_peak_802
ENST00000216968.5	15	1321	1307	827	58	45.0497	11.3027	42.7911	No_Model_Comparison_peak_803
ENST00000217026.5	177	2590	2414	354	165	76.1952	6.33588	73.4956	No_Model_Comparison_peak_804
ENST00000217073.7	98	1246	1149	397	11	10.5456	6.89655	9.26871	No_Model_Comparison_peak_805
ENST00000217074.9	354	984	631	545	9	10.1236	6.85456	8.86607	No_Model_Comparison_peak_806
ENST00000217074.9	1340	1539	200	1387	2	1.94075	2.05637	1.40506	No_Model_Comparison_peak_807
ENST00000217109.9	251	1820	1570	1313	22	11.0171	4.9569	9.71929	No_Model_Comparison_peak_808
ENST00000217109.9	3096	3703	608	3295	16	6.49645	3.66379	5.47446	No_Model_Comparison_peak_809
ENST00000217121.9	74	445	372	221	19	13.0353	6.57895	11.6356	No_Model_Comparison_peak_810
ENST00000217121.9	663	1403	741	1208	13	7.42871	4.60526	6.35167	No_Model_Comparison_peak_811
ENST00000217121.9	1546	2277	732	1721	14	8.2993	4.93421	7.15788	No_Model_Comparison_peak_812
ENST00000217133.2	2230	2863	634	2429	7	7.48859	5.48365	6.39025	No_Model_Comparison_peak_813
ENST00000217159.6	23	1506	1484	1332	11	9.27688	6.12245	8.07182	No_Model_Comparison_peak_814
ENST00000217159.6	1933	2552	620	2429	6	4.18879	3.57143	3.37283	No_Model_Comparison_peak_815
ENST00000217162.5	750	1771	1022	1282	35	27.6177	9.94475	25.7362	No_Model_Comparison_peak_816
ENST00000217162.5	1955	2373	419	2215	11	4.70267	3.31492	3.84784	No_Model_Comparison_peak_817
ENST00000217173.7	489	1538	1050	971	8	5.31347	4.09091	4.38849	No_Model_Comparison_peak_818
ENST00000217182.6	43	1482	1440	1180	34	30.0378	11.5132	28.0968	No_Model_Comparison_peak_819
ENST00000217185.3	1519	1718	200	1645	3	2.89158	2.74182	2.21965	No_Model_Comparison_peak_820
ENST00000217195.12	68	1214	1147	259	64	53.3602	12.9482	50.9612	No_Model_Comparison_peak_821
ENST00000217233.8	115	2046	1932	1509	49	33.9136	9.15751	31.8816	No_Model_Comparison_peak_822
ENST00000217244.9	2816	3901	1086	3276	13	8.33755	5.14706	7.19394	No_Model_Comparison_peak_823
ENST00000217244.9	10106	10705	600	10273	4	2.54973	2.57732	1.95385	No_Model_Comparison_peak_824
ENST00000217289.9	425	624	200	553	4	2.51107	2.55102	1.91953	No_Model_Comparison_peak_825
ENST00000217289.9	774	1269	496	1103	7	5.11588	4.08163	4.20472	No_Model_Comparison_peak_826
ENST00000217289.9	3006	3483	478	3124	5	3.31784	3.06122	2.60771	No_Model_Comparison_peak_827
ENST00000217289.9	3830	4145	316	3995	4	2.51107	2.55102	1.91953	No_Model_Comparison_peak_828
ENST00000217289.9	4289	4501	213	4334	6	4.18879	3.57143	3.37283	No_Model_Comparison_peak_829
ENST00000217315.9	379	2193	1815	1377	41	17.7313	4.98812	16.1446	No_Model_Comparison_peak_830
ENST00000217315.9	2643	3847	1205	2827	27	8.20858	3.32542	7.07183	No_Model_Comparison_peak_831
ENST00000217381.3	451	2104	1654	763	30	21.496	8.28877	19.7859	No_Model_Comparison_peak_832
ENST00000217398.3	370	940	571	648	5	5.05722	4.11273	4.14946	No_Model_Comparison_peak_833
ENST00000217402.3	92	1520	1429	459	140	99.3674	11.4078	96.4357	No_Model_Comparison_peak_834
ENST00000217426.7	16	2139	2124	1446	108	53.6079	6.68712	51.205	No_Model_Comparison_peak_835
ENST00000217446.8	85	1589	1505	1402	29	21.7282	8.67052	20.0115	No_Model_Comparison_peak_836
ENST00000217455.9	80	1063	984	316	10	10.7594	7.14286	9.4727	No_Model_Comparison_peak_837
ENST00000217456.3	34	2124	2091	1925	63	31.876	6.4	29.8908	No_Model_Comparison_peak_838
ENST00000217515.11	1	1233	1233	1030	27	19.2122	7.9096	17.5746	No_Model_Comparison_peak_839
ENST00000217515.11	6482	6681	200	6581	3	2.69525	2.63158	2.08448	No_Model_Comparison_peak_840
ENST00000217652.8	10	845	836	188	41	38.1776	13.3758	36.0535	No_Model_Comparison_peak_841
ENST00000217740.4	4009	4949	941	4757	6	3.47418	3.09735	2.7495	No_Model_Comparison_peak_842
ENST00000217800.9	575	899	325	702	4	3.93581	3.42728	3.1392	No_Model_Comparison_peak_843
ENST00000217893.10	33	232	200	129	5	3.31784	3.06122	2.60771	No_Model_Comparison_peak_844
ENST00000217893.10	438	1118	681	929	23	24.6181	12.2449	22.8158	No_Model_Comparison_peak_845
ENST00000217901.10	58	1279	1222	579	16	13.4705	7.58929	12.0539	No_Model_Comparison_peak_846
ENST00000217958.8	73	1437	1365	1156	70	53.6514	11.5635	51.2478	No_Model_Comparison_peak_847
ENST00000217961.5	3102	3673	572	3287	3	2.89158	2.74182	2.21965	No_Model_Comparison_peak_848
ENST00000217971.8	24	1838	1815	484	148	86.782	8.58295	83.9733	No_Model_Comparison_peak_849
ENST00000218004.5	536	737	202	619	8	5.49077	4.20561	4.55348	No_Model_Comparison_peak_850
ENST00000218004.5	1027	2625	1599	1168	11	8.453	5.60748	7.3042	No_Model_Comparison_peak_851
ENST00000218056.9	387	586	200	444	5	2.46497	2.47934	1.87824	No_Model_Comparison_peak_852
ENST00000218056.9	755	2062	1308	1384	16	12.5433	7.02479	11.1711	No_Model_Comparison_peak_853
ENST00000218089.13	996	1434	439	1104	19	3.63817	2.23714	2.90026	No_Model_Comparison_peak_854
ENST00000218089.13	1841	3073	1233	2334	26	7.04751	3.02013	5.99241	No_Model_Comparison_peak_855
ENST00000218089.13	3213	4698	1486	4378	34	11.8615	3.91499	10.5177	No_Model_Comparison_peak_856
ENST00000218089.13	4968	5177	210	5044	27	7.60047	3.13199	6.49623	No_Model_Comparison_peak_857
ENST00000218104.6	80	394	315	213	5	4.57559	3.84615	3.72989	No_Model_Comparison_peak_858
ENST00000218104.6	1797	2022	226	1842	4	3.53952	3.20513	2.80946	No_Model_Comparison_peak_859
ENST00000218147.11	263	852	590	726	9	4.36845	3.3557	3.53866	No_Model_Comparison_peak_860
ENST00000218147.11	6208	6612	405	6470	10	5.73904	4.07407	4.78628	No_Model_Comparison_peak_861
ENST00000218176.4	1267	1574	308	1398	4	3.68616	3.28947	2.94367	No_Model_Comparison_peak_862
ENST00000218176.4	1797	1996	200	1903	3	2.69525	2.63158	2.08448	No_Model_Comparison_peak_863
ENST00000218176.4	3118	3827	710	3283	4	3.68616	3.28947	2.94367	No_Model_Comparison_peak_864
ENST00000218197.9	568	1582	1015	1267	13	15.1269	9.21053	13.6406	No_Model_Comparison_peak_865
ENST00000218200.12	1263	1500	238	1358	10	4.43081	3.27381	3.59591	No_Model_Comparison_peak_866
ENST00000218200.12	1636	3613	1978	2664	13	6.67113	4.16667	5.63826	No_Model_Comparison_peak_867
ENST00000218224.8	716	963	248	836	6	6.24432	4.79819	5.23688	No_Model_Comparison_peak_868
ENST00000218230.6	393	1012	620	736	24	28.2138	14.0449	26.3173	No_Model_Comparison_peak_869
ENST00000218249.7	220	419	200	251	3	2.89158	2.74182	2.21965	No_Model_Comparison_peak_870
ENST00000218328.12	357	941	585	795	22	4.16101	2.29541	3.34768	No_Model_Comparison_peak_871
ENST00000218328.12	2068	2317	250	2202	27	6.49665	2.79441	5.47464	No_Model_Comparison_peak_872
ENST00000218328.12	2453	2837	385	2625	23	4.59554	2.39521	3.74854	No_Model_Comparison_peak_873
ENST00000218328.12	2992	5341	2350	3400	30	8.07908	3.09381	6.94908	No_Model_Comparison_peak_874
ENST00000218340.4	94	1179	1086	696	33	17.8176	6.04982	16.229	No_Model_Comparison_peak_875
ENST00000218340.4	1476	2726	1251	2191	19	6.99331	3.55872	5.94143	No_Model_Comparison_peak_876
ENST00000218340.4	2918	3346	429	3227	14	4.00914	2.66904	3.20738	No_Model_Comparison_peak_877
ENST00000218348.7	224	2571	2348	1971	30	12.7964	4.59941	11.4136	No_Model_Comparison_peak_878
ENST00000218348.7	2838	3222	385	3029	26	9.94054	4.00593	8.70276	No_Model_Comparison_peak_879
ENST00000218364.5	142	2606	2465	2154	83	41.0147	6.46154	38.833	No_Model_Comparison_peak_880
ENST00000218388.9	1	769	769	159	51	48.8016	15.1163	46.4769	No_Model_Comparison_peak_881
ENST00000218432.10	96	502	407	287	48	45.8621	14.759	43.5885	No_Model_Comparison_peak_882
ENST00000218432.10	636	1043	408	832	40	35.5223	12.3494	33.4549	No_Model_Comparison_peak_883
ENST00000218439.8	55	1852	1798	762	16	11.0973	6.15942	9.79682	No_Model_Comparison_peak_884
ENST00000218516.4	413	964	552	576	10	11.2983	7.43243	9.98784	No_Model_Comparison_peak_885
ENST00000218652.11	162	2330	2169	832	22	11.7522	5.29954	10.4126	No_Model_Comparison_peak_886
ENST00000218789.9	2384	2748	365	2549	16	7.62365	4.22886	6.51835	No_Model_Comparison_peak_887
ENST00000218789.9	3206	5149	1944	4696	18	9.20607	4.72637	8.00422	No_Model_Comparison_peak_888
ENST00000218981.5	183	443	261	313	2	1.94075	2.05637	1.40506	No_Model_Comparison_peak_889
ENST00000218981.5	1535	1734	200	1596	3	2.89158	2.74182	2.21965	No_Model_Comparison_peak_890
ENST00000219066.5	1	860	860	169	26	26.0335	12.0536	24.193	No_Model_Comparison_peak_891
ENST00000219069.6	589	1386	798	721	20	7.14789	3.52349	6.08695	No_Model_Comparison_peak_892
ENST00000219069.6	1615	3220	1606	2805	32	16.0738	5.53691	14.5491	No_Model_Comparison_peak_893
ENST00000219091.9	340	681	342	505	4	3.16067	2.97619	2.46404	No_Model_Comparison_peak_894
ENST00000219091.9	810	1805	996	1078	8	7.33212	5.35714	6.26098	No_Model_Comparison_peak_895
ENST00000219097.7	25	1544	1520	1238	34	27.7192	10.2941	25.8354	No_Model_Comparison_peak_896
ENST00000219139.8	1088	2513	1426	1543	25	18.9085	8.28026	17.2833	No_Model_Comparison_peak_897
ENST00000219150.10	432	633	202	553	4	3.93581	3.42728	3.1392	No_Model_Comparison_peak_898
ENST00000219150.10	904	1187	284	996	4	3.93581	3.42728	3.1392	No_Model_Comparison_peak_899
ENST00000219168.8	245	1547	1303	867	19	17.5761	9.25926	15.9951	No_Model_Comparison_peak_900
ENST00000219169.9	20	1033	1014	410	65	54.0453	12.9412	51.6356	No_Model_Comparison_peak_901
ENST00000219169.9	1223	1788	566	1613	16	5.80396	3.33333	4.84674	No_Model_Comparison_peak_902
ENST00000219204.8	10	1869	1860	1598	39	25.2118	7.87402	23.3943	No_Model_Comparison_peak_903
ENST00000219207.10	616	1491	876	1225	12	14.1315	8.78378	12.6891	No_Model_Comparison_peak_904
ENST00000219240.9	236	1514	1279	752	13	9.87065	6.08696	8.63631	No_Model_Comparison_peak_905
ENST00000219251.13	875	1735	861	1428	6	6.24432	4.79819	5.23688	No_Model_Comparison_peak_906
ENST00000219252.10	486	1726	1241	782	90	62.2068	10.3175	59.6778	No_Model_Comparison_peak_907
ENST00000219271.4	792	1443	652	1157	19	9.55577	4.73934	8.33743	No_Model_Comparison_peak_908
ENST00000219271.4	1773	2209	437	2013	15	6.5034	3.79147	5.48107	No_Model_Comparison_peak_909
ENST00000219271.4	2531	4022	1492	3864	18	8.75876	4.50237	7.59309	No_Model_Comparison_peak_910
ENST00000219281.8	600	2151	1552	1963	28	22.1531	9.17722	20.4212	No_Model_Comparison_peak_911
ENST00000219299.8	316	570	255	445	6	4.42332	3.7234	3.58922	No_Model_Comparison_peak_912
ENST00000219299.8	2880	3079	200	3023	3	1.90331	2.12766	1.40506	No_Model_Comparison_peak_913
ENST00000219302.7	149	997	849	318	30	28.7493	12.2047	26.8396	No_Model_Comparison_peak_914
ENST00000219313.9	81	1552	1472	945	79	58.2252	11.1421	55.753	No_Model_Comparison_peak_915
ENST00000219315.9	753	966	214	810	17	3.48479	2.267	2.75945	No_Model_Comparison_peak_916
ENST00000219315.9	2003	3849	1847	3524	58	31.653	6.92488	29.6732	No_Model_Comparison_peak_917
ENST00000219315.9	5618	5871	254	5729	37	15.1787	4.63415	13.6911	No_Model_Comparison_peak_918
ENST00000219320.9	2421	2725	305	2522	4	3.10483	2.94118	2.41295	No_Model_Comparison_peak_919
ENST00000219320.9	2960	3260	301	3120	6	5.05141	4.11765	4.14946	No_Model_Comparison_peak_920
ENST00000219320.9	3431	3912	482	3628	6	5.05141	4.11765	4.14946	No_Model_Comparison_peak_921
ENST00000219322.7	809	1163	355	1026	15	18.9208	10.9673	17.2921	No_Model_Comparison_peak_922
ENST00000219334.10	3080	3279	200	3102	2	1.94075	2.05637	1.40506	No_Model_Comparison_peak_923
ENST00000219334.10	3773	4044	272	3892	4	3.93581	3.42728	3.1392	No_Model_Comparison_peak_924
ENST00000219343.11	746	991	246	883	13	5.56714	3.5533	4.6259	No_Model_Comparison_peak_925
ENST00000219343.11	2082	3491	1410	3418	14	6.10347	3.71287	5.12685	No_Model_Comparison_peak_926
ENST00000219343.11	5463	5690	228	5575	11	4.31195	3.09278	3.48679	No_Model_Comparison_peak_927
ENST00000219345.10	1170	1839	670	1363	5	4.41054	3.75	3.57744	No_Model_Comparison_peak_928
ENST00000219345.10	2018	2217	200	2096	5	4.41054	3.75	3.57744	No_Model_Comparison_peak_929
ENST00000219345.10	2355	2678	324	2510	7	6.61114	5	5.58159	No_Model_Comparison_peak_930
ENST00000219368.8	487	923	437	631	4	3.93581	3.42728	3.1392	No_Model_Comparison_peak_931
ENST00000219368.8	1160	1686	527	1317	3	2.89158	2.74182	2.21965	No_Model_Comparison_peak_932
ENST00000219400.8	141	460	320	290	11	12.9236	8.22547	11.5276	No_Model_Comparison_peak_933
ENST00000219400.8	8754	8953	200	8903	3	2.89158	2.74182	2.21965	No_Model_Comparison_peak_934
ENST00000219406.11	914	1391	478	1253	3	2.89158	2.74182	2.21965	No_Model_Comparison_peak_935
ENST00000219409.8	93	959	867	780	16	16.5263	9.44444	14.985	No_Model_Comparison_peak_936
ENST00000219431.4	28	1102	1075	808	24	21.4141	10	19.7065	No_Model_Comparison_peak_937
ENST00000219439.9	209	1016	808	617	30	18.5188	6.88889	16.9068	No_Model_Comparison_peak_938
ENST00000219439.9	1609	3372	1764	3201	17	7.44578	4	6.36767	No_Model_Comparison_peak_939
ENST00000219473.12	100	1698	1599	1282	20	9.18172	4.41176	7.98069	No_Model_Comparison_peak_940
ENST00000219473.12	1919	2149	231	2007	15	5.64382	3.36134	4.6974	No_Model_Comparison_peak_941
ENST00000219473.12	2291	3243	953	2814	24	12.3765	5.2521	11.0113	No_Model_Comparison_peak_942
ENST00000219476.9	5752	6398	647	6211	4	3.93581	3.42728	3.1392	No_Model_Comparison_peak_943
ENST00000219478.11	88	373	286	218	7	4.05799	3.38983	3.25226	No_Model_Comparison_peak_944
ENST00000219478.11	663	862	200	729	7	4.05799	3.38983	3.25226	No_Model_Comparison_peak_945
ENST00000219478.11	1758	2865	1108	1930	10	6.6093	4.62185	5.58069	No_Model_Comparison_peak_946
ENST00000219478.11	3122	3640	519	3515	10	6.6093	4.62185	5.58069	No_Model_Comparison_peak_947
ENST00000219479.7	100	986	887	695	89	83.883	17.3077	81.103	No_Model_Comparison_peak_948
ENST00000219481.10	980	1321	342	1151	4	3.93581	3.42728	3.1392	No_Model_Comparison_peak_949
ENST00000219535.7	269	468	200	406	3	2.89158	2.74182	2.21965	No_Model_Comparison_peak_950
ENST00000219542.3	374	872	499	539	18	22.6954	12.5	20.9486	No_Model_Comparison_peak_951
ENST00000219548.9	89	1318	1230	546	57	44.1264	11.1969	41.8847	No_Model_Comparison_peak_952
ENST00000219551.2	49	625	577	244	16	17.4712	10	15.8935	No_Model_Comparison_peak_953
ENST00000219551.2	1188	1489	302	1291	7	6.11388	4.70588	5.13605	No_Model_Comparison_peak_954
ENST00000219611.7	1850	3085	1236	2458	52	22.136	5.11583	20.4046	No_Model_Comparison_peak_955
ENST00000219611.7	3297	3749	453	3449	26	5.70431	2.60618	4.7531	No_Model_Comparison_peak_956
ENST00000219611.7	4026	4736	711	4579	40	13.6584	3.95753	12.2346	No_Model_Comparison_peak_957
ENST00000219689.11	696	1642	947	1503	17	6.76252	3.67347	5.72421	No_Model_Comparison_peak_958
ENST00000219689.11	5936	6157	222	6015	16	4.39229	2.69841	3.56108	No_Model_Comparison_peak_959
ENST00000219689.11	6955	7703	749	7126	15	4.73887	2.9304	3.88253	No_Model_Comparison_peak_960
ENST00000219746.14	642	1737	1096	1528	6	4.30318	3.64583	3.47826	No_Model_Comparison_peak_961
ENST00000219746.14	2019	2218	200	2210	4	2.58936	2.60417	1.98905	No_Model_Comparison_peak_962
ENST00000219746.14	2356	2648	293	2510	4	2.58936	2.60417	1.98905	No_Model_Comparison_peak_963
ENST00000219746.14	2853	3142	290	2910	4	2.58936	2.60417	1.98905	No_Model_Comparison_peak_964
ENST00000219771.7	363	913	551	604	14	16.8353	10	15.2842	No_Model_Comparison_peak_965
ENST00000219782.10	619	2665	2047	1096	103	65.5039	9.28571	62.9306	No_Model_Comparison_peak_966
ENST00000219789.11	378	1832	1455	1634	24	16.9357	7.48503	15.3804	No_Model_Comparison_peak_967
ENST00000219794.11	64	1864	1801	1164	28	21.625	8.89571	19.9109	No_Model_Comparison_peak_968
ENST00000219797.9	117	1355	1239	573	24	22.1215	10.4167	20.3905	No_Model_Comparison_peak_969
ENST00000219821.9	2214	2972	759	2504	3	2.89158	2.74182	2.21965	No_Model_Comparison_peak_970
ENST00000219837.12	156	1317	1162	1138	28	5.21345	2.38487	4.29595	No_Model_Comparison_peak_971
ENST00000219837.12	2235	2434	200	2423	24	3.54293	2.03583	2.81275	No_Model_Comparison_peak_972
ENST00000219837.12	3300	3813	514	3699	35	8.4304	2.9316	7.28234	No_Model_Comparison_peak_973
ENST00000219837.12	4263	5281	1019	4825	36	8.95108	3.01303	7.76179	No_Model_Comparison_peak_974
ENST00000219837.12	5614	6024	411	5878	26	5.45795	2.53283	4.52407	No_Model_Comparison_peak_975
ENST00000219905.11	9218	9417	200	9328	8	2.99083	2.60116	2.30984	No_Model_Comparison_peak_976
ENST00000219905.11	10860	11281	422	11118	8	3.65606	3.02013	2.91696	No_Model_Comparison_peak_977
ENST00000220003.13	474	2703	2230	2110	29	17.5698	6.66667	15.9891	No_Model_Comparison_peak_978
ENST00000220058.9	225	1687	1463	1460	17	13.6482	7.43802	12.2249	No_Model_Comparison_peak_979
ENST00000220325.9	237	2803	2567	1236	34	17.3981	5.73771	15.8228	No_Model_Comparison_peak_980
ENST00000220429.12	288	979	692	859	8	5.74423	4.36893	4.79098	No_Model_Comparison_peak_981
ENST00000220429.12	1286	2542	1257	2346	8	5.74423	4.36893	4.79098	No_Model_Comparison_peak_982
ENST00000220478.8	1359	1558	200	1415	2	1.94075	2.05637	1.40506	No_Model_Comparison_peak_983
ENST00000220496.9	177	407	231	282	7	4.14652	3.44828	3.33376	No_Model_Comparison_peak_984
ENST00000220496.9	597	929	333	757	5	2.61905	2.58621	2.01672	No_Model_Comparison_peak_985
ENST00000220496.9	1231	1799	569	1578	14	10.844	6.46552	9.55394	No_Model_Comparison_peak_986
ENST00000220496.9	2811	3047	237	2916	10	6.79799	4.74138	5.75815	No_Model_Comparison_peak_987
ENST00000220507.5	178	1583	1406	1144	16	12.3546	6.91057	10.9901	No_Model_Comparison_peak_988
ENST00000220509.10	790	1205	416	1065	13	5.40372	3.46535	4.47257	No_Model_Comparison_peak_989
ENST00000220509.10	1339	2236	898	1515	14	6.10347	3.71287	5.12685	No_Model_Comparison_peak_990
ENST00000220509.10	2454	3792	1339	3561	25	15.3195	6.43564	13.8271	No_Model_Comparison_peak_991
ENST00000220514.8	171	1073	903	701	53	49.3863	14.6739	47.0516	No_Model_Comparison_peak_992
ENST00000220531.9	1127	3645	2519	3454	19	10.7608	5.34759	9.47398	No_Model_Comparison_peak_993
ENST00000220562.9	693	2226	1534	1341	41	15.0711	4.25101	13.5878	No_Model_Comparison_peak_994
ENST00000220562.9	2552	2894	343	2709	21	3.83666	2.22672	3.08228	No_Model_Comparison_peak_995
ENST00000220584.9	1	333	333	179	16	20.4902	11.6527	18.8096	No_Model_Comparison_peak_996
ENST00000220584.9	1544	1919	376	1732	4	3.93581	3.42728	3.1392	No_Model_Comparison_peak_997
ENST00000220592.10	5799	6135	337	5991	29	3.12998	1.81159	2.43695	No_Model_Comparison_peak_998
ENST00000220592.10	7513	7811	299	7758	35	4.5936	2.04313	3.74666	No_Model_Comparison_peak_999
ENST00000220592.10	9297	9542	246	9400	33	3.76597	1.89521	3.01676	No_Model_Comparison_peak_1000
ENST00000220592.10	9765	10287	523	10095	34	4.47466	2.03725	3.63754	No_Model_Comparison_peak_1001
ENST00000220592.10	10934	11260	327	11015	28	3.20604	1.84949	2.50617	No_Model_Comparison_peak_1002
ENST00000220597.4	615	899	285	799	8	3.0645	2.64706	2.37667	No_Model_Comparison_peak_1003
ENST00000220597.4	1100	1611	512	1227	9	3.29985	2.7027	2.59174	No_Model_Comparison_peak_1004
ENST00000220597.4	1818	2091	274	1906	11	4.3404	3.10881	3.51256	No_Model_Comparison_peak_1005
ENST00000220597.4	2356	2576	221	2504	12	4.82169	3.26633	3.95871	No_Model_Comparison_peak_1006
ENST00000220597.4	8558	8811	254	8699	8	3.16653	2.71084	2.46965	No_Model_Comparison_peak_1007
ENST00000220597.4	10081	10347	267	10187	7	3.25063	2.85714	2.54673	No_Model_Comparison_peak_1008
ENST00000220659.11	219	1864	1646	677	17	12.6124	6.81818	11.2378	No_Model_Comparison_peak_1009
ENST00000220659.11	2114	2381	268	2247	8	4.26204	3.40909	3.44008	No_Model_Comparison_peak_1010
ENST00000220669.10	421	785	365	576	8	6.56827	4.8913	5.54199	No_Model_Comparison_peak_1011
ENST00000220669.10	1017	1762	746	1546	10	8.76756	5.97826	7.60104	No_Model_Comparison_peak_1012
ENST00000220751.5	308	1808	1501	1646	19	12.6608	6.36943	11.2838	No_Model_Comparison_peak_1013
ENST00000220751.5	2007	2297	291	2157	11	5.56779	3.82166	4.62639	No_Model_Comparison_peak_1014
ENST00000220763.10	500	1109	610	932	5	5.05722	4.11273	4.14946	No_Model_Comparison_peak_1015
ENST00000220763.10	1556	1863	308	1713	5	5.05722	4.11273	4.14946	No_Model_Comparison_peak_1016
ENST00000220772.8	499	1182	684	663	11	4.76708	3.35196	3.90693	No_Model_Comparison_peak_1017
ENST00000220772.8	1332	2058	727	1484	17	9.45481	5.02793	8.241	No_Model_Comparison_peak_1018
ENST00000220772.8	2450	3108	659	2690	10	4.09099	3.07263	3.28324	No_Model_Comparison_peak_1019
ENST00000220772.8	3409	3738	330	3518	9	3.45104	2.7933	2.72941	No_Model_Comparison_peak_1020
ENST00000220772.8	3914	4202	289	4060	10	4.09099	3.07263	3.28324	No_Model_Comparison_peak_1021
ENST00000220809.9	661	921	261	812	4	3.93581	3.42728	3.1392	No_Model_Comparison_peak_1022
ENST00000220809.9	1930	2268	339	2093	6	6.24432	4.79819	5.23688	No_Model_Comparison_peak_1023
ENST00000220809.9	2601	2934	334	2755	3	2.89158	2.74182	2.21965	No_Model_Comparison_peak_1024
ENST00000220847.8	1226	1513	288	1364	5	3.67736	3.2967	2.93637	No_Model_Comparison_peak_1025
ENST00000220847.8	1789	3060	1272	2336	8	6.65471	4.94506	5.62269	No_Model_Comparison_peak_1026
ENST00000220853.8	67	1130	1064	937	20	13.8104	6.77419	12.3806	No_Model_Comparison_peak_1027
ENST00000220913.10	207	2319	2113	1561	23	15.5106	6.97674	14.0115	No_Model_Comparison_peak_1028
ENST00000220931.11	735	934	200	928	3	2.89158	2.74182	2.21965	No_Model_Comparison_peak_1029
ENST00000220959.8	1125	1338	214	1166	14	3.79366	2.56849	3.04159	No_Model_Comparison_peak_1030
ENST00000220959.8	1517	1930	414	1625	14	3.20716	2.30061	2.50723	No_Model_Comparison_peak_1031
ENST00000220959.8	4828	5483	656	5095	19	3.5698	2.21239	2.83731	No_Model_Comparison_peak_1032
ENST00000220959.8	6339	6833	495	6573	21	5.12014	2.6699	4.20888	No_Model_Comparison_peak_1033
ENST00000220966.10	688	2509	1822	2192	10	8.56115	5.85106	7.40578	No_Model_Comparison_peak_1034
ENST00000221086.8	3632	4538	907	3772	13	5.50096	3.51759	4.56342	No_Model_Comparison_peak_1035
ENST00000221086.8	6097	6482	386	6377	10	3.83902	2.92553	3.08444	No_Model_Comparison_peak_1036
ENST00000221114.8	6	984	979	204	29	24.6041	10.2041	22.803	No_Model_Comparison_peak_1037
ENST00000221130.11	367	3014	2648	2375	62	31.7683	6.48148	29.7854	No_Model_Comparison_peak_1038
ENST00000221138.9	367	1904	1538	1487	89	59.2759	9.74026	56.7886	No_Model_Comparison_peak_1039
ENST00000221200.9	336	3210	2875	2743	48	25.4876	6.46438	23.6618	No_Model_Comparison_peak_1040
ENST00000221222.15	1031	1230	200	1129	3	2.89158	2.74182	2.21965	No_Model_Comparison_peak_1041
ENST00000221232.11	909	1108	200	1018	3	2.89158	2.74182	2.21965	No_Model_Comparison_peak_1042
ENST00000221232.11	1313	1611	299	1467	4	3.93581	3.42728	3.1392	No_Model_Comparison_peak_1043
ENST00000221233.9	10	981	972	415	62	49.8271	12.1154	47.4853	No_Model_Comparison_peak_1044
ENST00000221249.10	1898	2097	200	1984	3	2.89158	2.74182	2.21965	No_Model_Comparison_peak_1045
ENST00000221249.10	3509	4050	542	3909	5	5.05722	4.11273	4.14946	No_Model_Comparison_peak_1046
ENST00000221264.8	439	707	269	541	4	3.93581	3.42728	3.1392	No_Model_Comparison_peak_1047
ENST00000221264.8	1004	1414	411	1232	5	5.05722	4.11273	4.14946	No_Model_Comparison_peak_1048
ENST00000221265.8	221	1889	1669	1514	159	109.834	11.065	106.806	No_Model_Comparison_peak_1049
ENST00000221283.10	423	1419	997	1049	13	11.4596	7.07071	10.1425	No_Model_Comparison_peak_1050
ENST00000221315.10	777	976	200	958	5	3.05472	2.88462	2.36724	No_Model_Comparison_peak_1051
ENST00000221315.10	1483	2199	717	2078	9	6.6501	4.80769	5.61873	No_Model_Comparison_peak_1052
ENST00000221315.10	4277	4540	264	4383	6	3.87562	3.36538	3.11663	No_Model_Comparison_peak_1053
ENST00000221327.8	630	829	200	673	5	2.58711	2.5641	1.9876	No_Model_Comparison_peak_1054
ENST00000221327.8	1091	1960	870	1476	9	5.81492	4.2735	4.85645	No_Model_Comparison_peak_1055
ENST00000221327.8	3111	3688	578	3370	5	2.58711	2.5641	1.9876	No_Model_Comparison_peak_1056
ENST00000221327.8	3908	4173	266	4040	7	4.10187	3.4188	3.29316	No_Model_Comparison_peak_1057
ENST00000221355.10	456	1170	715	642	7	5.11588	4.08163	4.20472	No_Model_Comparison_peak_1058
ENST00000221355.10	1495	2217	723	2024	7	5.11588	4.08163	4.20472	No_Model_Comparison_peak_1059
ENST00000221355.10	2844	3153	310	2957	8	6.09284	4.59184	5.11706	No_Model_Comparison_peak_1060
ENST00000221355.10	3285	3484	200	3293	3	1.77903	2.04082	1.3231	No_Model_Comparison_peak_1061
ENST00000221363.8	424	1012	589	879	14	6.39136	3.86598	5.37586	No_Model_Comparison_peak_1062
ENST00000221363.8	1251	1606	356	1336	9	3.08882	2.57732	2.3996	No_Model_Comparison_peak_1063
ENST00000221363.8	1769	2581	813	2404	32	22.9912	8.50515	21.2362	No_Model_Comparison_peak_1064
ENST00000221413.10	1	1448	1448	1251	62	42.5537	9.54545	40.342	No_Model_Comparison_peak_1065
ENST00000221418.9	439	1172	734	761	51	51.8402	16.6667	49.465	No_Model_Comparison_peak_1066
ENST00000221419.10	23	457	435	311	12	9.89165	6.31068	8.65654	No_Model_Comparison_peak_1067
ENST00000221419.10	755	1106	352	928	33	38.0568	16.5049	35.9348	No_Model_Comparison_peak_1068
ENST00000221431.11	330	654	325	465	4	3.33989	3.08642	2.62773	No_Model_Comparison_peak_1069
ENST00000221431.11	1461	1881	421	1656	16	18.3345	10.4938	16.7281	No_Model_Comparison_peak_1070
ENST00000221448.9	21	1561	1541	665	135	109.436	14.2259	106.412	No_Model_Comparison_peak_1071
ENST00000221455.8	90	1388	1299	913	19	13.5952	6.89655	12.1734	No_Model_Comparison_peak_1072
ENST00000221455.8	1753	2120	368	1952	15	9.63462	5.51724	8.41151	No_Model_Comparison_peak_1073
ENST00000221459.7	365	676	312	488	4	3.93581	3.42728	3.1392	No_Model_Comparison_peak_1074
ENST00000221462.9	229	1732	1504	417	14	10.7541	6.41026	9.46804	No_Model_Comparison_peak_1075
ENST00000221462.9	2043	2527	485	2329	9	5.81492	4.2735	4.85645	No_Model_Comparison_peak_1076
ENST00000221466.10	532	1436	905	731	9	9.76709	6.66667	8.5378	No_Model_Comparison_peak_1077
ENST00000221476.4	492	691	200	589	3	2.89158	2.74182	2.21965	No_Model_Comparison_peak_1078
ENST00000221480.6	80	279	200	169	3	2.89158	2.74182	2.21965	No_Model_Comparison_peak_1079
ENST00000221480.6	476	830	355	653	2	1.94075	2.05637	1.40506	No_Model_Comparison_peak_1080
ENST00000221486.6	32	1164	1133	988	52	43.6869	12.3832	41.4534	No_Model_Comparison_peak_1081
ENST00000221494.10	24	1619	1596	1343	93	67.0021	11.0588	64.4097	No_Model_Comparison_peak_1082
ENST00000221496.5	1	484	484	253	15	11.7386	6.77966	10.3999	No_Model_Comparison_peak_1083
ENST00000221496.5	1405	1809	405	1568	34	35.9143	14.8305	33.8384	No_Model_Comparison_peak_1084
ENST00000221504.12	429	2108	1680	1654	25	19.3054	8.49673	17.6648	No_Model_Comparison_peak_1085
ENST00000221543.10	18	482	465	102	3	2.88774	2.73973	2.21965	No_Model_Comparison_peak_1086
ENST00000221543.10	735	1741	1007	1549	6	6.23736	4.79452	5.23688	No_Model_Comparison_peak_1087
ENST00000221554.13	41	448	408	218	8	7.12424	5.23256	6.06455	No_Model_Comparison_peak_1088
ENST00000221554.13	927	1641	715	1482	10	9.45645	6.39535	8.24205	No_Model_Comparison_peak_1089
ENST00000221561.12	409	1695	1287	617	71	56.9147	12.4567	54.4618	No_Model_Comparison_peak_1090
ENST00000221566.7	610	1042	433	848	21	26.8231	14.1026	24.9623	No_Model_Comparison_peak_1091
ENST00000221573.11	154	452	299	323	5	5.05722	4.11273	4.14946	No_Model_Comparison_peak_1092
ENST00000221573.11	730	982	253	812	6	6.24432	4.79819	5.23688	No_Model_Comparison_peak_1093
ENST00000221576.4	32	504	473	302	61	72.5605	23.3083	69.9022	No_Model_Comparison_peak_1094
ENST00000221665.5	242	515	274	335	8	4.93619	3.84615	4.06395	No_Model_Comparison_peak_1095
ENST00000221665.5	1421	2535	1115	2299	16	12.9388	7.26496	11.5424	No_Model_Comparison_peak_1096
ENST00000221671.8	576	859	284	675	8	4.88599	3.81356	4.01738	No_Model_Comparison_peak_1097
ENST00000221671.8	2199	2956	758	2405	22	19.9065	9.74576	18.2468	No_Model_Comparison_peak_1098
ENST00000221735.12	1187	1880	694	1582	4	3.93094	3.42466	3.1392	No_Model_Comparison_peak_1099
ENST00000221735.12	2032	2242	211	2153	5	5.0513	4.10959	4.14946	No_Model_Comparison_peak_1100
ENST00000221770.7	9	1026	1018	454	64	51.0929	12.0818	48.73	No_Model_Comparison_peak_1101
ENST00000221770.7	1279	1696	418	1645	14	4.26099	2.7881	3.43957	No_Model_Comparison_peak_1102
ENST00000221784.8	1	558	558	350	109	127.948	27.9188	124.752	No_Model_Comparison_peak_1103
ENST00000221801.8	2	220	219	92	21	12.3135	5.75916	10.9509	No_Model_Comparison_peak_1104
ENST00000221801.8	791	1125	335	974	110	131.482	29.0576	128.255	No_Model_Comparison_peak_1105
ENST00000221855.8	58	975	918	702	63	56.5421	14.5455	54.0949	No_Model_Comparison_peak_1106
ENST00000221856.11	76	1754	1679	1331	13	9.70251	5.98291	8.4764	No_Model_Comparison_peak_1107
ENST00000221859.9	14	443	430	232	50	60.9331	22.1739	58.4219	No_Model_Comparison_peak_1108
ENST00000221891.9	490	782	293	600	5	4.57559	3.84615	3.72989	No_Model_Comparison_peak_1109
ENST00000221891.9	935	2231	1297	1101	5	4.57559	3.84615	3.72989	No_Model_Comparison_peak_1110
ENST00000221899.7	221	1352	1132	817	11	9.27688	6.12245	8.07182	No_Model_Comparison_peak_1111
ENST00000221899.7	2472	2736	265	2671	8	6.09284	4.59184	5.11706	No_Model_Comparison_peak_1112
ENST00000221905.1	234	492	259	363	4	3.93581	3.42728	3.1392	No_Model_Comparison_peak_1113
ENST00000221922.11	56	661	606	199	6	4.54974	3.80435	3.70641	No_Model_Comparison_peak_1114
ENST00000221922.11	866	1843	978	1312	10	8.76756	5.97826	7.60104	No_Model_Comparison_peak_1115
ENST00000221930.6	264	849	586	550	19	14.5735	7.46269	13.1074	No_Model_Comparison_peak_1116
ENST00000221930.6	1094	1817	724	1574	18	13.4959	7.08955	12.0779	No_Model_Comparison_peak_1117
ENST00000221943.14	106	1638	1533	1185	20	16.6313	8.4	15.0868	No_Model_Comparison_peak_1118
ENST00000221957.9	74	2216	2143	2055	18	12.3389	6.41892	10.9753	No_Model_Comparison_peak_1119
ENST00000221975.6	1	500	500	293	310	335.944	28.4278	329.48	No_Model_Comparison_peak_1120
ENST00000221980.5	161	2420	2260	1868	13	9.38217	5.78512	8.17147	No_Model_Comparison_peak_1121
ENST00000222005.7	20	1591	1572	1177	116	69.8591	8.70536	67.2321	No_Model_Comparison_peak_1122
ENST00000222008.11	1	706	706	433	56	56.3587	16.9643	53.9143	No_Model_Comparison_peak_1123
ENST00000222032.10	219	533	315	366	12	14.377	8.91092	12.9191	No_Model_Comparison_peak_1124
ENST00000222120.8	1282	1674	393	1440	8	4.18322	3.35821	3.36886	No_Model_Comparison_peak_1125
ENST00000222120.8	2052	2691	640	2435	10	5.78771	4.10448	4.8309	No_Model_Comparison_peak_1126
ENST00000222120.8	3141	3566	426	3235	7	3.44503	2.98507	2.72367	No_Model_Comparison_peak_1127
ENST00000222122.10	272	612	341	465	3	2.89158	2.74182	2.21965	No_Model_Comparison_peak_1128
ENST00000222122.10	1234	1463	230	1393	4	3.93581	3.42728	3.1392	No_Model_Comparison_peak_1129
ENST00000222139.11	444	715	272	525	4	3.61135	3.24675	2.87543	No_Model_Comparison_peak_1130
ENST00000222139.11	1863	2310	448	2210	8	8.17876	5.84416	7.04297	No_Model_Comparison_peak_1131
ENST00000222145.9	2784	3054	271	2939	3	2.89158	2.74182	2.21965	No_Model_Comparison_peak_1132
ENST00000222190.9	187	599	413	398	57	71.5711	24.7863	68.924	No_Model_Comparison_peak_1133
ENST00000222214.10	160	426	267	244	6	4.97329	4.06977	4.09779	No_Model_Comparison_peak_1134
ENST00000222214.10	594	1654	1061	1131	8	7.12424	5.23256	6.06455	No_Model_Comparison_peak_1135
ENST00000222219.8	69	1861	1793	499	46	30.2976	8.42294	28.3504	No_Model_Comparison_peak_1136
ENST00000222224.4	196	1285	1090	1090	11	12.9114	8.21918	11.5244	No_Model_Comparison_peak_1137
ENST00000222247.10	1	634	634	217	201	183.172	18.6347	179.444	No_Model_Comparison_peak_1138
ENST00000222249.13	1983	2227	245	2080	4	3.93581	3.42728	3.1392	No_Model_Comparison_peak_1139
ENST00000222250.5	1423	2390	968	1853	7	7.48859	5.48365	6.39025	No_Model_Comparison_peak_1140
ENST00000222254.13	1466	2516	1051	1879	19	12.2363	6.13497	10.8773	No_Model_Comparison_peak_1141
ENST00000222254.13	2914	3428	515	2947	8	3.24607	2.76074	2.5426	No_Model_Comparison_peak_1142
ENST00000222254.13	3589	3917	329	3753	15	8.57499	4.90798	7.41928	No_Model_Comparison_peak_1143
ENST00000222256.9	324	925	602	500	4	3.93581	3.42728	3.1392	No_Model_Comparison_peak_1144
ENST00000222266.2	3	590	588	433	48	51.2708	17.6259	48.9046	No_Model_Comparison_peak_1145
ENST00000222284.10	31	853	823	654	58	51.7041	14.0476	49.3313	No_Model_Comparison_peak_1146
ENST00000222286.9	813	1012	200	913	3	2.89158	2.74182	2.21965	No_Model_Comparison_peak_1147
ENST00000222286.9	1180	1434	255	1350	4	3.93581	3.42728	3.1392	No_Model_Comparison_peak_1148
ENST00000222305.8	179	1670	1492	969	49	38.5391	11.0132	36.407	No_Model_Comparison_peak_1149
ENST00000222307.9	264	1338	1075	639	29	22.6427	9.14634	20.8972	No_Model_Comparison_peak_1150
ENST00000222308.8	31	1607	1577	887	50	32.6708	8.5	30.6669	No_Model_Comparison_peak_1151
ENST00000222329.9	166	1879	1714	1292	40	24.79	7.50916	22.9836	No_Model_Comparison_peak_1152
ENST00000222329.9	2074	2319	246	2193	28	13.9833	5.31136	12.5464	No_Model_Comparison_peak_1153
ENST00000222330.8	368	2169	1802	1513	48	32.6043	8.87681	30.6022	No_Model_Comparison_peak_1154
ENST00000222339.7	935	2666	1732	2053	11	7.10486	4.7619	6.04669	No_Model_Comparison_peak_1155
ENST00000222339.7	2940	3246	307	3121	9	5.33775	3.96825	4.41099	No_Model_Comparison_peak_1156
ENST00000222345.11	1246	1526	281	1379	19	3.73619	2.27273	2.98936	No_Model_Comparison_peak_1157
ENST00000222345.11	2929	3168	240	3051	22	3.96961	2.23301	3.17154	No_Model_Comparison_peak_1158
ENST00000222345.11	3680	4570	891	4211	27	6.24063	2.71845	5.23688	No_Model_Comparison_peak_1159
ENST00000222345.11	6062	6324	263	6198	24	5.4956	2.63713	4.55823	No_Model_Comparison_peak_1160
ENST00000222374.3	156	1485	1330	558	49	30.671	7.98722	28.7145	No_Model_Comparison_peak_1161
ENST00000222374.3	1756	2023	268	1881	31	14.5581	5.11182	13.093	No_Model_Comparison_peak_1162
ENST00000222388.6	52	1866	1815	1465	48	28.8445	7.53846	26.932	No_Model_Comparison_peak_1163
ENST00000222402.8	791	1864	1074	1074	10	6.6093	4.62185	5.58069	No_Model_Comparison_peak_1164
ENST00000222402.8	2604	3256	653	2866	6	3.2423	2.94118	2.539	No_Model_Comparison_peak_1165
ENST00000222402.8	3481	3690	210	3526	7	4.01486	3.36134	3.2126	No_Model_Comparison_peak_1166
ENST00000222462.3	354	778	425	438	2	1.94075	2.05637	1.40506	No_Model_Comparison_peak_1167
ENST00000222462.3	1287	1739	453	1586	4	3.93581	3.42728	3.1392	No_Model_Comparison_peak_1168
ENST00000222511.11	2078	2389	312	2304	10	4.03311	3.03867	3.22925	No_Model_Comparison_peak_1169
ENST00000222511.11	2531	2812	282	2636	10	3.97633	3.00546	3.17709	No_Model_Comparison_peak_1170
ENST00000222511.11	5042	5322	281	5161	9	3.37433	2.74725	2.65934	No_Model_Comparison_peak_1171
ENST00000222543.11	140	1537	1398	524	6	6.23736	4.79452	5.23688	No_Model_Comparison_peak_1172
ENST00000222547.8	36	1411	1376	692	19	14.2934	7.29927	12.8447	No_Model_Comparison_peak_1173
ENST00000222567.6	39	2090	2052	829	41	14.3745	4.06977	12.9191	No_Model_Comparison_peak_1174
ENST00000222567.6	2261	2700	440	2370	28	6.72219	2.81008	5.68671	No_Model_Comparison_peak_1175
ENST00000222567.6	2842	3695	854	3493	38	12.4357	3.77907	11.0684	No_Model_Comparison_peak_1176
ENST00000222572.8	161	1522	1362	1279	13	11.9451	7.36842	10.5973	No_Model_Comparison_peak_1177
ENST00000222573.5	2104	2303	200	2119	3	2.89158	2.74182	2.21965	No_Model_Comparison_peak_1178
ENST00000222573.5	7961	8326	366	8140	6	5.78009	4.54545	4.82364	No_Model_Comparison_peak_1179
ENST00000222574.9	1701	2315	615	2000	7	6.83551	5.12821	5.79242	No_Model_Comparison_peak_1180
ENST00000222574.9	2447	2704	258	2632	6	5.67707	4.48718	4.72827	No_Model_Comparison_peak_1181
ENST00000222584.8	497	748	252	652	6	3.35511	3.01724	2.64167	No_Model_Comparison_peak_1182
ENST00000222584.8	1065	2175	1111	1459	11	7.62093	5.08475	6.51595	No_Model_Comparison_peak_1183
ENST00000222584.8	4929	5196	268	5070	6	3.27924	2.9661	2.57198	No_Model_Comparison_peak_1184
ENST00000222597.6	303	1761	1459	1283	26	23.3343	10.4651	21.5697	No_Model_Comparison_peak_1185
ENST00000222644.10	1134	1395	262	1241	8	2.02042	2.00893	1.47752	No_Model_Comparison_peak_1186
ENST00000222644.10	7330	7780	451	7691	11	3.76742	2.7907	3.01812	No_Model_Comparison_peak_1187
ENST00000222673.6	572	1181	610	723	10	3.37063	2.657	2.65582	No_Model_Comparison_peak_1188
ENST00000222673.6	1409	1722	314	1585	12	4.58982	3.1401	3.74316	No_Model_Comparison_peak_1189
ENST00000222673.6	2383	4031	1649	3455	20	10.5701	5.07246	9.29249	No_Model_Comparison_peak_1190
ENST00000222690.10	116	3667	3552	1948	83	30.0066	4.60022	28.0661	No_Model_Comparison_peak_1191
ENST00000222693.5	107	2018	1912	986	34	18.0842	5.99315	16.4862	No_Model_Comparison_peak_1192
ENST00000222693.5	2155	2884	730	2346	27	12.3317	4.79452	10.9685	No_Model_Comparison_peak_1193
ENST00000222718.7	714	1635	922	1475	5	5.05722	4.11273	4.14946	No_Model_Comparison_peak_1194
ENST00000222726.4	6	1621	1616	1263	74	50.6658	9.84252	48.3098	No_Model_Comparison_peak_1195
ENST00000222728.3	51	989	939	725	32	30.3743	12.406	28.425	No_Model_Comparison_peak_1196
ENST00000222747.8	39	437	399	268	21	8.67936	4.05904	7.51763	No_Model_Comparison_peak_1197
ENST00000222747.8	608	2464	1857	1587	41	25.9125	7.74908	24.0754	No_Model_Comparison_peak_1198
ENST00000222792.11	586	832	247	693	4	3.93581	3.42728	3.1392	No_Model_Comparison_peak_1199
ENST00000222792.11	1227	1519	293	1425	3	2.89158	2.74182	2.21965	No_Model_Comparison_peak_1200
ENST00000222800.7	655	1466	812	1331	8	8.78342	6.1691	7.60189	No_Model_Comparison_peak_1201
ENST00000222803.10	220	749	530	496	16	5.61263	3.24427	4.66781	No_Model_Comparison_peak_1202
ENST00000222803.10	1061	1747	687	1290	15	5.00204	3.05344	4.12471	No_Model_Comparison_peak_1203
ENST00000222803.10	1904	2129	226	1964	13	3.85822	2.67176	3.10036	No_Model_Comparison_peak_1204
ENST00000222803.10	2435	2737	303	2618	16	5.61263	3.24427	4.66781	No_Model_Comparison_peak_1205
ENST00000222803.10	2932	3600	669	3112	19	7.58348	3.81679	6.48007	No_Model_Comparison_peak_1206
ENST00000222803.10	4236	4439	204	4293	14	4.41675	2.8626	3.58353	No_Model_Comparison_peak_1207
ENST00000222812.8	9	208	200	171	3	2.89158	2.74182	2.21965	No_Model_Comparison_peak_1208
ENST00000222812.8	1148	1382	235	1207	3	2.89158	2.74182	2.21965	No_Model_Comparison_peak_1209
ENST00000222812.8	1552	1869	318	1708	3	2.89158	2.74182	2.21965	No_Model_Comparison_peak_1210
ENST00000222823.9	663	962	300	813	3	2.89158	2.74182	2.21965	No_Model_Comparison_peak_1211
ENST00000222823.9	1317	1516	200	1336	3	2.89158	2.74182	2.21965	No_Model_Comparison_peak_1212
ENST00000222823.9	2265	3009	745	2630	3	2.89158	2.74182	2.21965	No_Model_Comparison_peak_1213
ENST00000222823.9	3959	4329	371	4144	2	1.94075	2.05637	1.40506	No_Model_Comparison_peak_1214
ENST00000222969.10	1	916	916	490	35	32.6535	12.5874	30.65	No_Model_Comparison_peak_1215
ENST00000222982.8	306	505	200	311	2	1.94075	2.05637	1.40506	No_Model_Comparison_peak_1216
ENST00000222990.8	885	1362	478	1009	15	9.13774	5.22876	7.93952	No_Model_Comparison_peak_1217
ENST00000222990.8	2338	2603	266	2463	11	5.73469	3.92157	4.78258	No_Model_Comparison_peak_1218
ENST00000222990.8	2750	3280	531	3061	9	4.22747	3.26797	3.40924	No_Model_Comparison_peak_1219
ENST00000223023.5	136	3026	2891	932	34	12.3212	4.05093	10.9584	No_Model_Comparison_peak_1220
ENST00000223023.5	3321	3586	266	3517	16	2.627	1.96759	2.02445	No_Model_Comparison_peak_1221
ENST00000223023.5	3915	4223	309	4069	27	7.9445	3.24074	6.82199	No_Model_Comparison_peak_1222
ENST00000223029.8	1	1198	1198	307	47	37.374	11.0599	35.2663	No_Model_Comparison_peak_1223
ENST00000223054.8	30	420	391	225	4	3.93581	3.42728	3.1392	No_Model_Comparison_peak_1224
ENST00000223054.8	626	979	354	797	7	7.48859	5.48365	6.39025	No_Model_Comparison_peak_1225
ENST00000223061.6	655	1507	853	1104	10	11.4937	7.53425	10.1746	No_Model_Comparison_peak_1226
ENST00000223073.6	186	811	626	627	38	16.0313	4.79115	14.5079	No_Model_Comparison_peak_1227
ENST00000223073.6	1019	1806	788	1595	32	10.7466	3.7415	9.46125	No_Model_Comparison_peak_1228
ENST00000223073.6	2058	2610	553	2332	26	6.32709	2.79503	5.31472	No_Model_Comparison_peak_1229
ENST00000223073.6	7676	7933	258	7810	18	4.77401	2.72206	3.91377	No_Model_Comparison_peak_1230
ENST00000223073.6	8289	8934	646	8748	14	3.3518	2.36593	2.63883	No_Model_Comparison_peak_1231
ENST00000223073.6	14997	15419	423	15281	5	4.11382	3.57143	3.30368	No_Model_Comparison_peak_1232
ENST00000223084.7	486	1248	763	948	32	30.5396	12.5	28.5863	No_Model_Comparison_peak_1233
ENST00000223122.4	181	1500	1320	633	8	8.31849	5.92105	7.17533	No_Model_Comparison_peak_1234
ENST00000223127.8	171	543	373	390	9	6.37105	4.62963	5.35657	No_Model_Comparison_peak_1235
ENST00000223127.8	1174	1373	200	1288	6	3.68827	3.24074	2.94498	No_Model_Comparison_peak_1236
ENST00000223127.8	1952	2325	374	2141	16	13.9302	7.87037	12.4951	No_Model_Comparison_peak_1237
ENST00000223127.8	2471	2686	216	2547	9	6.37105	4.62963	5.35657	No_Model_Comparison_peak_1238
ENST00000223129.8	1135	1813	679	1322	51	51.4351	16.4557	49.0665	No_Model_Comparison_peak_1239
ENST00000223136.5	1	719	719	181	67	69.071	18.7845	66.4538	No_Model_Comparison_peak_1240
ENST00000223145.10	1608	1987	380	1761	9	5.193	3.87597	4.2767	No_Model_Comparison_peak_1241
ENST00000223145.10	2275	2955	681	2441	8	4.38465	3.48837	3.55362	No_Model_Comparison_peak_1242
ENST00000223145.10	4152	4488	337	4219	6	2.9051	2.71318	2.23068	No_Model_Comparison_peak_1243
ENST00000223190.8	98	1543	1446	1041	10	7.66189	5.28846	6.55445	No_Model_Comparison_peak_1244
ENST00000223208.10	2568	3603	1036	2744	8	6.83467	5.05618	5.79238	No_Model_Comparison_peak_1245
ENST00000223208.10	4372	4642	271	4537	6	4.7525	3.93258	3.89419	No_Model_Comparison_peak_1246
ENST00000223210.5	5003	5341	339	5200	7	3.84941	3.25203	3.09288	No_Model_Comparison_peak_1247
ENST00000223210.5	6444	6643	200	6514	6	3.68827	3.24074	2.94498	No_Model_Comparison_peak_1248
ENST00000223273.7	24	871	848	575	20	19.6159	10.1942	17.965	No_Model_Comparison_peak_1249
ENST00000223321.9	1	222	222	93	8	7.02491	5.17241	5.97146	No_Model_Comparison_peak_1250
ENST00000223321.9	373	1094	722	518	15	15.715	9.1954	14.2073	No_Model_Comparison_peak_1251
ENST00000223324.3	3	822	820	398	87	81.2254	16.9231	78.4725	No_Model_Comparison_peak_1252
ENST00000223336.10	51	841	791	643	30	28.1011	11.8321	26.2076	No_Model_Comparison_peak_1253
ENST00000223361.7	496	1586	1091	1132	49	39.1188	11.2613	36.975	No_Model_Comparison_peak_1254
ENST00000223368.7	109	1511	1403	799	10	8.56115	5.85106	7.40578	No_Model_Comparison_peak_1255
ENST00000223369.3	506	825	320	671	17	13.1572	7.14286	11.7523	No_Model_Comparison_peak_1256
ENST00000223369.3	1526	2762	1237	1777	14	10.0059	5.95238	8.76494	No_Model_Comparison_peak_1257
ENST00000223398.11	4206	4615	410	4254	2	1.94075	2.05637	1.40506	No_Model_Comparison_peak_1258
ENST00000223398.11	5245	5444	200	5370	3	2.89158	2.74182	2.21965	No_Model_Comparison_peak_1259
ENST00000223428.9	168	398	231	270	5	2.43575	2.45902	1.85152	No_Model_Comparison_peak_1260
ENST00000223428.9	1447	1658	212	1566	8	3.82032	3.125	3.06668	No_Model_Comparison_peak_1261
ENST00000223428.9	2395	2689	295	2557	6	2.48747	2.43056	1.8978	No_Model_Comparison_peak_1262
ENST00000223428.9	5481	6099	619	5587	6	2.69882	2.57353	2.0874	No_Model_Comparison_peak_1263
ENST00000223459.11	462	1018	557	646	7	7.48859	5.48365	6.39025	No_Model_Comparison_peak_1264
ENST00000223500.9	8	1298	1291	424	106	86.4507	13.8601	83.6452	No_Model_Comparison_peak_1265
ENST00000223528.6	2012	2211	200	2032	3	1.83954	2.08333	1.37685	No_Model_Comparison_peak_1266
ENST00000223528.6	3593	3960	368	3780	7	5.11588	4.08163	4.20472	No_Model_Comparison_peak_1267
ENST00000223528.6	4494	4747	254	4604	5	3.31784	3.06122	2.60771	No_Model_Comparison_peak_1268
ENST00000223528.6	4986	5318	333	5161	3	1.77903	2.04082	1.3231	No_Model_Comparison_peak_1269
ENST00000223609.10	815	1014	200	881	2	1.94075	2.05637	1.40506	No_Model_Comparison_peak_1270
ENST00000223609.10	1145	1344	200	1146	2	1.94075	2.05637	1.40506	No_Model_Comparison_peak_1271
ENST00000223609.10	1800	2509	710	2311	5	5.05722	4.11273	4.14946	No_Model_Comparison_peak_1272
ENST00000223641.5	1	553	553	344	72	73.5606	18.9119	70.8909	No_Model_Comparison_peak_1273
ENST00000223791.7	2156	2355	200	2199	2	1.94075	2.05637	1.40506	No_Model_Comparison_peak_1274
ENST00000223791.7	2513	2812	300	2690	3	2.89158	2.74182	2.21965	No_Model_Comparison_peak_1275
ENST00000223791.7	3942	4217	276	4058	3	2.89158	2.74182	2.21965	No_Model_Comparison_peak_1276
ENST00000223836.10	161	720	560	472	6	6.24432	4.79819	5.23688	No_Model_Comparison_peak_1277
ENST00000223864.7	53	939	887	589	34	32.3292	12.7737	30.3335	No_Model_Comparison_peak_1278
ENST00000223865.8	563	2135	1573	1747	22	11.856	5.34884	10.5123	No_Model_Comparison_peak_1279
ENST00000223865.8	2522	3221	700	2808	20	10.1827	4.88372	8.9219	No_Model_Comparison_peak_1280
ENST00000223951.10	1220	1712	493	1515	5	2.82384	2.72727	2.19983	No_Model_Comparison_peak_1281
ENST00000223951.10	1992	2191	200	2090	7	4.43205	3.63636	3.5967	No_Model_Comparison_peak_1282
ENST00000223951.10	2429	3575	1147	2737	10	7.20596	5	6.14151	No_Model_Comparison_peak_1283
ENST00000224073.6	1	662	662	384	159	153.051	20.1511	149.621	No_Model_Comparison_peak_1284
ENST00000224140.6	123	436	314	298	21	5.12014	2.6699	4.20888	No_Model_Comparison_peak_1285
ENST00000224140.6	817	1025	209	863	19	3.77903	2.28833	3.02907	No_Model_Comparison_peak_1286
ENST00000224140.6	1978	2259	282	2123	28	7.27062	2.97131	6.20301	No_Model_Comparison_peak_1287
ENST00000224140.6	3856	4593	738	4050	25	4.70958	2.35081	3.85433	No_Model_Comparison_peak_1288
ENST00000224140.6	4857	5387	531	5111	25	4.40655	2.26087	3.57454	No_Model_Comparison_peak_1289
ENST00000224140.6	7437	7657	221	7532	19	3.6659	2.24719	2.92615	No_Model_Comparison_peak_1290
ENST00000224237.9	64	1809	1746	1170	128	80.2231	9.32081	77.4806	No_Model_Comparison_peak_1291
ENST00000224337.10	3337	3547	211	3432	5	5.05722	4.11273	4.14946	No_Model_Comparison_peak_1292
ENST00000224356.5	342	577	236	421	5	5.05722	4.11273	4.14946	No_Model_Comparison_peak_1293
ENST00000224356.5	1277	1613	337	1448	5	5.05722	4.11273	4.14946	No_Model_Comparison_peak_1294
ENST00000224652.11	128	415	288	276	8	3.68809	3.04054	2.94498	No_Model_Comparison_peak_1295
ENST00000224652.11	748	1472	725	932	14	8.52761	5.06757	7.37433	No_Model_Comparison_peak_1296
ENST00000224652.11	1898	2332	435	2042	6	2.39024	2.36486	1.81035	No_Model_Comparison_peak_1297
ENST00000224652.11	3939	4159	221	3966	9	4.40478	3.37838	3.5728	No_Model_Comparison_peak_1298
ENST00000224721.12	510	1175	666	979	3	2.89158	2.74182	2.21965	No_Model_Comparison_peak_1299
ENST00000224721.12	2673	3095	423	2852	6	6.24432	4.79819	5.23688	No_Model_Comparison_peak_1300
ENST00000224721.12	9364	9742	379	9553	2	1.94075	2.05637	1.40506	No_Model_Comparison_peak_1301
ENST00000224756.12	462	1362	901	953	7	3.80972	3.22581	3.05702	No_Model_Comparison_peak_1302
ENST00000224756.12	6268	6520	253	6426	6	3.47418	3.09735	2.7495	No_Model_Comparison_peak_1303
ENST00000224784.10	434	1305	872	974	11	11.2623	7.31707	9.9537	No_Model_Comparison_peak_1304
ENST00000224807.9	113	1557	1445	604	7	3.97245	3.33333	3.17397	No_Model_Comparison_peak_1305
ENST00000224807.9	1712	2474	763	2231	10	6.54845	4.58333	5.52296	No_Model_Comparison_peak_1306
ENST00000224950.8	83	1202	1120	384	11	8.80032	5.82524	7.61781	No_Model_Comparison_peak_1307
ENST00000225171.7	88	1196	1109	503	22	18.7396	9.05512	17.1203	No_Model_Comparison_peak_1308
ENST00000225174.8	281	2147	1867	942	173	97.1321	8.17669	94.222	No_Model_Comparison_peak_1309
ENST00000225235.5	1187	1872	686	1349	15	6.36517	3.72093	5.35121	No_Model_Comparison_peak_1310
ENST00000225235.5	3206	4205	1000	3489	15	6.36517	3.72093	5.35121	No_Model_Comparison_peak_1311
ENST00000225276.10	1614	1813	200	1734	3	2.89158	2.74182	2.21965	No_Model_Comparison_peak_1312
ENST00000225296.8	456	714	259	590	35	6.68273	2.51397	5.6495	No_Model_Comparison_peak_1313
ENST00000225296.8	1048	1302	255	1245	25	2.87037	1.81564	2.21965	No_Model_Comparison_peak_1314
ENST00000225296.8	2848	3189	342	3032	66	24.9107	4.67877	23.1011	No_Model_Comparison_peak_1315
ENST00000225296.8	3453	5278	1826	5101	56	18.3852	4.01975	16.7773	No_Model_Comparison_peak_1316
ENST00000225298.12	27	1818	1792	877	106	68.8036	9.60503	66.1894	No_Model_Comparison_peak_1317
ENST00000225308.12	131	1591	1461	1410	38	29.1814	9.84848	27.2609	No_Model_Comparison_peak_1318
ENST00000225328.10	78	910	833	494	6	4.61549	3.84615	3.76686	No_Model_Comparison_peak_1319
ENST00000225328.10	1136	1981	846	1829	9	7.74433	5.49451	6.63238	No_Model_Comparison_peak_1320
ENST00000225371.6	2121	2320	200	2183	2	1.94075	2.05637	1.40506	No_Model_Comparison_peak_1321
ENST00000225388.9	167	2209	2043	1808	79	14.9136	2.7416	13.4352	No_Model_Comparison_peak_1322
ENST00000225388.9	2428	2725	298	2551	70	9.75555	2.27856	8.52738	No_Model_Comparison_peak_1323
ENST00000225388.9	2961	3238	278	3071	70	8.99451	2.18596	7.80296	No_Model_Comparison_peak_1324
ENST00000225388.9	3450	3795	346	3695	60	4.9348	1.77326	4.06292	No_Model_Comparison_peak_1325
ENST00000225388.9	8020	8511	492	8361	42	5.40144	2.07329	4.47045	No_Model_Comparison_peak_1326
ENST00000225388.9	9785	9987	203	9882	32	4.81549	2.16252	3.95265	No_Model_Comparison_peak_1327
ENST00000225388.9	10301	10511	211	10385	27	3.93931	2.06795	3.14257	No_Model_Comparison_peak_1328
ENST00000225394.8	394	1185	792	1081	15	7.47392	4.30108	6.39025	No_Model_Comparison_peak_1329
ENST00000225394.8	1616	2642	1027	1791	11	4.54685	3.22581	3.70422	No_Model_Comparison_peak_1330
ENST00000225394.8	2829	3257	429	2965	14	6.69935	4.03226	5.66552	No_Model_Comparison_peak_1331
ENST00000225394.8	3393	3739	347	3587	14	6.69935	4.03226	5.66552	No_Model_Comparison_peak_1332
ENST00000225430.9	1	737	737	253	226	257.575	30.6757	252.929	No_Model_Comparison_peak_1333
ENST00000225504.8	8	1289	1282	360	29	23.4097	9.55414	21.6426	No_Model_Comparison_peak_1334
ENST00000225512.6	527	889	363	708	4	2.54973	2.57732	1.95385	No_Model_Comparison_peak_1335
ENST00000225512.6	1133	1743	611	1322	7	5.18139	4.12371	4.26564	No_Model_Comparison_peak_1336
ENST00000225512.6	1977	3004	1028	2359	10	8.2698	5.6701	7.12984	No_Model_Comparison_peak_1337
ENST00000225519.5	222	770	549	416	14	5.96639	3.64078	4.9985	No_Model_Comparison_peak_1338
ENST00000225519.5	985	2353	1369	1659	19	9.78876	4.85437	8.55847	No_Model_Comparison_peak_1339
ENST00000225519.5	2634	3480	847	3164	11	3.98912	2.91262	3.18842	No_Model_Comparison_peak_1340
ENST00000225525.4	31	1227	1197	534	22	20.188	9.91379	18.5194	No_Model_Comparison_peak_1341
ENST00000225573.5	1092	1465	374	1218	5	4.49152	3.79747	3.65169	No_Model_Comparison_peak_1342
ENST00000225573.5	1608	2081	474	1795	12	13.1033	8.22785	11.7006	No_Model_Comparison_peak_1343
ENST00000225576.7	85	284	200	209	3	2.89158	2.74182	2.21965	No_Model_Comparison_peak_1344
ENST00000225576.7	487	686	200	575	2	1.94075	2.05637	1.40506	No_Model_Comparison_peak_1345
ENST00000225576.7	857	1162	306	1010	3	2.89158	2.74182	2.21965	No_Model_Comparison_peak_1346
ENST00000225577.9	343	555	213	513	13	3.23955	2.37288	2.53661	No_Model_Comparison_peak_1347
ENST00000225577.9	1195	1569	375	1391	16	4.81072	2.88136	3.94819	No_Model_Comparison_peak_1348
ENST00000225577.9	1749	2547	799	2336	13	3.23955	2.37288	2.53661	No_Model_Comparison_peak_1349
ENST00000225577.9	3051	3482	432	3203	16	4.81072	2.88136	3.94819	No_Model_Comparison_peak_1350
ENST00000225577.9	3633	4247	615	3805	25	10.7023	4.40678	9.41879	No_Model_Comparison_peak_1351
ENST00000225603.9	55	2098	2044	1538	84	48.8026	7.9588	46.4779	No_Model_Comparison_peak_1352
ENST00000225609.10	98	982	885	713	10	10.5936	7.05128	9.31451	No_Model_Comparison_peak_1353
ENST00000225614.6	141	1296	1156	918	13	12.6209	7.77778	11.2457	No_Model_Comparison_peak_1354
ENST00000225648.4	290	1625	1336	1310	53	42.7357	11.6883	40.5201	No_Model_Comparison_peak_1355
ENST00000225655.6	32	802	771	563	266	228.669	17.0716	224.384	No_Model_Comparison_peak_1356
ENST00000225665.12	260	1544	1285	1307	71	55.8359	12.0805	53.3996	No_Model_Comparison_peak_1357
ENST00000225688.4	1419	1618	200	1461	3	2.89158	2.74182	2.21965	No_Model_Comparison_peak_1358
ENST00000225696.8	66	1449	1384	675	34	18.7563	6.25	17.1365	No_Model_Comparison_peak_1359
ENST00000225696.8	1668	2135	468	1866	34	18.7563	6.25	17.1365	No_Model_Comparison_peak_1360
ENST00000225698.8	185	1143	959	857	208	169.164	15.036	165.581	No_Model_Comparison_peak_1361
ENST00000225719.9	960	1537	578	1239	33	4.20072	1.99531	3.38372	No_Model_Comparison_peak_1362
ENST00000225719.9	1823	2068	246	1983	40	5.28246	2.08758	4.36053	No_Model_Comparison_peak_1363
ENST00000225719.9	3626	3855	230	3754	37	2.91546	1.65217	2.24039	No_Model_Comparison_peak_1364
ENST00000225719.9	4402	6249	1848	4908	66	13.9878	2.91051	12.5509	No_Model_Comparison_peak_1365
ENST00000225719.9	6522	7871	1350	6716	54	10.8125	2.74451	9.52394	No_Model_Comparison_peak_1366
ENST00000225724.9	1147	1512	366	1292	22	9.11062	4.12186	7.91312	No_Model_Comparison_peak_1367
ENST00000225724.9	2210	2809	600	2426	19	7.05249	3.58423	5.99727	No_Model_Comparison_peak_1368
ENST00000225724.9	3032	3936	905	3622	20	7.71911	3.76344	6.60887	No_Model_Comparison_peak_1369
ENST00000225726.10	84	1812	1729	1567	52	19.2837	4.45378	17.6441	No_Model_Comparison_peak_1370
ENST00000225726.10	1988	3205	1218	2243	85	45.8414	7.22689	43.5684	No_Model_Comparison_peak_1371
ENST00000225728.8	107	746	640	318	19	21.0839	11.3636	19.3855	No_Model_Comparison_peak_1372
ENST00000225728.8	991	1190	200	1085	3	2.11752	2.27273	1.5645	No_Model_Comparison_peak_1373
ENST00000225729.8	145	1835	1691	761	18	14.256	7.53968	12.8092	No_Model_Comparison_peak_1374
ENST00000225737.11	1324	3438	2115	2432	30	18.1153	6.70996	16.5161	No_Model_Comparison_peak_1375
ENST00000225742.13	122	1770	1649	1251	42	30.1972	9.26724	28.2521	No_Model_Comparison_peak_1376
ENST00000225777.8	44	1471	1428	786	34	27.0282	9.94318	25.1612	No_Model_Comparison_peak_1377
ENST00000225792.10	1196	1567	372	1383	22	30.3843	15.7655	28.4345	No_Model_Comparison_peak_1378
ENST00000225805.8	612	1249	638	1053	26	19.6138	8.38509	17.9633	No_Model_Comparison_peak_1379
ENST00000225873.9	401	889	489	454	9	6.43876	4.6729	5.41947	No_Model_Comparison_peak_1380
ENST00000225873.9	1206	1662	457	1493	9	6.43876	4.6729	5.41947	No_Model_Comparison_peak_1381
ENST00000225873.9	1871	2434	564	2067	11	8.453	5.60748	7.3042	No_Model_Comparison_peak_1382
ENST00000225916.10	143	3029	2887	976	56	26.9578	5.92516	25.094	No_Model_Comparison_peak_1383
ENST00000225927.7	448	2449	2002	2261	32	21.6971	7.89474	19.9811	No_Model_Comparison_peak_1384
ENST00000225929.5	1029	1228	200	1159	3	2.89158	2.74182	2.21965	No_Model_Comparison_peak_1385
ENST00000225964.10	2624	3237	614	2917	7	5.68821	4.44444	4.73821	No_Model_Comparison_peak_1386
ENST00000225964.10	4207	4649	443	4330	5	3.73437	3.33333	2.9876	No_Model_Comparison_peak_1387
ENST00000225969.9	8	676	669	205	41	40.6167	14.6853	38.443	No_Model_Comparison_peak_1388
ENST00000225972.8	136	1288	1153	654	177	77.6351	5.98923	74.9199	No_Model_Comparison_peak_1389
ENST00000225972.8	1435	2754	1320	2244	128	41.9557	4.34051	39.7556	No_Model_Comparison_peak_1390
ENST00000225983.10	287	731	445	621	9	3.66732	2.92398	2.92728	No_Model_Comparison_peak_1391
ENST00000225983.10	1054	1703	650	1315	11	5.03761	3.50877	4.14946	No_Model_Comparison_peak_1392
ENST00000225983.10	2367	3318	952	3147	13	6.54253	4.09357	5.51763	No_Model_Comparison_peak_1393
ENST00000225983.10	3449	3660	212	3526	12	5.77445	3.80117	4.8192	No_Model_Comparison_peak_1394
ENST00000226004.8	15	1280	1266	159	46	22.32	5.77396	20.5836	No_Model_Comparison_peak_1395
ENST00000226004.8	1525	2632	1108	2422	24	6.81179	3.07125	5.77125	No_Model_Comparison_peak_1396
ENST00000226004.8	2811	4030	1220	3889	27	8.56018	3.4398	7.40531	No_Model_Comparison_peak_1397
ENST00000226067.10	3637	3836	200	3688	3	2.89158	2.74182	2.21965	No_Model_Comparison_peak_1398
ENST00000226067.10	4930	5129	200	4937	2	1.94075	2.05637	1.40506	No_Model_Comparison_peak_1399
ENST00000226091.3	624	1123	500	946	11	5.18121	3.59281	4.26564	No_Model_Comparison_peak_1400
ENST00000226091.3	1490	3152	1663	2016	17	10.12	5.38922	8.86607	No_Model_Comparison_peak_1401
ENST00000226105.11	29	831	803	658	16	19.0614	10.8974	17.4282	No_Model_Comparison_peak_1402
ENST00000226225.7	425	627	203	505	16	3.94491	2.50737	3.14804	No_Model_Comparison_peak_1403
ENST00000226225.7	963	1578	616	1392	20	6.08795	3.09735	5.11294	No_Model_Comparison_peak_1404
ENST00000226225.7	1735	3466	1732	3099	39	19.879	5.89971	18.22	No_Model_Comparison_peak_1405
ENST00000226230.8	26	2125	2100	224	60	34.0312	7.31415	31.9972	No_Model_Comparison_peak_1406
ENST00000226253.9	494	1499	1006	1263	6	6.24432	4.79819	5.23688	No_Model_Comparison_peak_1407
ENST00000226299.9	335	2018	1684	673	24	18.0107	8.06452	16.4154	No_Model_Comparison_peak_1408
ENST00000226317.10	1145	1344	200	1187	2	1.94075	2.05637	1.40506	No_Model_Comparison_peak_1409
ENST00000226319.11	585	876	292	720	7	4.33334	3.57143	3.5059	No_Model_Comparison_peak_1410
ENST00000226319.11	1233	1440	208	1404	6	3.51537	3.125	2.78738	No_Model_Comparison_peak_1411
ENST00000226319.11	3225	3621	397	3517	6	3.51537	3.125	2.78738	No_Model_Comparison_peak_1412
ENST00000226328.8	1176	1621	446	1430	14	7.87199	4.6875	6.75328	No_Model_Comparison_peak_1413
ENST00000226328.8	1960	2497	538	2016	8	3.32835	2.8125	2.61744	No_Model_Comparison_peak_1414
ENST00000226328.8	2732	3505	774	3071	12	6.22495	4.0625	5.23688	No_Model_Comparison_peak_1415
ENST00000226328.8	3710	4076	367	3949	12	6.22495	4.0625	5.23688	No_Model_Comparison_peak_1416
ENST00000226522.8	29	1184	1156	663	20	19.4537	10.0962	17.8081	No_Model_Comparison_peak_1417
ENST00000226574.9	1522	2030	509	1868	4	3.40397	3.125	2.68605	No_Model_Comparison_peak_1418
ENST00000226574.9	2464	2843	380	2648	5	4.41054	3.75	3.57744	No_Model_Comparison_peak_1419
ENST00000226574.9	3122	3387	266	3258	6	5.4824	4.375	4.5461	No_Model_Comparison_peak_1420
ENST00000226725.11	286	691	406	390	5	4.25709	3.65854	3.43574	No_Model_Comparison_peak_1421
ENST00000226725.11	1257	1780	524	1590	6	5.30126	4.26829	4.37736	No_Model_Comparison_peak_1422
ENST00000226725.11	2040	2458	419	2344	4	3.27808	3.04878	2.57127	No_Model_Comparison_peak_1423
ENST00000226760.5	883	1359	477	1045	5	3.73437	3.33333	2.9876	No_Model_Comparison_peak_1424
ENST00000226760.5	2720	3453	734	2859	6	4.68305	3.88889	3.82944	No_Model_Comparison_peak_1425
ENST00000226796.7	174	997	824	819	50	53.0091	17.7083	50.6153	No_Model_Comparison_peak_1426
ENST00000226798.9	70	367	298	206	10	11.5048	7.54001	10.1761	No_Model_Comparison_peak_1427
ENST00000226798.9	563	912	350	737	8	8.78342	6.1691	7.60189	No_Model_Comparison_peak_1428
ENST00000227135.7	72	861	790	338	17	12.9706	7.03125	11.5731	No_Model_Comparison_peak_1429
ENST00000227155.9	1328	1803	476	1712	3	2.89158	2.74182	2.21965	No_Model_Comparison_peak_1430
ENST00000227157.8	1256	1600	345	1408	24	32.5076	16.4474	30.5078	No_Model_Comparison_peak_1431
ENST00000227214.10	1711	1910	200	1832	3	2.89158	2.74182	2.21965	No_Model_Comparison_peak_1432
ENST00000227266.10	460	669	210	551	4	3.93581	3.42728	3.1392	No_Model_Comparison_peak_1433
ENST00000227266.10	871	1074	204	953	4	3.93581	3.42728	3.1392	No_Model_Comparison_peak_1434
ENST00000227266.10	1599	1838	240	1715	4	3.93581	3.42728	3.1392	No_Model_Comparison_peak_1435
ENST00000227322.8	260	1737	1478	1287	30	18.1815	6.73913	16.5802	No_Model_Comparison_peak_1436
ENST00000227349.7	359	1339	981	848	5	5.05722	4.11273	4.14946	No_Model_Comparison_peak_1437
ENST00000227349.7	2691	2890	200	2869	3	2.89158	2.74182	2.21965	No_Model_Comparison_peak_1438
ENST00000227378.7	445	2148	1704	1688	133	81.1251	8.99329	78.3734	No_Model_Comparison_peak_1439
ENST00000227451.4	3012	3468	457	3079	5	4.41054	3.75	3.57744	No_Model_Comparison_peak_1440
ENST00000227471.7	621	1683	1063	1027	15	13.2265	7.69231	11.8194	No_Model_Comparison_peak_1441
ENST00000227471.7	1839	2164	326	1973	11	8.71087	5.76923	7.5477	No_Model_Comparison_peak_1442
ENST00000227474.8	362	1829	1468	1398	6	5.88728	4.60526	4.92379	No_Model_Comparison_peak_1443
ENST00000227503.13	322	1782	1461	907	31	17.4751	6.25	15.8972	No_Model_Comparison_peak_1444
ENST00000227503.13	1917	2748	832	2323	25	12.3362	5.07812	10.9728	No_Model_Comparison_peak_1445
ENST00000227507.3	724	977	254	797	21	3.43106	2.09125	2.71112	No_Model_Comparison_peak_1446
ENST00000227507.3	1123	4044	2922	2078	54	23.3325	5.22814	21.5682	No_Model_Comparison_peak_1447
ENST00000227520.10	20	1804	1785	310	68	46.1227	9.55679	43.8445	No_Model_Comparison_peak_1448
ENST00000227524.9	61	1728	1668	1028	157	93.2631	8.78754	90.3909	No_Model_Comparison_peak_1449
ENST00000227524.9	1867	2124	258	1981	82	29.7878	4.61624	27.8528	No_Model_Comparison_peak_1450
ENST00000227525.8	22	2003	1982	200	56	35.5656	8.38235	33.4972	No_Model_Comparison_peak_1451
ENST00000227618.8	12	869	858	211	10	11.5048	7.54001	10.1761	No_Model_Comparison_peak_1452
ENST00000227638.8	778	2100	1323	1747	18	14.1564	7.48032	12.7127	No_Model_Comparison_peak_1453
ENST00000227756.5	426	2436	2011	1924	31	19.9901	7.33945	18.328	No_Model_Comparison_peak_1454
ENST00000227758.6	295	720	426	363	5	3.09613	2.91262	2.40587	No_Model_Comparison_peak_1455
ENST00000227758.6	1295	1566	272	1370	7	4.80974	3.8835	3.94726	No_Model_Comparison_peak_1456
ENST00000227758.6	2053	2568	516	2185	6	3.92497	3.39806	3.1392	No_Model_Comparison_peak_1457
ENST00000227758.6	3030	3340	311	3203	6	3.92497	3.39806	3.1392	No_Model_Comparison_peak_1458
ENST00000227868.9	121	1183	1063	902	29	18.3949	7.04225	16.7867	No_Model_Comparison_peak_1459
ENST00000227868.9	1490	2285	796	1859	19	9.46495	4.69484	8.2501	No_Model_Comparison_peak_1460
ENST00000228136.9	54	1701	1648	341	105	57.4467	7.54986	54.9863	No_Model_Comparison_peak_1461
ENST00000228136.9	2714	3245	532	3101	29	4.39787	2.13675	3.56658	No_Model_Comparison_peak_1462
ENST00000228140.6	1	452	452	190	178	216.58	34.1603	212.451	No_Model_Comparison_peak_1463
ENST00000228251.9	172	1919	1748	587	87	60.0186	10.2326	57.5201	No_Model_Comparison_peak_1464
ENST00000228264.10	1277	1590	314	1412	15	7.26348	4.18848	6.19616	No_Model_Comparison_peak_1465
ENST00000228264.10	1720	2570	851	2089	14	6.50438	3.9267	5.48159	No_Model_Comparison_peak_1466
ENST00000228264.10	2791	3650	860	3456	35	26.5519	9.42408	24.6982	No_Model_Comparison_peak_1467
ENST00000228284.8	265	536	272	376	15	5.50169	3.29218	4.56407	No_Model_Comparison_peak_1468
ENST00000228284.8	744	1000	257	909	12	3.70871	2.6749	2.96436	No_Model_Comparison_peak_1469
ENST00000228284.8	1353	3639	2287	2378	22	10.5218	4.73251	9.24615	No_Model_Comparison_peak_1470
ENST00000228289.9	1051	1250	200	1092	4	3.10483	2.94118	2.41295	No_Model_Comparison_peak_1471
ENST00000228289.9	1536	2015	480	1880	7	6.11388	4.70588	5.13605	No_Model_Comparison_peak_1472
ENST00000228289.9	2194	2814	621	2261	5	4.04563	3.52941	3.24062	No_Model_Comparison_peak_1473
ENST00000228306.8	119	326	208	213	32	11.9263	4.10448	10.5801	No_Model_Comparison_peak_1474
ENST00000228306.8	531	1257	727	1086	151	141.324	18.9055	138.007	No_Model_Comparison_peak_1475
ENST00000228307.11	1194	1844	651	1486	4	2.80385	2.74725	2.18261	No_Model_Comparison_peak_1476
ENST00000228307.11	2104	2738	635	2264	6	4.61549	3.84615	3.76686	No_Model_Comparison_peak_1477
ENST00000228307.11	3047	3602	556	3318	7	5.61006	4.3956	4.66547	No_Model_Comparison_peak_1478
ENST00000228318.8	386	1162	777	800	90	74.8506	13.9144	72.1661	No_Model_Comparison_peak_1479
ENST00000228345.9	1397	1954	558	1775	6	5.4824	4.375	4.5461	No_Model_Comparison_peak_1480
ENST00000228345.9	2327	2806	480	2633	8	7.79026	5.625	6.67545	No_Model_Comparison_peak_1481
ENST00000228347.9	247	1064	818	595	16	7.70585	4.27136	6.59597	No_Model_Comparison_peak_1482
ENST00000228347.9	1282	1679	398	1556	11	4.17338	3.01508	3.35968	No_Model_Comparison_peak_1483
ENST00000228347.9	2140	3560	1421	3379	15	6.9447	4.0201	5.89603	No_Model_Comparison_peak_1484
ENST00000228425.11	3940	4376	437	4247	10	5.98931	4.23077	5.02045	No_Model_Comparison_peak_1485
ENST00000228425.11	4631	4930	300	4783	10	5.98931	4.23077	5.02045	No_Model_Comparison_peak_1486
ENST00000228437.10	506	1442	937	1259	21	6.15408	3.04709	5.17364	No_Model_Comparison_peak_1487
ENST00000228437.10	1593	4060	2468	3530	34	14.851	4.84765	13.3757	No_Model_Comparison_peak_1488
ENST00000228468.8	529	1052	524	946	12	6.22495	4.0625	5.23688	No_Model_Comparison_peak_1489
ENST00000228468.8	2085	2562	478	2471	8	3.32835	2.8125	2.61744	No_Model_Comparison_peak_1490
ENST00000228468.8	2956	3900	945	3223	14	7.87199	4.6875	6.75328	No_Model_Comparison_peak_1491
ENST00000228495.11	284	494	211	403	11	3.86395	2.8436	3.10588	No_Model_Comparison_peak_1492
ENST00000228495.11	1135	1887	753	1234	13	5.1258	3.31754	4.21416	No_Model_Comparison_peak_1493
ENST00000228495.11	2089	3831	1743	3685	20	10.3736	4.9763	9.10513	No_Model_Comparison_peak_1494
ENST00000228506.8	434	3751	3318	1966	71	8.16848	2.07493	7.03424	No_Model_Comparison_peak_1495
ENST00000228506.8	3934	6204	2271	6091	87	17.201	2.84605	15.6368	No_Model_Comparison_peak_1496
ENST00000228510.8	226	950	725	580	5	5.05722	4.11273	4.14946	No_Model_Comparison_peak_1497
ENST00000228510.8	1249	1448	200	1284	2	1.94075	2.05637	1.40506	No_Model_Comparison_peak_1498
ENST00000228510.8	1615	1948	334	1638	3	2.89158	2.74182	2.21965	No_Model_Comparison_peak_1499
ENST00000228515.6	693	3073	2381	928	18	7.70009	3.9916	6.59031	No_Model_Comparison_peak_1500
ENST00000228515.6	3308	4250	943	4073	14	5.00753	3.15126	4.12977	No_Model_Comparison_peak_1501
ENST00000228606.9	853	1205	353	1014	5	5.05722	4.11273	4.14946	No_Model_Comparison_peak_1502
ENST00000228606.9	1385	1703	319	1519	3	2.89158	2.74182	2.21965	No_Model_Comparison_peak_1503
ENST00000228606.9	1857	2203	347	2008	3	2.89158	2.74182	2.21965	No_Model_Comparison_peak_1504
ENST00000228705.7	1766	2198	433	2071	17	4.28093	2.58621	3.45839	No_Model_Comparison_peak_1505
ENST00000228705.7	2703	2931	229	2753	19	5.32749	2.87356	4.40174	No_Model_Comparison_peak_1506
ENST00000228705.7	3760	4338	579	4145	16	3.79063	2.44253	3.03959	No_Model_Comparison_peak_1507
ENST00000228705.7	4481	5851	1371	5703	21	6.72475	3.2641	5.68875	No_Model_Comparison_peak_1508
ENST00000228740.7	21	1976	1956	185	57	32.0261	7.16049	30.0375	No_Model_Comparison_peak_1509
ENST00000228741.8	735	1308	574	911	12	4.67498	3.18627	3.82228	No_Model_Comparison_peak_1510
ENST00000228741.8	2525	4099	1575	3076	20	10.7214	5.14706	9.43694	No_Model_Comparison_peak_1511
ENST00000228799.7	362	684	323	505	13	11.5769	7.14286	10.2451	No_Model_Comparison_peak_1512
ENST00000228799.7	861	1522	662	1023	5	3.31784	3.06122	2.60771	No_Model_Comparison_peak_1513
ENST00000228799.7	1727	2282	556	1911	8	6.09284	4.59184	5.11706	No_Model_Comparison_peak_1514
ENST00000228820.9	807	1093	287	903	5	3.67736	3.2967	2.93637	No_Model_Comparison_peak_1515
ENST00000228820.9	1227	1677	451	1502	5	3.67736	3.2967	2.93637	No_Model_Comparison_peak_1516
ENST00000228820.9	3040	3904	865	3385	6	4.61549	3.84615	3.76686	No_Model_Comparison_peak_1517
ENST00000228825.12	1	854	854	637	136	115.415	15.4628	112.335	No_Model_Comparison_peak_1518
ENST00000228827.8	11	1235	1225	196	42	34.9926	11.4362	32.9371	No_Model_Comparison_peak_1519
ENST00000228843.13	307	1923	1617	955	26	20.9659	9.12162	19.2712	No_Model_Comparison_peak_1520
ENST00000228862.3	650	1398	749	834	10	6.25826	4.4	5.25007	No_Model_Comparison_peak_1521
ENST00000228862.3	2049	3159	1111	2277	10	6.25826	4.4	5.25007	No_Model_Comparison_peak_1522
ENST00000228865.3	417	2965	2549	2224	28	12.982	4.91525	11.5842	No_Model_Comparison_peak_1523
ENST00000228872.9	46	2352	2307	379	43	23.8192	6.64653	22.0392	No_Model_Comparison_peak_1524
ENST00000228922.11	158	561	404	237	2	1.94075	2.05637	1.40506	No_Model_Comparison_peak_1525
ENST00000228922.11	1099	1598	500	1270	5	5.05722	4.11273	4.14946	No_Model_Comparison_peak_1526
ENST00000228955.11	170	1443	1274	1236	33	28.9397	11.2583	27.025	No_Model_Comparison_peak_1527
ENST00000229022.9	638	908	271	730	3	2.89158	2.74182	2.21965	No_Model_Comparison_peak_1528
ENST00000229022.9	1241	1479	239	1368	3	2.89158	2.74182	2.21965	No_Model_Comparison_peak_1529
ENST00000229022.9	1715	2486	772	1814	4	3.93581	3.42728	3.1392	No_Model_Comparison_peak_1530
ENST00000229179.9	493	2812	2320	1973	45	22.2806	5.88235	20.5452	No_Model_Comparison_peak_1531
ENST00000229195.8	672	893	222	732	9	4.63256	3.52113	3.78319	No_Model_Comparison_peak_1532
ENST00000229195.8	1700	2805	1106	1984	21	15.9878	7.74648	14.4656	No_Model_Comparison_peak_1533
ENST00000229201.4	112	2645	2534	838	47	15.6282	3.96694	14.1245	No_Model_Comparison_peak_1534
ENST00000229201.4	3353	4226	874	3612	38	10.223	3.22314	8.9611	No_Model_Comparison_peak_1535
ENST00000229214.9	527	1260	734	725	70	22.8911	4.11356	21.1386	No_Model_Comparison_peak_1536
ENST00000229214.9	1446	1685	240	1584	38	4.9602	2.06131	4.08616	No_Model_Comparison_peak_1537
ENST00000229214.9	2156	2396	241	2279	49	9.1636	2.59875	7.96338	No_Model_Comparison_peak_1538
ENST00000229214.9	2645	4028	1384	3694	54	11.2887	2.82341	9.97903	No_Model_Comparison_peak_1539
ENST00000229214.9	4225	4442	218	4379	33	3.08383	1.73824	2.39483	No_Model_Comparison_peak_1540
ENST00000229238.5	1	634	634	199	153	167.579	26.1905	164.011	No_Model_Comparison_peak_1541
ENST00000229239.10	1	1285	1285	1072	221	136.132	9.50343	132.863	No_Model_Comparison_peak_1542
ENST00000229251.7	46	470	425	310	8	5.94877	4.5	4.98162	No_Model_Comparison_peak_1543
ENST00000229251.7	820	1605	786	1089	13	11.3449	7	10.0325	No_Model_Comparison_peak_1544
ENST00000229264.8	545	1606	1062	1389	5	5.05722	4.11273	4.14946	No_Model_Comparison_peak_1545
ENST00000229265.10	42	967	926	769	25	28.4169	13.8298	26.5155	No_Model_Comparison_peak_1546
ENST00000229266.8	310	1387	1078	726	30	26.2064	10.7639	24.3616	No_Model_Comparison_peak_1547
ENST00000229268.13	86	1721	1636	604	57	32.8551	7.39796	30.8473	No_Model_Comparison_peak_1548
ENST00000229268.13	2264	3119	856	2625	30	10.8954	3.95408	9.60314	No_Model_Comparison_peak_1549
ENST00000229270.8	418	1660	1243	1284	193	128.772	10.6476	125.568	No_Model_Comparison_peak_1550
ENST00000229277.6	46	2267	2222	2097	19	11.5199	5.74713	10.1901	No_Model_Comparison_peak_1551
ENST00000229281.6	20	558	539	320	38	45.7714	18.932	43.4997	No_Model_Comparison_peak_1552
ENST00000229314.10	649	2980	2332	2148	46	24.0201	6.28342	22.2346	No_Model_Comparison_peak_1553
ENST00000229328.10	1	231	231	95	9	6.72345	4.85437	5.68752	No_Model_Comparison_peak_1554
ENST00000229328.10	420	2165	1746	810	11	8.80032	5.82524	7.61781	No_Model_Comparison_peak_1555
ENST00000229329.7	260	1699	1440	842	43	28.8659	8.49421	26.9531	No_Model_Comparison_peak_1556
ENST00000229330.9	69	268	200	130	6	3.39407	3.04348	2.67765	No_Model_Comparison_peak_1557
ENST00000229330.9	951	1311	361	1124	8	4.6472	3.65854	3.79666	No_Model_Comparison_peak_1558
ENST00000229330.9	3276	3686	411	3601	7	3.84941	3.25203	3.09288	No_Model_Comparison_peak_1559
ENST00000229330.9	4928	5393	466	5006	6	3.10071	2.84553	2.40979	No_Model_Comparison_peak_1560
ENST00000229340.10	199	759	561	621	30	10.681	3.88471	9.39786	No_Model_Comparison_peak_1561
ENST00000229340.10	899	2294	1396	1981	55	30.5707	7.01754	28.6169	No_Model_Comparison_peak_1562
ENST00000229379.3	1	537	537	253	237	253.127	26.6219	248.525	No_Model_Comparison_peak_1563
ENST00000229384.5	54	315	262	173	7	7.48859	5.48365	6.39025	No_Model_Comparison_peak_1564
ENST00000229390.8	143	1152	1010	523	195	176.489	18.3178	172.832	No_Model_Comparison_peak_1565
ENST00000229395.8	238	1019	782	670	25	19.2046	8.44156	17.5672	No_Model_Comparison_peak_1566
ENST00000229395.8	1351	1921	571	1768	11	5.69226	3.8961	4.74181	No_Model_Comparison_peak_1567
ENST00000229395.8	2529	2734	206	2673	10	4.9245	3.57143	4.05347	No_Model_Comparison_peak_1568
ENST00000229405.8	1053	1252	200	1177	12	4.64636	3.17073	3.79609	No_Model_Comparison_peak_1569
ENST00000229405.8	1564	1837	274	1714	15	6.71885	3.90244	5.68416	No_Model_Comparison_peak_1570
ENST00000229405.8	2072	2736	665	2556	18	9.02306	4.63415	7.82925	No_Model_Comparison_peak_1571
ENST00000229405.8	3033	3358	326	3164	11	4.01478	2.92683	3.2126	No_Model_Comparison_peak_1572
ENST00000229405.8	3640	4323	684	4020	20	10.6706	5.12195	9.38815	No_Model_Comparison_peak_1573
ENST00000229465.10	726	1489	764	1316	19	22.5271	12.1951	20.7847	No_Model_Comparison_peak_1574
ENST00000229471.8	819	1954	1136	1309	14	13.1687	7.89474	11.763	No_Model_Comparison_peak_1575
ENST00000229554.10	1634	1907	274	1724	4	3.93581	3.42728	3.1392	No_Model_Comparison_peak_1576
ENST00000229563.6	21	980	960	208	45	41.7507	13.7725	39.5545	No_Model_Comparison_peak_1577
ENST00000229570.9	1	982	982	140	16	13.3606	7.52212	11.9475	No_Model_Comparison_peak_1578
ENST00000229570.9	1191	1474	284	1306	9	6.05102	4.42478	5.0771	No_Model_Comparison_peak_1579
ENST00000229595.6	128	2208	2081	678	49	30.8198	8.03859	28.8598	No_Model_Comparison_peak_1580
ENST00000229633.7	70	2764	2695	2140	50	22.6243	5.42553	20.8797	No_Model_Comparison_peak_1581
ENST00000229633.7	3048	3272	225	3186	33	10.5747	3.61702	9.29702	No_Model_Comparison_peak_1582
ENST00000229634.13	430	2320	1891	1255	13	10.7042	6.60377	9.42042	No_Model_Comparison_peak_1583
ENST00000229708.4	68	1648	1581	918	12	7.53988	4.85075	6.43944	No_Model_Comparison_peak_1584
ENST00000229708.4	1912	2924	1013	1996	10	5.78771	4.10448	4.8309	No_Model_Comparison_peak_1585
ENST00000229758.8	148	1439	1292	417	46	32.6292	9.3254	30.6266	No_Model_Comparison_peak_1586
ENST00000229758.8	1662	1901	240	1776	21	9.38183	4.36508	8.17138	No_Model_Comparison_peak_1587
ENST00000229769.3	431	2084	1654	1707	24	16.206	7.10227	14.6762	No_Model_Comparison_peak_1588
ENST00000229769.3	2239	2453	215	2287	12	5.58563	3.69318	4.6429	No_Model_Comparison_peak_1589
ENST00000229794.9	1101	3666	2566	2282	36	18.8948	5.98706	17.2705	No_Model_Comparison_peak_1590
ENST00000229795.7	1159	3661	2503	2343	30	13.6438	4.90506	12.2206	No_Model_Comparison_peak_1591
ENST00000229812.8	102	3484	3383	620	30	11.7771	4.24658	10.4367	No_Model_Comparison_peak_1592
ENST00000229854.12	364	3056	2693	2621	87	36.7862	5.4321	34.6915	No_Model_Comparison_peak_1593
ENST00000229866.10	509	2108	1600	1371	32	21.9449	8.00971	20.2214	No_Model_Comparison_peak_1594
ENST00000229903.5	73	1097	1025	503	32	25.4023	9.70588	23.5784	No_Model_Comparison_peak_1595
ENST00000229903.5	1305	1734	430	1583	11	5.07296	3.52941	4.16452	No_Model_Comparison_peak_1596
ENST00000229922.7	263	949	687	689	13	10.507	6.48148	9.23223	No_Model_Comparison_peak_1597
ENST00000229922.7	1425	1915	491	1502	7	4.53461	3.7037	3.69236	No_Model_Comparison_peak_1598
ENST00000229922.7	2290	2747	458	2461	8	5.43053	4.16667	4.49794	No_Model_Comparison_peak_1599
ENST00000229955.4	115	609	495	448	12	4.82169	3.26633	3.95871	No_Model_Comparison_peak_1600
ENST00000229955.4	843	1968	1126	1333	11	4.11961	2.98507	3.3092	No_Model_Comparison_peak_1601
ENST00000229971.2	199	1713	1515	252	10	6.3145	4.43548	5.30292	No_Model_Comparison_peak_1602
ENST00000229971.2	1945	2459	515	2129	11	7.22796	4.83871	6.16181	No_Model_Comparison_peak_1603
ENST00000230036.2	1525	1757	233	1627	9	4.87879	3.67647	4.01074	No_Model_Comparison_peak_1604
ENST00000230036.2	2260	3003	744	2544	8	4.10661	3.30882	3.29747	No_Model_Comparison_peak_1605
ENST00000230048.5	19	659	641	228	65	58.4798	14.7321	56.0043	No_Model_Comparison_peak_1606
ENST00000230050.4	1	503	503	345	205	222.251	26.9634	218.049	No_Model_Comparison_peak_1607
ENST00000230053.11	1675	2486	812	2129	16	6.97394	3.89908	5.92327	No_Model_Comparison_peak_1608
ENST00000230053.11	5038	5516	479	5367	24	13.4316	5.73394	12.0165	No_Model_Comparison_peak_1609
ENST00000230053.11	6106	6375	270	6249	22	11.9085	5.37383	10.5632	No_Model_Comparison_peak_1610
ENST00000230056.8	20	1174	1155	212	66	49.0211	10.8766	46.693	No_Model_Comparison_peak_1611
ENST00000230085.13	61	1450	1390	335	77	58.2098	11.5385	55.7378	No_Model_Comparison_peak_1612
ENST00000230122.4	203	1355	1153	748	27	11.1969	4.36137	9.8917	No_Model_Comparison_peak_1613
ENST00000230122.4	1547	2716	1170	2268	19	5.9326	3.11526	4.96711	No_Model_Comparison_peak_1614
ENST00000230173.10	4002	4201	200	4101	9	5.28878	3.93701	4.36611	No_Model_Comparison_peak_1615
ENST00000230173.10	5510	5714	205	5695	6	3.10071	2.84553	2.40979	No_Model_Comparison_peak_1616
ENST00000230173.10	5862	6524	663	6150	7	4.05799	3.38983	3.25226	No_Model_Comparison_peak_1617
ENST00000230301.9	850	1049	200	928	2	1.94075	2.05637	1.40506	No_Model_Comparison_peak_1618
ENST00000230340.9	200	1706	1507	1366	47	32.8726	9.1954	30.8643	No_Model_Comparison_peak_1619
ENST00000230354.10	32	1392	1361	949	11	9.92493	6.52174	8.68858	No_Model_Comparison_peak_1620
ENST00000230354.10	1555	1754	200	1659	4	2.7586	2.71739	2.14066	No_Model_Comparison_peak_1621
ENST00000230361.4	422	945	524	617	2	1.94075	2.05637	1.40506	No_Model_Comparison_peak_1622
ENST00000230361.4	1670	1934	265	1828	4	3.93581	3.42728	3.1392	No_Model_Comparison_peak_1623
ENST00000230402.10	279	1969	1691	1057	21	12.1372	5.6701	10.7816	No_Model_Comparison_peak_1624
ENST00000230402.10	2127	2725	599	2529	12	4.97473	3.35052	4.09905	No_Model_Comparison_peak_1625
ENST00000230413.9	17	777	761	581	17	18.0692	10.1124	16.4721	No_Model_Comparison_peak_1626
ENST00000230418.8	568	1011	444	961	5	2.61905	2.58621	2.01672	No_Model_Comparison_peak_1627
ENST00000230418.8	1239	2225	987	1751	8	4.98725	3.87931	4.11086	No_Model_Comparison_peak_1628
ENST00000230418.8	2775	3746	972	2952	9	5.87242	4.31035	4.91085	No_Model_Comparison_peak_1629
ENST00000230419.9	705	988	284	868	7	3.34577	2.91971	2.63322	No_Model_Comparison_peak_1630
ENST00000230419.9	1671	2236	566	1860	10	5.64367	4.0146	4.69734	No_Model_Comparison_peak_1631
ENST00000230419.9	3172	3969	798	3548	12	7.36574	4.74453	6.2919	No_Model_Comparison_peak_1632
ENST00000230431.11	1	654	654	212	83	90.6683	22.3404	87.8209	No_Model_Comparison_peak_1633
ENST00000230449.9	126	3929	3804	1941	43	13.6072	3.74787	12.1847	No_Model_Comparison_peak_1634
ENST00000230461.11	204	559	356	382	23	9.75983	4.27046	8.53159	No_Model_Comparison_peak_1635
ENST00000230461.11	759	1894	1136	957	17	5.73033	3.20285	4.77853	No_Model_Comparison_peak_1636
ENST00000230461.11	2028	2305	278	2135	17	5.73033	3.20285	4.77853	No_Model_Comparison_peak_1637
ENST00000230461.11	2858	3721	864	3139	21	8.3388	3.91459	7.19512	No_Model_Comparison_peak_1638
ENST00000230461.11	3912	4157	246	4016	16	5.1323	3.02491	4.21966	No_Model_Comparison_peak_1639
ENST00000230480.10	1	256	256	126	6	6.24432	4.79819	5.23688	No_Model_Comparison_peak_1640
ENST00000230480.10	426	918	493	657	4	3.93581	3.42728	3.1392	No_Model_Comparison_peak_1641
ENST00000230495.2	1	411	411	255	33	38.6079	16.8317	36.4745	No_Model_Comparison_peak_1642
ENST00000230510.7	937	3408	2472	1342	37	18.703	5.77508	17.0844	No_Model_Comparison_peak_1643
ENST00000230538.12	941	1675	735	1322	14	8.41215	5	7.26466	No_Model_Comparison_peak_1644
ENST00000230538.12	2710	3194	485	2847	9	4.29711	3.31126	3.47346	No_Model_Comparison_peak_1645
ENST00000230538.12	4921	5145	225	5010	7	2.93285	2.64901	2.25706	No_Model_Comparison_peak_1646
ENST00000230565.3	1045	1469	425	1190	3	2.89158	2.74182	2.21965	No_Model_Comparison_peak_1647
ENST00000230582.8	1119	1318	200	1196	2	1.94075	2.05637	1.40506	No_Model_Comparison_peak_1648
ENST00000230582.8	1892	2585	694	2454	5	5.05722	4.11273	4.14946	No_Model_Comparison_peak_1649
ENST00000230640.10	174	3025	2852	1477	41	16.1655	4.54545	14.6373	No_Model_Comparison_peak_1650
ENST00000230771.9	35	337	303	179	8	8.78342	6.1691	7.60189	No_Model_Comparison_peak_1651
ENST00000230771.9	2022	2468	447	2299	8	8.78342	6.1691	7.60189	No_Model_Comparison_peak_1652
ENST00000230792.7	131	3390	3260	2286	27	12.5011	4.86111	11.1306	No_Model_Comparison_peak_1653
ENST00000230859.8	1376	1827	452	1525	17	3.70986	2.35602	2.96548	No_Model_Comparison_peak_1654
ENST00000230859.8	2978	4964	1987	3971	47	24.4505	6.28272	22.6532	No_Model_Comparison_peak_1655
ENST00000230895.11	229	2179	1951	1211	54	29.7856	6.92695	27.8505	No_Model_Comparison_peak_1656
ENST00000230901.9	557	1346	790	752	14	7.02986	4.21348	5.97616	No_Model_Comparison_peak_1657
ENST00000230901.9	1516	3045	1530	1645	17	9.50747	5.05618	8.29095	No_Model_Comparison_peak_1658
ENST00000230914.4	442	1242	801	922	19	8.66309	4.31035	7.50191	No_Model_Comparison_peak_1659
ENST00000230914.4	1519	1807	289	1659	18	7.91873	4.09483	6.79701	No_Model_Comparison_peak_1660
ENST00000230914.4	1939	3108	1170	2209	15	5.82087	3.44828	4.86224	No_Model_Comparison_peak_1661
ENST00000230990.7	311	1018	708	476	6	5.13201	4.16667	4.21945	No_Model_Comparison_peak_1662
ENST00000230990.7	1666	2235	570	2071	8	7.33212	5.35714	6.26098	No_Model_Comparison_peak_1663
ENST00000231004.5	2485	2684	200	2555	6	2.84391	2.67176	2.21873	No_Model_Comparison_peak_1664
ENST00000231004.5	2882	3604	723	2970	10	5.93784	4.19847	4.97135	No_Model_Comparison_peak_1665
ENST00000231004.5	3898	4189	292	4049	8	4.30231	3.43511	3.47823	No_Model_Comparison_peak_1666
ENST00000231121.3	103	338	236	184	4	3.93581	3.42728	3.1392	No_Model_Comparison_peak_1667
ENST00000231121.3	553	865	313	709	6	6.24432	4.79819	5.23688	No_Model_Comparison_peak_1668
ENST00000231173.6	2171	2504	334	2335	3	2.89158	2.74182	2.21965	No_Model_Comparison_peak_1669
ENST00000231198.12	80	2048	1969	348	27	16.8154	6.73077	15.265	No_Model_Comparison_peak_1670
ENST00000231198.12	2238	2454	217	2279	8	2.27715	2.16346	1.70889	No_Model_Comparison_peak_1671
ENST00000231238.10	24	1414	1391	391	58	44.825	11.2167	42.5704	No_Model_Comparison_peak_1672
ENST00000231368.10	160	405	246	301	11	2.87915	2.3166	2.21965	No_Model_Comparison_peak_1673
ENST00000231368.10	1105	1380	276	1273	16	4.92267	2.93103	4.05194	No_Model_Comparison_peak_1674
ENST00000231368.10	4297	4512	216	4492	16	2.66141	1.98135	2.05461	No_Model_Comparison_peak_1675
ENST00000231368.10	7525	8125	601	8016	19	3.33439	2.12766	2.62343	No_Model_Comparison_peak_1676
ENST00000231368.10	10250	11785	1536	11647	22	7.77463	3.58255	6.66134	No_Model_Comparison_peak_1677
ENST00000231484.4	2260	2459	200	2289	4	3.61135	3.24675	2.87543	No_Model_Comparison_peak_1678
ENST00000231484.4	4928	5261	334	5063	8	8.17876	5.84416	7.04297	No_Model_Comparison_peak_1679
ENST00000231498.8	652	923	272	897	19	2.13646	1.70358	1.58222	No_Model_Comparison_peak_1680
ENST00000231498.8	2161	2839	679	2383	33	4.93465	2.16561	4.06277	No_Model_Comparison_peak_1681
ENST00000231498.8	4705	6236	1532	5167	46	9.49177	2.74533	8.27575	No_Model_Comparison_peak_1682
ENST00000231498.8	6424	7276	853	7112	42	10.0182	2.99443	8.77708	No_Model_Comparison_peak_1683
ENST00000231498.8	7554	7968	415	7807	40	10.5602	3.20312	9.28282	No_Model_Comparison_peak_1684
ENST00000231504.5	1	548	548	314	94	114.29	28.6145	111.22	No_Model_Comparison_peak_1685
ENST00000231509.7	201	428	228	397	4	2.99838	2.87356	2.31623	No_Model_Comparison_peak_1686
ENST00000231509.7	1305	1668	364	1384	4	2.99838	2.87356	2.31623	No_Model_Comparison_peak_1687
ENST00000231509.7	2032	2677	646	2479	7	5.93612	4.5977	4.96988	No_Model_Comparison_peak_1688
ENST00000231509.7	2827	3026	200	2864	4	2.99838	2.87356	2.31623	No_Model_Comparison_peak_1689
ENST00000231512.5	41	2110	2070	1908	99	46.0262	6.12745	43.7498	No_Model_Comparison_peak_1690
ENST00000231524.14	243	1039	797	550	12	4.29456	2.98165	3.47117	No_Model_Comparison_peak_1691
ENST00000231524.14	1281	1873	593	1687	20	10.0431	4.81651	8.80078	No_Model_Comparison_peak_1692
ENST00000231524.14	2119	2875	757	2260	18	8.46481	4.3578	7.31399	No_Model_Comparison_peak_1693
ENST00000231524.14	3085	3663	579	3450	14	5.57996	3.44037	4.63741	No_Model_Comparison_peak_1694
ENST00000231526.8	98	1334	1237	1144	13	9.30518	5.73771	8.09814	No_Model_Comparison_peak_1695
ENST00000231526.8	1482	1874	393	1678	13	9.30518	5.73771	8.09814	No_Model_Comparison_peak_1696
ENST00000231526.8	2278	2596	319	2422	8	4.69341	3.68852	3.83932	No_Model_Comparison_peak_1697
ENST00000231572.8	181	2075	1895	1472	79	46.3044	7.98403	44.023	No_Model_Comparison_peak_1698
ENST00000231668.13	336	1277	942	1092	20	19.1385	9.90566	17.5025	No_Model_Comparison_peak_1699
ENST00000231721.7	377	576	200	396	2	1.93794	2.05479	1.40506	No_Model_Comparison_peak_1700
ENST00000231721.7	3401	4169	769	4018	5	5.0513	4.10959	4.14946	No_Model_Comparison_peak_1701
ENST00000231887.8	517	730	214	605	7	3.62043	3.10078	2.88391	No_Model_Comparison_peak_1702
ENST00000231887.8	1301	1526	226	1457	8	4.38465	3.48837	3.55362	No_Model_Comparison_peak_1703
ENST00000231887.8	2464	3658	1195	3245	16	11.8204	6.58915	10.4781	No_Model_Comparison_peak_1704
ENST00000231948.9	20	1914	1895	156	13	9.22937	5.69106	8.0261	No_Model_Comparison_peak_1705
ENST00000232014.8	1699	2021	323	1766	3	2.89158	2.74182	2.21965	No_Model_Comparison_peak_1706
ENST00000232125.9	239	801	563	600	49	53.4388	18.3824	51.0384	No_Model_Comparison_peak_1707
ENST00000232219.6	200	814	615	604	11	12.9236	8.22547	11.5276	No_Model_Comparison_peak_1708
ENST00000232375.8	1498	1818	321	1647	4	3.76418	3.33333	3.015	No_Model_Comparison_peak_1709
ENST00000232375.8	2073	2996	924	2719	6	5.99897	4.66667	5.02858	No_Model_Comparison_peak_1710
ENST00000232375.8	3133	3420	288	3313	5	4.84879	4	3.98264	No_Model_Comparison_peak_1711
ENST00000232424.4	41	1368	1328	1123	67	57.3051	13.6546	54.8469	No_Model_Comparison_peak_1712
ENST00000232458.9	947	3884	2938	1436	20	8.94451	4.30328	7.7554	No_Model_Comparison_peak_1713
ENST00000232496.5	212	1605	1394	720	42	29.0189	8.77551	27.1024	No_Model_Comparison_peak_1714
ENST00000232501.8	220	561	342	392	6	6.24432	4.79819	5.23688	No_Model_Comparison_peak_1715
ENST00000232508.9	7	1133	1127	165	7	7.07764	5.26316	6.02068	No_Model_Comparison_peak_1716
ENST00000232519.9	81	624	544	265	8	8.78342	6.1691	7.60189	No_Model_Comparison_peak_1717
ENST00000232564.8	1590	2266	677	1779	31	12.9254	4.53258	11.5293	No_Model_Comparison_peak_1718
ENST00000232564.8	2413	2877	465	2810	21	6.33755	3.11615	5.32445	No_Model_Comparison_peak_1719
ENST00000232564.8	5133	6166	1034	5804	18	4.9942	2.81065	4.11723	No_Model_Comparison_peak_1720
ENST00000232607.7	292	499	208	327	13	3.34295	2.42215	2.63071	No_Model_Comparison_peak_1721
ENST00000232607.7	2167	2705	539	2323	17	4.66272	2.7439	3.81106	No_Model_Comparison_peak_1722
ENST00000232607.7	3077	3301	225	3119	16	4.14315	2.59146	3.33135	No_Model_Comparison_peak_1723
ENST00000232607.7	3609	4019	411	3867	17	4.66272	2.7439	3.81106	No_Model_Comparison_peak_1724
ENST00000232607.7	4306	5306	1001	4867	20	6.35196	3.20122	5.33862	No_Model_Comparison_peak_1725
ENST00000232607.7	6128	6470	343	6298	16	5.15627	3.03571	4.24211	No_Model_Comparison_peak_1726
ENST00000232766.6	1055	1310	256	1218	11	3.03847	2.4	2.35345	No_Model_Comparison_peak_1727
ENST00000232766.6	1976	2459	484	2167	15	5.31046	3.2	4.3861	No_Model_Comparison_peak_1728
ENST00000232766.6	2725	4489	1765	3004	18	7.28745	3.8	6.21862	No_Model_Comparison_peak_1729
ENST00000232854.9	258	459	202	408	4	2.89826	2.80899	2.22428	No_Model_Comparison_peak_1730
ENST00000232854.9	622	1318	697	785	8	6.65471	4.94506	5.62269	No_Model_Comparison_peak_1731
ENST00000232854.9	8957	9156	200	9062	5	3.6219	3.26087	2.88472	No_Model_Comparison_peak_1732
ENST00000232888.7	135	1523	1389	758	47	31.8214	8.79121	29.8376	No_Model_Comparison_peak_1733
ENST00000232905.4	34	920	887	547	54	51.5646	15.3631	49.1939	No_Model_Comparison_peak_1734
ENST00000232974.11	688	1099	412	955	8	3.65606	3.02013	2.91696	No_Model_Comparison_peak_1735
ENST00000232974.11	1877	2326	450	2145	11	5.90945	4.02685	4.9451	No_Model_Comparison_peak_1736
ENST00000232974.11	2925	3563	639	3087	9	4.36845	3.3557	3.53866	No_Model_Comparison_peak_1737
ENST00000232974.11	4752	4977	226	4836	7	2.9873	2.68456	2.3065	No_Model_Comparison_peak_1738
ENST00000232975.8	188	387	200	252	3	2.89158	2.74182	2.21965	No_Model_Comparison_peak_1739
ENST00000232978.13	3129	3753	625	3618	19	6.10284	3.18471	5.12629	No_Model_Comparison_peak_1740
ENST00000232978.13	3993	4241	249	4083	16	4.41217	2.70701	3.57902	No_Model_Comparison_peak_1741
ENST00000232978.13	5985	6184	200	6035	13	3.22268	2.36486	2.52092	No_Model_Comparison_peak_1742
ENST00000232978.13	6334	6743	410	6589	19	6.84816	3.4965	5.80478	No_Model_Comparison_peak_1743
ENST00000233025.11	271	1038	768	659	51	50.2651	15.8537	47.9158	No_Model_Comparison_peak_1744
ENST00000233027.10	290	683	394	471	17	5.67914	3.18021	4.72987	No_Model_Comparison_peak_1745
ENST00000233027.10	1991	3615	1625	2915	36	20.0177	6.40138	18.355	No_Model_Comparison_peak_1746
ENST00000233055.9	578	4487	3910	3460	39	12.2667	3.66972	10.9063	No_Model_Comparison_peak_1747
ENST00000233057.9	91	320	230	241	8	7.44104	5.42169	6.36309	No_Model_Comparison_peak_1748
ENST00000233057.9	1542	1741	200	1595	4	2.7586	2.71739	2.14066	No_Model_Comparison_peak_1749
ENST00000233057.9	9101	9420	320	9236	8	6.32186	4.73684	5.30962	No_Model_Comparison_peak_1750
ENST00000233072.10	81	363	283	245	4	3.93581	3.42728	3.1392	No_Model_Comparison_peak_1751
ENST00000233072.10	1949	2399	451	2257	3	2.88774	2.73973	2.21965	No_Model_Comparison_peak_1752
ENST00000233072.10	3623	4062	440	3723	2	1.93794	2.05479	1.40506	No_Model_Comparison_peak_1753
ENST00000233078.9	165	1491	1327	609	73	51.0663	10.137	48.7039	No_Model_Comparison_peak_1754
ENST00000233078.9	1669	2122	454	1974	29	11.0817	4.10959	9.78184	No_Model_Comparison_peak_1755
ENST00000233092.10	758	971	214	893	4	3.93581	3.42728	3.1392	No_Model_Comparison_peak_1756
ENST00000233099.6	769	991	223	907	15	3.01748	2.16802	2.33341	No_Model_Comparison_peak_1757
ENST00000233099.6	2251	2495	245	2365	15	2.50184	1.95122	1.91117	No_Model_Comparison_peak_1758
ENST00000233099.6	2938	3405	468	3273	17	3.30145	2.19512	2.59316	No_Model_Comparison_peak_1759
ENST00000233099.6	3560	3812	253	3753	17	3.30145	2.19512	2.59316	No_Model_Comparison_peak_1760
ENST00000233099.6	4065	4335	271	4161	15	2.50184	1.95122	1.91117	No_Model_Comparison_peak_1761
ENST00000233099.6	4651	5165	515	4785	17	3.30145	2.19512	2.59316	No_Model_Comparison_peak_1762
ENST00000233099.6	5405	6138	734	5976	19	4.84974	2.68817	3.98339	No_Model_Comparison_peak_1763
ENST00000233114.13	11	1267	1257	696	45	31.5626	9.12698	29.5852	No_Model_Comparison_peak_1764
ENST00000233121.7	165	364	200	271	6	4.07966	3.5	3.27222	No_Model_Comparison_peak_1765
ENST00000233121.7	632	1813	1182	1396	12	10.1966	6.5	8.93519	No_Model_Comparison_peak_1766
ENST00000233143.6	1	461	461	210	257	295.509	31.9307	290.333	No_Model_Comparison_peak_1767
ENST00000233146.7	360	3041	2682	2688	33	19.5547	6.74603	17.9064	No_Model_Comparison_peak_1768
ENST00000233154.9	286	509	224	397	7	4.14652	3.44828	3.33376	No_Model_Comparison_peak_1769
ENST00000233154.9	694	2545	1852	1025	12	8.75738	5.60345	7.5918	No_Model_Comparison_peak_1770
ENST00000233156.9	92	530	439	225	4	3.76418	3.33333	3.015	No_Model_Comparison_peak_1771
ENST00000233156.9	798	997	200	843	3	2.75656	2.66667	2.13933	No_Model_Comparison_peak_1772
ENST00000233156.9	1673	2131	459	2027	3	2.75656	2.66667	2.13933	No_Model_Comparison_peak_1773
ENST00000233156.9	2450	2649	200	2522	2	1.84201	2	1.37762	No_Model_Comparison_peak_1774
ENST00000233156.9	2977	3311	335	3149	3	2.75656	2.66667	2.13933	No_Model_Comparison_peak_1775
ENST00000233190.11	17	446	430	166	9	5.54137	4.09836	4.60147	No_Model_Comparison_peak_1776
ENST00000233190.11	3237	3436	200	3316	6	1.8481	2	1.38309	No_Model_Comparison_peak_1777
ENST00000233190.11	3719	3984	266	3789	13	6.10159	3.84615	5.12509	No_Model_Comparison_peak_1778
ENST00000233190.11	5570	6219	650	5924	9	2.87403	2.45098	2.21965	No_Model_Comparison_peak_1779
ENST00000233190.11	9169	9426	258	9296	10	4.30284	3.19767	3.47826	No_Model_Comparison_peak_1780
ENST00000233330.6	383	2125	1743	1308	15	11.8334	6.83761	10.4903	No_Model_Comparison_peak_1781
ENST00000233331.12	192	1181	990	1021	16	18.3345	10.4938	16.7281	No_Model_Comparison_peak_1782
ENST00000233336.7	343	928	586	661	39	14.1971	4.17537	12.7524	No_Model_Comparison_peak_1783
ENST00000233336.7	1083	1989	907	1228	27	6.88279	2.9106	5.83724	No_Model_Comparison_peak_1784
ENST00000233336.7	2451	3136	686	2809	25	5.79081	2.68041	4.83396	No_Model_Comparison_peak_1785
ENST00000233336.7	3651	4172	522	3824	32	9.5614	3.39506	8.34271	No_Model_Comparison_peak_1786
ENST00000233336.7	4411	4821	411	4664	28	7.27062	2.97131	6.20301	No_Model_Comparison_peak_1787
ENST00000233336.7	10785	10984	200	10883	3	2.89158	2.74182	2.21965	No_Model_Comparison_peak_1788
ENST00000233336.7	12189	12688	500	12604	3	2.89158	2.74182	2.21965	No_Model_Comparison_peak_1789
ENST00000233379.9	321	1253	933	426	11	5.52722	3.79747	4.58865	No_Model_Comparison_peak_1790
ENST00000233379.9	2172	2386	215	2343	9	4.06036	3.16456	3.25446	No_Model_Comparison_peak_1791
ENST00000233379.9	4268	4621	354	4440	9	4.06036	3.16456	3.25446	No_Model_Comparison_peak_1792
ENST00000233468.5	1	650	650	270	140	134.036	19.5291	130.785	No_Model_Comparison_peak_1793
ENST00000233505.12	406	1240	835	710	9	10.1236	6.85456	8.86607	No_Model_Comparison_peak_1794
ENST00000233535.9	50	290	241	104	3	2.89158	2.74182	2.21965	No_Model_Comparison_peak_1795
ENST00000233535.9	1140	1339	200	1300	3	2.89158	2.74182	2.21965	No_Model_Comparison_peak_1796
ENST00000233535.9	1642	1946	305	1790	5	5.05722	4.11273	4.14946	No_Model_Comparison_peak_1797
ENST00000233545.6	239	488	250	393	4	3.93581	3.42728	3.1392	No_Model_Comparison_peak_1798
ENST00000233545.6	688	946	259	801	6	6.24432	4.79819	5.23688	No_Model_Comparison_peak_1799
ENST00000233557.7	723	2674	1952	1500	26	17.3631	7.21925	15.7927	No_Model_Comparison_peak_1800
ENST00000233573.6	58	564	507	467	6	3.82731	3.33333	3.07306	No_Model_Comparison_peak_1801
ENST00000233573.6	725	1007	283	852	6	3.82731	3.33333	3.07306	No_Model_Comparison_peak_1802
ENST00000233573.6	1159	2012	854	1565	11	8.62321	5.71429	7.46467	No_Model_Comparison_peak_1803
ENST00000233575.7	38	1859	1822	557	30	18.1153	6.70996	16.5161	No_Model_Comparison_peak_1804
ENST00000233596.8	107	988	882	301	5	5.05722	4.11273	4.14946	No_Model_Comparison_peak_1805
ENST00000233609.8	6	534	529	387	144	152.469	24.0864	149.045	No_Model_Comparison_peak_1806
ENST00000233612.8	184	1053	870	558	7	7.48859	5.48365	6.39025	No_Model_Comparison_peak_1807
ENST00000233615.7	63	371	309	243	9	9.93651	6.75676	8.69892	No_Model_Comparison_peak_1808
ENST00000233615.7	592	1175	584	1032	9	9.93651	6.75676	8.69892	No_Model_Comparison_peak_1809
ENST00000233623.11	580	798	219	742	4	3.84567	3.37838	3.08944	No_Model_Comparison_peak_1810
ENST00000233623.11	1450	2589	1140	2443	6	6.11552	4.72973	5.13666	No_Model_Comparison_peak_1811
ENST00000233627.14	434	633	200	504	3	2.89158	2.74182	2.21965	No_Model_Comparison_peak_1812
ENST00000233630.11	16	713	698	157	6	6.24432	4.79819	5.23688	No_Model_Comparison_peak_1813
ENST00000233699.8	2	602	601	449	18	23.3394	12.8378	21.5744	No_Model_Comparison_peak_1814
ENST00000233710.4	382	757	376	517	3	2.89158	2.74182	2.21965	No_Model_Comparison_peak_1815
ENST00000233714.8	57	307	251	171	9	5.14616	3.84615	4.23232	No_Model_Comparison_peak_1816
ENST00000233714.8	468	1562	1095	1278	23	19.56	9.23077	17.911	No_Model_Comparison_peak_1817
ENST00000233741.9	41	1608	1568	217	19	15.3769	7.93651	13.882	No_Model_Comparison_peak_1818
ENST00000233809.9	357	1327	971	550	35	37.5607	15.3846	35.4495	No_Model_Comparison_peak_1819
ENST00000233813.5	1337	1536	200	1428	13	3.85822	2.67176	3.10036	No_Model_Comparison_peak_1820
ENST00000233813.5	1829	2125	297	2010	13	3.85822	2.67176	3.10036	No_Model_Comparison_peak_1821
ENST00000233813.5	3317	4900	1584	3694	15	5.00204	3.05344	4.12471	No_Model_Comparison_peak_1822
ENST00000233838.9	1398	2252	855	1555	14	6.06878	3.69458	5.09408	No_Model_Comparison_peak_1823
ENST00000233838.9	6976	7553	578	7214	60	49.1892	12.3984	46.858	No_Model_Comparison_peak_1824
ENST00000233892.8	158	795	638	319	17	7.48244	4.01786	6.39025	No_Model_Comparison_peak_1825
ENST00000233892.8	1122	2537	1416	1447	26	14.8684	6.02679	13.3926	No_Model_Comparison_peak_1826
ENST00000233893.10	1	557	557	164	125	147.142	29.1667	143.77	No_Model_Comparison_peak_1827
ENST00000233948.4	397	596	200	398	2	1.94075	2.05637	1.40506	No_Model_Comparison_peak_1828
ENST00000234038.11	22	444	423	218	19	16.5198	8.62069	14.9793	No_Model_Comparison_peak_1829
ENST00000234038.11	764	1552	789	1158	16	13.0416	7.32759	11.6416	No_Model_Comparison_peak_1830
ENST00000234040.9	1356	2506	1151	1662	9	5.14616	3.84615	4.23232	No_Model_Comparison_peak_1831
ENST00000234040.9	3216	3565	350	3398	12	7.78335	5	6.66968	No_Model_Comparison_peak_1832
ENST00000234091.8	772	1848	1077	1133	33	28.9397	11.2583	27.025	No_Model_Comparison_peak_1833
ENST00000234111.9	185	2024	1840	1258	128	64.0048	6.85441	61.4515	No_Model_Comparison_peak_1834
ENST00000234115.10	930	1207	278	1082	8	2.29443	2.17391	1.72446	No_Model_Comparison_peak_1835
ENST00000234115.10	2090	2628	539	2409	18	8.93364	4.58937	7.745	No_Model_Comparison_peak_1836
ENST00000234115.10	2779	4136	1358	3780	20	10.5701	5.07246	9.29249	No_Model_Comparison_peak_1837
ENST00000234142.9	7245	7472	228	7358	4	3.93581	3.42728	3.1392	No_Model_Comparison_peak_1838
ENST00000234160.5	99	2361	2263	2004	68	47.8493	10.0877	45.5409	No_Model_Comparison_peak_1839
ENST00000234170.10	45	2715	2671	2072	60	24.9926	5.10888	23.1806	No_Model_Comparison_peak_1840
ENST00000234170.10	2894	3231	338	3125	30	6.27827	2.59631	5.26938	No_Model_Comparison_peak_1841
ENST00000234179.8	1673	1970	298	1787	13	2.58128	2.0649	1.98251	No_Model_Comparison_peak_1842
ENST00000234179.8	2622	3591	970	3396	24	8.54474	3.68732	7.39031	No_Model_Comparison_peak_1843
ENST00000234179.8	4025	4639	615	4549	17	4.44811	2.65487	3.61224	No_Model_Comparison_peak_1844
ENST00000234179.8	4781	5245	465	4915	25	9.2022	3.83481	8.00047	No_Model_Comparison_peak_1845
ENST00000234179.8	5569	5813	245	5638	17	4.64272	2.73556	3.79259	No_Model_Comparison_peak_1846
ENST00000234198.9	616	2327	1712	1523	47	32.9631	9.23077	30.9526	No_Model_Comparison_peak_1847
ENST00000234256.4	30	280	251	166	12	7.5995	4.88722	6.49527	No_Model_Comparison_peak_1848
ENST00000234256.4	553	1272	720	747	11	6.70128	4.51128	5.66714	No_Model_Comparison_peak_1849
ENST00000234296.7	103	3304	3202	1955	31	12.5578	4.40771	11.1852	No_Model_Comparison_peak_1850
ENST00000234301.3	17	1090	1074	727	52	43.8192	12.4413	41.5833	No_Model_Comparison_peak_1851
ENST00000234310.8	391	2881	2491	986	61	32.0022	6.65236	30.0138	No_Model_Comparison_peak_1852
ENST00000234371.10	1340	1539	200	1442	3	2.89158	2.74182	2.21965	No_Model_Comparison_peak_1853
ENST00000234389.3	2028	2537	510	2167	4	3.93581	3.42728	3.1392	No_Model_Comparison_peak_1854
ENST00000234392.3	103	1137	1035	636	6	6.24432	4.79819	5.23688	No_Model_Comparison_peak_1855
ENST00000234420.11	431	747	317	558	12	3.8621	2.75424	3.10416	No_Model_Comparison_peak_1856
ENST00000234420.11	974	2369	1396	2179	13	4.44731	2.9661	3.61147	No_Model_Comparison_peak_1857
ENST00000234420.11	2775	4189	1415	3309	18	7.77201	4.02542	6.65878	No_Model_Comparison_peak_1858
ENST00000234453.10	465	2276	1812	960	22	14.8924	6.88623	13.4155	No_Model_Comparison_peak_1859
ENST00000234454.6	307	1395	1089	1092	48	38.3047	11.1872	36.1775	No_Model_Comparison_peak_1860
ENST00000234549.11	419	739	321	576	5	5.05722	4.11273	4.14946	No_Model_Comparison_peak_1861
ENST00000234590.10	27	1760	1734	1393	240	124.566	7.49844	121.402	No_Model_Comparison_peak_1862
ENST00000234626.11	34	3088	3055	1694	53	25.7046	5.92105	23.8731	No_Model_Comparison_peak_1863
ENST00000234668.6	49	1212	1164	795	13	10.8057	6.66667	9.51724	No_Model_Comparison_peak_1864
ENST00000234677.7	28	1826	1799	455	91	60.1528	9.66387	57.6525	No_Model_Comparison_peak_1865
ENST00000234739.8	711	949	239	768	16	5.69362	3.28185	4.74311	No_Model_Comparison_peak_1866
ENST00000234739.8	1760	2387	628	2036	15	4.90429	3.00752	4.0342	No_Model_Comparison_peak_1867
ENST00000234739.8	3606	3885	280	3747	15	4.90429	3.00752	4.0342	No_Model_Comparison_peak_1868
ENST00000234739.8	4038	4240	203	4192	13	3.77626	2.63158	3.02632	No_Model_Comparison_peak_1869
ENST00000234739.8	4530	4805	276	4703	13	3.77626	2.63158	3.02632	No_Model_Comparison_peak_1870
ENST00000234827.6	1049	1511	463	1387	23	11.5982	5.06329	10.2652	No_Model_Comparison_peak_1871
ENST00000234827.6	2305	2613	309	2475	12	3.4042	2.51938	2.68623	No_Model_Comparison_peak_1872
ENST00000234827.6	3129	3493	365	3305	16	5.37835	3.13653	4.44965	No_Model_Comparison_peak_1873
ENST00000234827.6	4106	4352	247	4186	14	3.96891	2.65018	3.17085	No_Model_Comparison_peak_1874
ENST00000234827.6	8325	8634	310	8457	8	3.27318	2.77778	2.56784	No_Model_Comparison_peak_1875
ENST00000234831.10	15	1428	1414	204	42	24.6473	7.09571	22.8445	No_Model_Comparison_peak_1876
ENST00000234875.9	1	1973	1973	623	190	95.346	7.08457	92.453	No_Model_Comparison_peak_1877
ENST00000235090.10	52	2072	2021	922	109	66.4711	8.8	63.8854	No_Model_Comparison_peak_1878
ENST00000235150.5	605	1749	1145	1551	12	8.83557	5.65217	7.65173	No_Model_Comparison_peak_1879
ENST00000235150.5	2019	2505	487	2208	8	5.03921	3.91304	4.14946	No_Model_Comparison_peak_1880
ENST00000235180.4	2425	2677	253	2534	4	3.93581	3.42728	3.1392	No_Model_Comparison_peak_1881
ENST00000235307.7	362	836	475	603	28	14.7874	5.64202	13.3138	No_Model_Comparison_peak_1882
ENST00000235307.7	1060	1293	234	1169	12	3.09413	2.36364	2.40449	No_Model_Comparison_peak_1883
ENST00000235307.7	7382	7852	471	7476	15	3.5138	2.38095	2.78706	No_Model_Comparison_peak_1884
ENST00000235307.7	9291	9560	270	9327	11	2.45549	2.0979	1.86965	No_Model_Comparison_peak_1885
ENST00000235310.7	831	1856	1026	1377	36	29.7135	10.6936	27.7803	No_Model_Comparison_peak_1886
ENST00000235332.6	4	836	833	197	38	35.741	13.1757	33.6689	No_Model_Comparison_peak_1887
ENST00000235332.6	1036	1447	412	1123	8	3.68809	3.04054	2.94498	No_Model_Comparison_peak_1888
ENST00000235345.6	1966	2568	603	2249	14	4.28283	2.79851	3.46022	No_Model_Comparison_peak_1889
ENST00000235345.6	2938	3443	506	3103	19	7.39014	3.73134	6.31492	No_Model_Comparison_peak_1890
ENST00000235345.6	3622	4953	1332	4442	17	6.07771	3.35821	5.1029	No_Model_Comparison_peak_1891
ENST00000235372.11	1776	2532	757	2188	7	3.04315	2.72109	2.35761	No_Model_Comparison_peak_1892
ENST00000235372.11	3460	3678	219	3539	7	2.85371	2.5974	2.21965	No_Model_Comparison_peak_1893
ENST00000235372.11	4083	4398	316	4228	9	4.19326	3.24675	3.37662	No_Model_Comparison_peak_1894
ENST00000235382.7	356	1314	959	821	17	18.0692	10.1124	16.4721	No_Model_Comparison_peak_1895
ENST00000235453.8	937	1420	484	1300	6	6.24432	4.79819	5.23688	No_Model_Comparison_peak_1896
ENST00000235521.5	108	587	480	438	10	5.08049	3.66667	4.17166	No_Model_Comparison_peak_1897
ENST00000235521.5	919	2652	1734	2275	18	12.1886	6.33333	10.8315	No_Model_Comparison_peak_1898
ENST00000235532.9	336	535	200	441	3	2.89158	2.74182	2.21965	No_Model_Comparison_peak_1899
ENST00000235532.9	766	967	202	782	3	2.89158	2.74182	2.21965	No_Model_Comparison_peak_1900
ENST00000235835.8	224	1334	1111	646	64	52.5812	12.6459	50.1943	No_Model_Comparison_peak_1901
ENST00000235932.8	302	501	200	396	3	2.75656	2.66667	2.13933	No_Model_Comparison_peak_1902
ENST00000235932.8	659	1245	587	858	7	7.20623	5.33333	6.14151	No_Model_Comparison_peak_1903
ENST00000235932.8	1376	1723	348	1559	8	8.46401	6	7.31346	No_Model_Comparison_peak_1904
ENST00000235958.4	121	1049	929	316	11	12.9236	8.22547	11.5276	No_Model_Comparison_peak_1905
ENST00000236017.5	29	663	635	494	28	32.3827	15.1042	30.3854	No_Model_Comparison_peak_1906
ENST00000236040.8	466	1990	1525	1036	10	7.4273	5.14019	6.35046	No_Model_Comparison_peak_1907
ENST00000236040.8	2651	2887	237	2755	7	4.58742	3.73832	3.74092	No_Model_Comparison_peak_1908
ENST00000236051.3	3	1217	1215	569	84	64.7671	12.1083	62.2039	No_Model_Comparison_peak_1909
ENST00000236067.8	57	904	848	623	28	27.2961	12.0833	25.4224	No_Model_Comparison_peak_1910
ENST00000236137.10	346	905	560	735	15	10.1096	5.7971	8.86475	No_Model_Comparison_peak_1911
ENST00000236137.10	1541	2260	720	1729	10	5.59693	3.98551	4.65335	No_Model_Comparison_peak_1912
ENST00000236137.10	2800	3343	544	2997	8	4.03211	3.26087	3.22837	No_Model_Comparison_peak_1913
ENST00000236192.12	257	459	203	295	8	3.82032	3.125	3.06668	No_Model_Comparison_peak_1914
ENST00000236192.12	1054	1309	256	1156	9	4.5547	3.47222	3.71108	No_Model_Comparison_peak_1915
ENST00000236192.12	3712	4729	1018	4362	15	9.70003	5.55556	8.47427	No_Model_Comparison_peak_1916
ENST00000236273.9	19	1300	1282	303	68	57.296	13.3721	54.8378	No_Model_Comparison_peak_1917
ENST00000236342.12	459	1005	547	653	5	3.46408	3.15789	2.74137	No_Model_Comparison_peak_1918
ENST00000236342.12	1217	1506	290	1366	7	5.3172	4.21053	4.39154	No_Model_Comparison_peak_1919
ENST00000236342.12	1838	2657	820	2517	7	5.3172	4.21053	4.39154	No_Model_Comparison_peak_1920
ENST00000236342.12	2944	3173	230	3013	5	3.46408	3.15789	2.74137	No_Model_Comparison_peak_1921
ENST00000236412.11	612	2308	1697	1932	31	21.4985	8.0402	19.7882	No_Model_Comparison_peak_1922
ENST00000236671.7	21	226	206	108	5	5.05722	4.11273	4.14946	No_Model_Comparison_peak_1923
ENST00000236671.7	1482	2038	557	1667	8	8.78342	6.1691	7.60189	No_Model_Comparison_peak_1924
ENST00000236698.9	2954	3646	693	2994	6	2.61674	2.51799	2.01491	No_Model_Comparison_peak_1925
ENST00000236698.9	5244	5658	415	5507	6	2.78457	2.63158	2.16526	No_Model_Comparison_peak_1926
ENST00000236925.8	1389	1625	237	1517	14	3.73726	2.54237	2.99037	No_Model_Comparison_peak_1927
ENST00000236925.8	1800	2006	207	1872	14	3.59154	2.47525	2.85807	No_Model_Comparison_peak_1928
ENST00000236925.8	4489	4790	302	4618	19	6.17765	3.21543	5.19581	No_Model_Comparison_peak_1929
ENST00000236925.8	5613	5812	200	5682	14	3.83181	2.58621	3.07748	No_Model_Comparison_peak_1930
ENST00000236957.9	21	844	824	648	56	60.0646	18.8742	57.5655	No_Model_Comparison_peak_1931
ENST00000236959.14	142	1914	1773	1006	47	26.9137	7.05882	25.0508	No_Model_Comparison_peak_1932
ENST00000236980.10	153	613	461	294	10	6.25826	4.4	5.25007	No_Model_Comparison_peak_1933
ENST00000236980.10	914	1963	1050	1380	11	7.16595	4.8	6.10426	No_Model_Comparison_peak_1934
ENST00000236980.10	2613	3070	458	2951	7	3.77066	3.2	3.021	No_Model_Comparison_peak_1935
ENST00000237019.11	329	2113	1785	1317	10	8.2698	5.6701	7.12984	No_Model_Comparison_peak_1936
ENST00000237163.9	233	503	271	341	10	4.9245	3.57143	4.05347	No_Model_Comparison_peak_1937
ENST00000237163.9	3183	3733	551	3339	10	3.34806	2.64423	2.63533	No_Model_Comparison_peak_1938
ENST00000237163.9	4746	4979	234	4870	11	3.93843	2.88462	3.1417	No_Model_Comparison_peak_1939
ENST00000237163.9	6630	7031	402	6685	9	3.50347	2.82486	2.77729	No_Model_Comparison_peak_1940
ENST00000237163.9	7490	7699	210	7609	9	3.99616	3.125	3.19496	No_Model_Comparison_peak_1941
ENST00000237177.10	1476	1695	220	1636	15	6.26417	3.66972	5.25581	No_Model_Comparison_peak_1942
ENST00000237177.10	2395	3200	806	2539	11	3.69704	2.75229	2.95306	No_Model_Comparison_peak_1943
ENST00000237177.10	3548	3747	200	3709	12	4.29456	2.98165	3.47117	No_Model_Comparison_peak_1944
ENST00000237177.10	5193	5861	669	5281	12	4.29456	2.98165	3.47117	No_Model_Comparison_peak_1945
ENST00000237186.10	516	799	284	667	10	8.08654	5.55556	6.95585	No_Model_Comparison_peak_1946
ENST00000237186.10	1054	1664	611	1476	17	16.3669	9.09091	14.8314	No_Model_Comparison_peak_1947
ENST00000237264.9	154	1231	1078	916	18	12.6499	6.59722	11.2733	No_Model_Comparison_peak_1948
ENST00000237281.5	318	2412	2095	1932	28	11.0943	4.21512	9.79412	No_Model_Comparison_peak_1949
ENST00000237281.5	2904	3296	393	3082	20	5.79284	2.98295	4.83589	No_Model_Comparison_peak_1950
ENST00000237281.5	3721	3975	255	3820	13	2.30729	1.93906	1.73583	No_Model_Comparison_peak_1951
ENST00000237283.9	48	1027	980	565	14	7.33982	4.38597	6.26797	No_Model_Comparison_peak_1952
ENST00000237283.9	2138	2637	500	2275	9	3.47712	2.80899	2.75227	No_Model_Comparison_peak_1953
ENST00000237289.8	183	616	434	257	2	1.94075	2.05637	1.40506	No_Model_Comparison_peak_1954
ENST00000237289.8	2400	3112	713	2737	5	5.05722	4.11273	4.14946	No_Model_Comparison_peak_1955
ENST00000237380.12	154	1426	1273	531	80	37.8986	6.11783	35.7801	No_Model_Comparison_peak_1956
ENST00000237380.12	1607	2313	707	1858	52	15.7471	3.71148	14.2387	No_Model_Comparison_peak_1957
ENST00000237380.12	10062	10464	403	10180	10	3.34806	2.64423	2.63533	No_Model_Comparison_peak_1958
ENST00000237455.5	1129	1757	629	1210	6	3.31683	2.99145	2.6074	No_Model_Comparison_peak_1959
ENST00000237455.5	2228	3262	1035	2461	13	9.70251	5.98291	8.4764	No_Model_Comparison_peak_1960
ENST00000237500.10	1	901	901	211	94	82.8333	15.5229	80.0637	No_Model_Comparison_peak_1961
ENST00000237512.4	139	630	492	391	8	8.78342	6.1691	7.60189	No_Model_Comparison_peak_1962
ENST00000237530.11	50	2152	2103	1235	125	65.6589	7.28324	63.0838	No_Model_Comparison_peak_1963
ENST00000237536.9	5552	5940	389	5826	13	3.45014	2.4735	2.72868	No_Model_Comparison_peak_1964
ENST00000237536.9	12426	13386	961	12964	17	6.19002	3.40909	5.20733	No_Model_Comparison_peak_1965
ENST00000237536.9	13525	13773	249	13649	13	4.30198	2.89256	3.47817	No_Model_Comparison_peak_1966
ENST00000237596.7	1395	2027	633	1563	8	2.8277	2.5	2.20351	No_Model_Comparison_peak_1967
ENST00000237596.7	3056	3970	915	3688	14	6.94497	4.16667	5.89616	No_Model_Comparison_peak_1968
ENST00000237596.7	4112	4901	790	4542	18	10.2697	5.27778	9.00576	No_Model_Comparison_peak_1969
ENST00000237612.8	589	1146	558	705	4	3.93581	3.42728	3.1392	No_Model_Comparison_peak_1970
ENST00000237612.8	1723	2008	286	1866	2	1.94075	2.05637	1.40506	No_Model_Comparison_peak_1971
ENST00000237642.7	16	215	200	134	3	2.89158	2.74182	2.21965	No_Model_Comparison_peak_1972
ENST00000237642.7	872	1082	211	890	3	2.89158	2.74182	2.21965	No_Model_Comparison_peak_1973
ENST00000237642.7	1516	1968	453	1661	2	1.94075	2.05637	1.40506	No_Model_Comparison_peak_1974
ENST00000237654.9	457	2718	2262	1282	117	60.4251	7.08283	57.9213	No_Model_Comparison_peak_1975
ENST00000237724.9	336	780	445	530	13	15.8624	9.59638	14.3451	No_Model_Comparison_peak_1976
ENST00000237822.8	91	344	254	169	7	5.05187	4.0404	4.14946	No_Model_Comparison_peak_1977
ENST00000237822.8	1515	1721	207	1596	7	5.05187	4.0404	4.14946	No_Model_Comparison_peak_1978
ENST00000237822.8	2330	2742	413	2604	7	5.05187	4.0404	4.14946	No_Model_Comparison_peak_1979
ENST00000237853.9	524	3354	2831	2839	32	11.2415	3.89151	9.93442	No_Model_Comparison_peak_1980
ENST00000237858.11	61	732	672	444	19	20.4487	10.989	18.7724	No_Model_Comparison_peak_1981
ENST00000237889.9	1	479	479	181	79	87.8234	22.7273	85.0037	No_Model_Comparison_peak_1982
ENST00000237937.7	414	2145	1732	946	21	12.8694	6.04396	11.4846	No_Model_Comparison_peak_1983
ENST00000238081.8	119	2119	2001	1705	110	53.3676	6.51408	50.9685	No_Model_Comparison_peak_1984
ENST00000238091.8	1	274	274	128	10	11.1112	7.33333	9.8092	No_Model_Comparison_peak_1985
ENST00000238091.8	429	663	235	573	5	4.84879	4	3.98264	No_Model_Comparison_peak_1986
ENST00000238091.8	918	1346	429	1114	6	5.99897	4.66667	5.02858	No_Model_Comparison_peak_1987
ENST00000238112.8	16	2192	2177	1039	43	25.7904	7.33333	23.9571	No_Model_Comparison_peak_1988
ENST00000238146.9	530	2560	2031	2082	32	21.7792	7.93269	20.0604	No_Model_Comparison_peak_1989
ENST00000238156.8	702	901	200	796	4	3.61135	3.24675	2.87543	No_Model_Comparison_peak_1990
ENST00000238156.8	1261	1826	566	1718	8	8.17876	5.84416	7.04297	No_Model_Comparison_peak_1991
ENST00000238256.8	956	1274	319	1118	7	2.5643	2.40964	1.96726	No_Model_Comparison_peak_1992
ENST00000238256.8	1738	2778	1041	2066	10	4.24079	3.16092	3.42161	No_Model_Comparison_peak_1993
ENST00000238256.8	3314	3875	562	3583	12	5.37069	3.57143	4.44286	No_Model_Comparison_peak_1994
ENST00000238379.9	88	1753	1666	1341	14	10.6657	6.35593	9.3835	No_Model_Comparison_peak_1995
ENST00000238477.5	593	1356	764	1176	12	8.75738	5.60345	7.5918	No_Model_Comparison_peak_1996
ENST00000238477.5	1502	1947	446	1713	10	6.79799	4.74138	5.75815	No_Model_Comparison_peak_1997
ENST00000238477.5	2076	2325	250	2217	6	3.35511	3.01724	2.64167	No_Model_Comparison_peak_1998
ENST00000238497.10	413	926	514	571	20	7.75082	3.77698	6.6383	No_Model_Comparison_peak_1999
ENST00000238497.10	1296	3185	1890	2343	36	20.6821	6.65468	18.9954	No_Model_Comparison_peak_2000
ENST00000238558.5	493	1079	587	678	12	14.1315	8.78378	12.6891	No_Model_Comparison_peak_2001
ENST00000238561.10	200	454	255	272	3	2.89158	2.74182	2.21965	No_Model_Comparison_peak_2002
ENST00000238561.10	738	1560	823	1089	3	2.89158	2.74182	2.21965	No_Model_Comparison_peak_2003
ENST00000238561.10	1694	2080	387	1887	8	8.78342	6.1691	7.60189	No_Model_Comparison_peak_2004
ENST00000238609.4	18	428	411	198	6	6.24432	4.79819	5.23688	No_Model_Comparison_peak_2005
ENST00000238616.10	1482	2276	795	2180	11	4.45677	3.1746	3.62051	No_Model_Comparison_peak_2006
ENST00000238616.10	2637	2882	246	2804	14	6.58135	3.96825	5.5541	No_Model_Comparison_peak_2007
ENST00000238616.10	4497	4987	491	4807	11	4.42728	3.15789	3.5926	No_Model_Comparison_peak_2008
ENST00000238618.8	1	493	493	141	31	38.1968	17.3913	36.0723	No_Model_Comparison_peak_2009
ENST00000238628.10	328	680	353	463	6	6.24432	4.79819	5.23688	No_Model_Comparison_peak_2010
ENST00000238633.6	1	791	791	313	16	17.2714	9.88372	15.7052	No_Model_Comparison_peak_2011
ENST00000238647.5	849	1071	223	971	14	5.1156	3.20513	4.20472	No_Model_Comparison_peak_2012
ENST00000238647.5	1496	2313	818	2136	26	14.2964	5.76923	12.8476	No_Model_Comparison_peak_2013
ENST00000238647.5	2776	3729	954	3557	28	16.0786	6.19658	14.5536	No_Model_Comparison_peak_2014
ENST00000238651.10	1	1524	1524	1308	13	11.5769	7.14286	10.2451	No_Model_Comparison_peak_2015
ENST00000238671.11	442	1464	1023	1262	29	23.755	9.74026	21.9769	No_Model_Comparison_peak_2016
ENST00000238682.8	2276	2616	341	2446	2	1.94075	2.05637	1.40506	No_Model_Comparison_peak_2017
ENST00000238688.9	1	355	355	158	46	59.8378	23.5	57.3421	No_Model_Comparison_peak_2018
ENST00000238714.8	28	385	358	207	5	5.0513	4.10959	4.14946	No_Model_Comparison_peak_2019
ENST00000238714.8	1180	1619	440	1431	4	3.68616	3.28947	2.94367	No_Model_Comparison_peak_2020
ENST00000238714.8	6757	6956	200	6807	3	2.89158	2.74182	2.21965	No_Model_Comparison_peak_2021
ENST00000238721.9	900	1101	202	1015	4	3.93581	3.42728	3.1392	No_Model_Comparison_peak_2022
ENST00000238738.9	625	979	355	708	25	5.84426	2.6971	4.88456	No_Model_Comparison_peak_2023
ENST00000238738.9	1423	3560	2138	2601	47	19.8097	4.97925	18.1531	No_Model_Comparison_peak_2024
ENST00000238738.9	3703	3914	212	3787	23	4.88877	2.48963	4.01991	No_Model_Comparison_peak_2025
ENST00000238788.14	309	1611	1303	1204	14	9.28153	5.51471	8.07625	No_Model_Comparison_peak_2026
ENST00000238788.14	2193	2760	568	2498	16	11.2507	6.25	9.9429	No_Model_Comparison_peak_2027
ENST00000238789.10	796	1571	776	1450	7	3.69438	3.14961	2.9507	No_Model_Comparison_peak_2028
ENST00000238789.10	1911	2130	220	2004	10	5.93784	4.19847	4.97135	No_Model_Comparison_peak_2029
ENST00000238789.10	5583	6047	465	5770	8	3.9241	3.19149	3.1392	No_Model_Comparison_peak_2030
ENST00000238789.10	6892	7091	200	6949	5	2.58711	2.5641	1.9876	No_Model_Comparison_peak_2031
ENST00000238789.10	7358	7743	386	7454	5	2.86037	2.75229	2.21965	No_Model_Comparison_peak_2032
ENST00000238823.13	118	2707	2590	386	30	16.8134	6.15079	15.2631	No_Model_Comparison_peak_2033
ENST00000238831.9	236	1388	1153	591	41	22.2093	6.40244	20.4767	No_Model_Comparison_peak_2034
ENST00000238831.9	1578	1898	321	1743	39	17.658	5.18135	16.0741	No_Model_Comparison_peak_2035
ENST00000238831.9	5813	6131	319	6079	13	2.42786	1.9943	1.84436	No_Model_Comparison_peak_2036
ENST00000238831.9	6312	6891	580	6743	19	6.10284	3.18471	5.12629	No_Model_Comparison_peak_2037
ENST00000238855.11	1168	1952	785	1808	7	4.14652	3.44828	3.33376	No_Model_Comparison_peak_2038
ENST00000238855.11	3022	3898	877	3268	9	5.87242	4.31035	4.91085	No_Model_Comparison_peak_2039
ENST00000238856.8	200	536	337	366	9	5.75839	4.23729	4.80451	No_Model_Comparison_peak_2040
ENST00000238856.8	1019	1386	368	1133	6	3.27924	2.9661	2.57198	No_Model_Comparison_peak_2041
ENST00000238856.8	2266	2544	279	2395	8	4.88599	3.81356	4.01738	No_Model_Comparison_peak_2042
ENST00000238856.8	3122	3327	206	3173	9	5.75839	4.23729	4.80451	No_Model_Comparison_peak_2043
ENST00000238856.8	3481	3799	319	3593	10	6.67115	4.66102	5.63826	No_Model_Comparison_peak_2044
ENST00000238875.10	421	1661	1241	965	10	6.92922	4.82456	5.88132	No_Model_Comparison_peak_2045
ENST00000238875.10	3246	3445	200	3392	7	4.23823	3.50877	3.41926	No_Model_Comparison_peak_2046
ENST00000238892.4	51	1053	1003	217	21	17.1134	8.39695	15.5524	No_Model_Comparison_peak_2047
ENST00000238936.8	206	2737	2532	601	15	7.97093	4.57143	6.8471	No_Model_Comparison_peak_2048
ENST00000238961.9	4503	4923	421	4608	20	7.75082	3.77698	6.6383	No_Model_Comparison_peak_2049
ENST00000238961.9	5053	5279	227	5135	15	4.69288	2.90909	3.83912	No_Model_Comparison_peak_2050
ENST00000239026.10	203	2269	2067	1293	17	10.3593	5.52147	9.09104	No_Model_Comparison_peak_2051
ENST00000239026.10	2437	2644	208	2526	15	8.57499	4.90798	7.41928	No_Model_Comparison_peak_2052
ENST00000239144.5	47	1300	1254	107	11	5.77762	3.94737	4.82208	No_Model_Comparison_peak_2053
ENST00000239144.5	1491	2073	583	1880	32	27.58	10.8553	25.6994	No_Model_Comparison_peak_2054
ENST00000239151.6	61	1783	1723	1335	32	22.7209	8.37564	20.9735	No_Model_Comparison_peak_2055
ENST00000239165.9	102	1358	1257	924	23	18.6332	8.69565	17.0172	No_Model_Comparison_peak_2056
ENST00000239223.4	27	352	326	175	21	11.9649	5.58376	10.6165	No_Model_Comparison_peak_2057
ENST00000239223.4	676	1858	1183	1077	30	20.6314	7.86802	18.9463	No_Model_Comparison_peak_2058
ENST00000239231.7	420	1757	1338	749	65	17.2697	3.42679	15.7039	No_Model_Comparison_peak_2059
ENST00000239231.7	2052	2894	843	2620	53	7.27051	2.20049	6.20291	No_Model_Comparison_peak_2060
ENST00000239231.7	6527	6893	367	6822	40	3.13314	1.66531	2.43989	No_Model_Comparison_peak_2061
ENST00000239231.7	7258	7973	716	7853	44	6.11009	2.16763	5.13331	No_Model_Comparison_peak_2062
ENST00000239231.7	8434	9114	681	8862	47	9.08888	2.64026	7.89248	No_Model_Comparison_peak_2063
ENST00000239231.7	9331	9921	591	9773	44	9.95094	2.90323	8.71282	No_Model_Comparison_peak_2064
ENST00000239243.7	346	2006	1661	806	16	12.738	7.14286	11.358	No_Model_Comparison_peak_2065
ENST00000239367.7	1072	3466	2395	2435	34	16.6076	5.45171	15.0641	No_Model_Comparison_peak_2066
ENST00000239440.9	646	845	200	767	3	2.69525	2.63158	2.08448	No_Model_Comparison_peak_2067
ENST00000239440.9	1916	2165	250	2003	4	3.68616	3.28947	2.94367	No_Model_Comparison_peak_2068
ENST00000239440.9	3867	4571	705	4378	5	4.75396	3.94737	3.89438	No_Model_Comparison_peak_2069
ENST00000239440.9	4884	5083	200	4911	2	1.79725	1.97368	1.33902	No_Model_Comparison_peak_2070
ENST00000239461.11	2519	2999	481	2610	6	4.89751	4.02299	4.02775	No_Model_Comparison_peak_2071
ENST00000239461.11	3720	3919	200	3837	5	3.91552	3.44828	3.1392	No_Model_Comparison_peak_2072
ENST00000239614.8	644	980	337	793	3	2.89158	2.74182	2.21965	No_Model_Comparison_peak_2073
ENST00000239614.8	1464	1663	200	1466	2	1.94075	2.05637	1.40506	No_Model_Comparison_peak_2074
ENST00000239666.9	10	987	978	756	68	57.5684	13.4766	55.106	No_Model_Comparison_peak_2075
ENST00000239690.9	23	517	495	191	7	5.68821	4.44444	4.73821	No_Model_Comparison_peak_2076
ENST00000239690.9	691	1371	681	1174	7	5.68821	4.44444	4.73821	No_Model_Comparison_peak_2077
ENST00000239690.9	1557	1849	293	1692	7	5.68821	4.44444	4.73821	No_Model_Comparison_peak_2078
ENST00000239830.9	26	2169	2144	1707	15	10.4004	5.97015	9.13081	No_Model_Comparison_peak_2079
ENST00000239852.10	1	1380	1380	164	9	9.93651	6.75676	8.69892	No_Model_Comparison_peak_2080
ENST00000239859.8	200	662	463	348	2	1.94075	2.05637	1.40506	No_Model_Comparison_peak_2081
ENST00000239878.9	200	2350	2151	1251	65	36.6778	7.36607	34.5853	No_Model_Comparison_peak_2082
ENST00000239882.7	342	976	635	503	11	6.6468	4.47761	5.6159	No_Model_Comparison_peak_2083
ENST00000239882.7	1205	1456	252	1318	9	4.96542	3.73134	4.09092	No_Model_Comparison_peak_2084
ENST00000239882.7	1927	3294	1368	2265	10	5.78771	4.10448	4.8309	No_Model_Comparison_peak_2085
ENST00000239893.9	1	694	694	249	23	25.4918	12.766	23.6657	No_Model_Comparison_peak_2086
ENST00000239906.10	1207	3999	2793	3381	63	21.3868	4.20499	19.6801	No_Model_Comparison_peak_2087
ENST00000239938.5	740	1726	987	895	9	6.72345	4.85437	5.68752	No_Model_Comparison_peak_2088
ENST00000239938.5	1865	2065	201	1887	6	3.92497	3.39806	3.1392	No_Model_Comparison_peak_2089
ENST00000239938.5	2284	2753	470	2642	7	4.80974	3.8835	3.94726	No_Model_Comparison_peak_2090
ENST00000239940.11	247	2221	1975	2029	40	24.4375	7.3741	22.6407	No_Model_Comparison_peak_2091
ENST00000239944.7	284	2499	2216	472	55	34.0518	8.06916	32.0175	No_Model_Comparison_peak_2092
ENST00000240050.9	295	1405	1111	466	9	8.88004	6.17284	7.69367	No_Model_Comparison_peak_2093
ENST00000240055.8	20	994	975	505	25	15.7243	6.63265	14.2165	No_Model_Comparison_peak_2094
ENST00000240055.8	1400	2416	1017	1777	18	9.443	4.84694	8.23006	No_Model_Comparison_peak_2095
ENST00000240079.11	90	781	692	406	10	11.5048	7.54001	10.1761	No_Model_Comparison_peak_2096
ENST00000240093.8	467	1529	1063	874	20	7.81477	3.80435	6.69931	No_Model_Comparison_peak_2097
ENST00000240093.8	1747	1946	200	1875	13	3.23955	2.37288	2.53661	No_Model_Comparison_peak_2098
ENST00000240093.8	2208	2445	238	2374	15	4.1611	2.66667	3.34774	No_Model_Comparison_peak_2099
ENST00000240093.8	10724	11301	578	11125	9	3.72425	2.95858	2.97917	No_Model_Comparison_peak_2100
ENST00000240093.8	12579	13235	657	12728	11	6.04605	4.10959	5.07253	No_Model_Comparison_peak_2101
ENST00000240095.10	9	1414	1406	1093	20	15.5724	7.77778	14.0709	No_Model_Comparison_peak_2102
ENST00000240100.7	612	811	200	686	5	2.58711	2.5641	1.9876	No_Model_Comparison_peak_2103
ENST00000240100.7	1203	1550	348	1391	8	4.93619	3.84615	4.06395	No_Model_Comparison_peak_2104
ENST00000240100.7	3554	3943	390	3798	6	3.31683	2.99145	2.6074	No_Model_Comparison_peak_2105
ENST00000240100.7	4266	4465	200	4386	6	3.31683	2.99145	2.6074	No_Model_Comparison_peak_2106
ENST00000240100.7	4730	4929	200	4800	5	2.58711	2.5641	1.9876	No_Model_Comparison_peak_2107
ENST00000240101.2	1793	2484	692	2217	8	8.78342	6.1691	7.60189	No_Model_Comparison_peak_2108
ENST00000240123.11	1666	3153	1488	2750	37	26.2279	8.75576	24.3825	No_Model_Comparison_peak_2109
ENST00000240139.10	398	896	499	569	9	7.03292	5.05051	5.97874	No_Model_Comparison_peak_2110
ENST00000240139.10	1203	2001	799	1807	14	12.6464	7.57576	11.2701	No_Model_Comparison_peak_2111
ENST00000240159.8	381	758	378	570	3	2.89158	2.74182	2.21965	No_Model_Comparison_peak_2112
ENST00000240159.8	1040	1966	927	1391	4	3.93581	3.42728	3.1392	No_Model_Comparison_peak_2113
ENST00000240185.8	833	2725	1893	2439	108	63.2707	8.30793	60.7271	No_Model_Comparison_peak_2114
ENST00000240185.8	3028	3338	311	3242	24	3.1046	1.90549	2.41295	No_Model_Comparison_peak_2115
ENST00000240185.8	3670	3960	291	3769	30	5.38783	2.3628	4.458	No_Model_Comparison_peak_2116
ENST00000240285.10	1224	3718	2495	2860	22	12.2311	5.52885	10.8724	No_Model_Comparison_peak_2117
ENST00000240304.5	154	1918	1765	1196	73	52.506	10.5714	50.1199	No_Model_Comparison_peak_2118
ENST00000240306.5	342	652	311	492	7	6.20693	4.7619	5.22301	No_Model_Comparison_peak_2119
ENST00000240306.5	1229	1939	711	1744	9	8.50244	5.95238	7.34996	No_Model_Comparison_peak_2120
ENST00000240316.5	119	2589	2471	1515	52	23.362	5.41922	21.5962	No_Model_Comparison_peak_2121
ENST00000240328.4	637	1298	662	833	10	8.17713	5.61225	7.04201	No_Model_Comparison_peak_2122
ENST00000240328.4	1549	1796	248	1677	7	5.11588	4.08163	4.20472	No_Model_Comparison_peak_2123
ENST00000240328.4	2260	2557	298	2377	8	6.09284	4.59184	5.11706	No_Model_Comparison_peak_2124
ENST00000240328.4	2817	3016	200	2912	5	3.31784	3.06122	2.60771	No_Model_Comparison_peak_2125
ENST00000240333.12	93	461	369	263	10	7.91124	5.44554	6.79072	No_Model_Comparison_peak_2126
ENST00000240333.12	614	1226	613	773	18	17.342	9.40594	15.7732	No_Model_Comparison_peak_2127
ENST00000240364.7	878	1146	269	994	8	5.14593	3.9823	4.23232	No_Model_Comparison_peak_2128
ENST00000240364.7	1426	2300	875	1755	19	16.8991	8.84956	15.3448	No_Model_Comparison_peak_2129
ENST00000240423.9	53	542	490	452	20	7.87943	3.83212	6.76037	No_Model_Comparison_peak_2130
ENST00000240423.9	691	890	200	748	13	3.56133	2.52708	2.82989	No_Model_Comparison_peak_2131
ENST00000240423.9	1140	2603	1464	1896	21	8.37202	3.92857	7.22648	No_Model_Comparison_peak_2132
ENST00000240487.5	595	1145	551	733	6	2.87427	2.69231	2.21965	No_Model_Comparison_peak_2133
ENST00000240487.5	1791	1997	207	1913	8	4.34317	3.46154	3.515	No_Model_Comparison_peak_2134
ENST00000240487.5	3658	4072	415	3909	8	4.34317	3.46154	3.515	No_Model_Comparison_peak_2135
ENST00000240488.8	96	768	673	396	11	12.9236	8.22547	11.5276	No_Model_Comparison_peak_2136
ENST00000240587.5	974	2000	1027	1635	16	6.86759	3.84615	5.82327	No_Model_Comparison_peak_2137
ENST00000240587.5	2546	2879	334	2752	13	4.83914	3.16742	3.97425	No_Model_Comparison_peak_2138
ENST00000240587.5	3076	3707	632	3365	20	9.90633	4.75113	8.67071	No_Model_Comparison_peak_2139
ENST00000240651.14	1750	2766	1017	2090	21	8.92927	4.16667	7.7408	No_Model_Comparison_peak_2140
ENST00000240651.14	2983	3976	994	3714	35	20.6441	6.81818	18.9587	No_Model_Comparison_peak_2141
ENST00000240662.3	62	261	200	172	3	2.89158	2.74182	2.21965	No_Model_Comparison_peak_2142
ENST00000240662.3	392	1498	1107	525	5	5.05722	4.11273	4.14946	No_Model_Comparison_peak_2143
ENST00000240719.7	564	1541	978	1348	8	5.20075	4.01786	4.28372	No_Model_Comparison_peak_2144
ENST00000240719.7	1720	2472	753	1893	7	4.33334	3.57143	3.5059	No_Model_Comparison_peak_2145
ENST00000240719.7	3048	3247	200	3118	6	3.51537	3.125	2.78738	No_Model_Comparison_peak_2146
ENST00000240727.10	420	1179	760	548	8	3.95962	3.21429	3.16205	No_Model_Comparison_peak_2147
ENST00000240727.10	1487	1810	324	1674	9	4.71246	3.57143	3.85696	No_Model_Comparison_peak_2148
ENST00000240727.10	2040	2763	724	2545	22	17.2892	8.21429	15.7225	No_Model_Comparison_peak_2149
ENST00000240731.5	2539	3418	880	2625	8	7.55355	5.4878	6.45141	No_Model_Comparison_peak_2150
ENST00000240922.8	335	708	374	499	34	7.64749	2.78219	6.5411	No_Model_Comparison_peak_2151
ENST00000240922.8	991	3439	2449	3100	52	17.9006	4.15361	16.3086	No_Model_Comparison_peak_2152
ENST00000241014.6	848	1976	1129	1699	10	7.4273	5.14019	6.35046	No_Model_Comparison_peak_2153
ENST00000241014.6	2134	2334	201	2219	7	4.58742	3.73832	3.74092	No_Model_Comparison_peak_2154
ENST00000241014.6	2572	3009	438	2728	7	4.58742	3.73832	3.74092	No_Model_Comparison_peak_2155
ENST00000241041.7	108	314	207	211	4	3.93581	3.42728	3.1392	No_Model_Comparison_peak_2156
ENST00000241041.7	666	1046	381	764	3	2.89158	2.74182	2.21965	No_Model_Comparison_peak_2157
ENST00000241051.8	207	1678	1472	878	12	11.2447	7.14286	9.9372	No_Model_Comparison_peak_2158
ENST00000241052.5	1	764	764	160	29	17.7029	6.72646	16.1173	No_Model_Comparison_peak_2159
ENST00000241052.5	1044	2193	1150	1559	35	23.6239	8.07175	21.8514	No_Model_Comparison_peak_2160
ENST00000241125.4	117	735	619	348	11	5.07296	3.52941	4.16452	No_Model_Comparison_peak_2161
ENST00000241125.4	2052	2556	505	2371	10	4.36616	3.23529	3.53661	No_Model_Comparison_peak_2162
ENST00000241125.4	2970	3935	966	3358	10	4.36616	3.23529	3.53661	No_Model_Comparison_peak_2163
ENST00000241393.4	253	1628	1376	1362	5	5.05722	4.11273	4.14946	No_Model_Comparison_peak_2164
ENST00000241416.12	839	1038	200	983	4	3.61135	3.24675	2.87543	No_Model_Comparison_peak_2165
ENST00000241416.12	2248	2524	277	2415	5	4.66299	3.8961	3.81106	No_Model_Comparison_peak_2166
ENST00000241416.12	3225	3424	200	3284	4	3.61135	3.24675	2.87543	No_Model_Comparison_peak_2167
ENST00000241436.8	3583	4451	869	3678	7	4.28535	3.53982	3.46221	No_Model_Comparison_peak_2168
ENST00000241436.8	4763	4962	200	4828	5	2.7185	2.65487	2.10521	No_Model_Comparison_peak_2169
ENST00000241436.8	5175	5421	247	5275	6	3.51537	3.125	2.78738	No_Model_Comparison_peak_2170
ENST00000241463.5	1	1049	1049	773	23	21.5995	10.4348	19.8859	No_Model_Comparison_peak_2171
ENST00000241502.9	732	1080	349	886	19	3.88103	2.32558	3.12193	No_Model_Comparison_peak_2172
ENST00000241502.9	1311	3314	2004	1645	48	22.8535	5.69767	21.1018	No_Model_Comparison_peak_2173
ENST00000241527.10	562	1591	1030	1028	14	10.6657	6.35593	9.3835	No_Model_Comparison_peak_2174
ENST00000241527.10	2647	2846	200	2802	5	2.55575	2.54237	1.95923	No_Model_Comparison_peak_2175
ENST00000241527.10	3616	3818	203	3717	6	3.27924	2.9661	2.57198	No_Model_Comparison_peak_2176
ENST00000241600.10	82	1404	1323	1111	75	57.7007	11.8012	55.2366	No_Model_Comparison_peak_2177
ENST00000241704.8	3	584	582	165	8	6.56827	4.8913	5.54199	No_Model_Comparison_peak_2178
ENST00000241704.8	1794	2015	222	1894	7	5.53398	4.34783	4.59448	No_Model_Comparison_peak_2179
ENST00000241704.8	4270	5048	779	4461	10	8.76756	5.97826	7.60104	No_Model_Comparison_peak_2180
ENST00000242057.9	1257	1482	226	1312	5	3.36539	3.09278	2.65098	No_Model_Comparison_peak_2181
ENST00000242057.9	4049	4906	858	4368	7	5.18139	4.12371	4.26564	No_Model_Comparison_peak_2182
ENST00000242057.9	5214	5413	200	5281	4	2.54973	2.57732	1.95385	No_Model_Comparison_peak_2183
ENST00000242059.10	1658	5045	3388	4935	33	9.61353	3.34646	8.39178	No_Model_Comparison_peak_2184
ENST00000242108.9	538	1050	513	946	5	3.85336	3.40909	3.09589	No_Model_Comparison_peak_2185
ENST00000242108.9	1275	1474	200	1415	4	2.94757	2.84091	2.26943	No_Model_Comparison_peak_2186
ENST00000242108.9	2043	2369	327	2208	4	2.94757	2.84091	2.26943	No_Model_Comparison_peak_2187
ENST00000242108.9	3998	4259	262	4109	5	3.85336	3.40909	3.09589	No_Model_Comparison_peak_2188
ENST00000242140.9	1338	2027	690	1727	8	4.98725	3.87931	4.11086	No_Model_Comparison_peak_2189
ENST00000242140.9	2246	3286	1041	2585	7	4.14652	3.44828	3.33376	No_Model_Comparison_peak_2190
ENST00000242140.9	3850	4058	209	3950	6	3.35511	3.01724	2.64167	No_Model_Comparison_peak_2191
ENST00000242159.5	88	1892	1805	1512	8	6.40195	4.78723	5.38488	No_Model_Comparison_peak_2192
ENST00000242209.9	656	1567	912	1456	7	4.23823	3.50877	3.41926	No_Model_Comparison_peak_2193
ENST00000242209.9	1811	2020	210	1892	9	5.99044	4.38596	5.02121	No_Model_Comparison_peak_2194
ENST00000242209.9	2329	2544	216	2460	7	4.23823	3.50877	3.41926	No_Model_Comparison_peak_2195
ENST00000242209.9	2706	3322	617	3213	11	7.90506	5.26316	6.78517	No_Model_Comparison_peak_2196
ENST00000242248.10	333	532	200	437	5	4.25709	3.65854	3.43574	No_Model_Comparison_peak_2197
ENST00000242248.10	1346	1813	468	1504	6	5.30126	4.26829	4.37736	No_Model_Comparison_peak_2198
ENST00000242248.10	2102	2764	663	2571	4	3.27808	3.04878	2.57127	No_Model_Comparison_peak_2199
ENST00000242257.14	96	1615	1520	1026	17	13.4475	7.31707	12.032	No_Model_Comparison_peak_2200
ENST00000242261.6	629	1604	976	1129	11	10.8192	7.05882	9.52989	No_Model_Comparison_peak_2201
ENST00000242275.7	83	1171	1089	626	8	8.46401	6	7.31346	No_Model_Comparison_peak_2202
ENST00000242285.10	111	1114	1004	504	42	40.3324	14.1447	38.164	No_Model_Comparison_peak_2203
ENST00000242310.4	3035	3234	200	3157	3	2.89158	2.74182	2.21965	No_Model_Comparison_peak_2204
ENST00000242323.8	676	1044	369	779	11	6.13992	4.16667	5.15998	No_Model_Comparison_peak_2205
ENST00000242323.8	3380	3600	221	3498	9	3.84181	3.0303	3.08686	No_Model_Comparison_peak_2206
ENST00000242323.8	5755	6064	310	5787	6	2.34354	2.33333	1.76831	No_Model_Comparison_peak_2207
ENST00000242351.10	4877	7025	2149	6363	30	12.1278	4.3662	10.7727	No_Model_Comparison_peak_2208
ENST00000242505.11	269	534	266	412	20	6.35196	3.20122	5.33862	No_Model_Comparison_peak_2209
ENST00000242505.11	3219	4826	1608	4065	58	38.5551	8.9939	36.4225	No_Model_Comparison_peak_2210
ENST00000242576.7	6	1880	1875	195	60	33.7153	7.22749	31.6882	No_Model_Comparison_peak_2211
ENST00000242577.11	1	659	659	283	98	94.7241	18.5393	91.8375	No_Model_Comparison_peak_2212
ENST00000242591.10	488	1330	843	589	12	5.58563	3.69318	4.6429	No_Model_Comparison_peak_2213
ENST00000242591.10	1543	2784	1242	1927	22	14.2268	6.53409	12.7806	No_Model_Comparison_peak_2214
ENST00000242592.9	392	1806	1415	611	23	19.56	9.23077	17.911	No_Model_Comparison_peak_2215
ENST00000242719.4	435	2728	2294	2238	48	21.887	5.43237	20.1653	No_Model_Comparison_peak_2216
ENST00000242728.5	96	1005	910	470	21	9.53997	4.43548	8.32217	No_Model_Comparison_peak_2217
ENST00000242728.5	1680	3270	1591	2854	25	12.7169	5.24194	11.3379	No_Model_Comparison_peak_2218
ENST00000242729.7	1837	2036	200	1856	2	1.94075	2.05637	1.40506	No_Model_Comparison_peak_2219
ENST00000242729.7	3381	3580	200	3488	3	2.89158	2.74182	2.21965	No_Model_Comparison_peak_2220
ENST00000242737.5	74	429	356	257	8	8.78342	6.1691	7.60189	No_Model_Comparison_peak_2221
ENST00000242770.9	55	590	536	252	16	16.8886	9.65909	15.3355	No_Model_Comparison_peak_2222
ENST00000242770.9	752	1074	323	876	12	11.6496	7.38636	10.3143	No_Model_Comparison_peak_2223
ENST00000242776.9	43	1441	1399	1252	57	51.6618	14.3564	49.2895	No_Model_Comparison_peak_2224
ENST00000242783.11	599	2756	2158	1502	49	26.8955	6.75676	25.0331	No_Model_Comparison_peak_2225
ENST00000242784.5	21	879	859	683	72	69.956	17.2986	67.3277	No_Model_Comparison_peak_2226
ENST00000242786.6	914	1993	1080	1428	18	11.757	6.08974	10.4173	No_Model_Comparison_peak_2227
ENST00000242786.6	2306	3017	712	2781	14	8.08101	4.80769	6.9508	No_Model_Comparison_peak_2228
ENST00000242810.11	904	1103	200	916	6	3.55734	3.15315	2.8262	No_Model_Comparison_peak_2229
ENST00000242810.11	3376	3610	235	3414	7	3.73222	3.1746	2.98671	No_Model_Comparison_peak_2230
ENST00000242810.11	6033	6288	256	6156	8	5.03921	3.91304	4.14946	No_Model_Comparison_peak_2231
ENST00000242827.11	175	933	759	690	47	45.2345	14.8148	42.9722	No_Model_Comparison_peak_2232
ENST00000242839.10	4629	4879	251	4695	3	2.89158	2.74182	2.21965	No_Model_Comparison_peak_2233
ENST00000242839.10	5112	5651	540	5460	5	5.05722	4.11273	4.14946	No_Model_Comparison_peak_2234
ENST00000242848.8	1246	1932	687	1436	35	7.9249	2.80811	6.80273	No_Model_Comparison_peak_2235
ENST00000242848.8	2115	2455	341	2281	28	4.27788	2.13235	3.45547	No_Model_Comparison_peak_2236
ENST00000242848.8	2965	3194	230	3071	33	5.77655	2.36439	4.82122	No_Model_Comparison_peak_2237
ENST00000242848.8	3882	5206	1325	4026	30	4.57667	2.15577	3.73096	No_Model_Comparison_peak_2238
ENST00000242848.8	5599	5825	227	5798	26	3.53774	1.98238	2.80883	No_Model_Comparison_peak_2239
ENST00000242872.7	80	1292	1213	775	14	12.6464	7.57576	11.2701	No_Model_Comparison_peak_2240
ENST00000243045.10	30	813	784	217	44	43.3808	15	41.1531	No_Model_Comparison_peak_2241
ENST00000243045.10	1582	1986	405	1725	9	4.33257	3.33333	3.50564	No_Model_Comparison_peak_2242
ENST00000243050.5	1797	2573	777	1936	4	3.93581	3.42728	3.1392	No_Model_Comparison_peak_2243
ENST00000243052.8	210	699	490	578	4	3.93581	3.42728	3.1392	No_Model_Comparison_peak_2244
ENST00000243052.8	863	1226	364	1045	2	1.94075	2.05637	1.40506	No_Model_Comparison_peak_2245
ENST00000243052.8	2290	2581	292	2416	3	2.89158	2.74182	2.21965	No_Model_Comparison_peak_2246
ENST00000243056.5	444	2220	1777	1857	38	25.2246	8.09129	23.4068	No_Model_Comparison_peak_2247
ENST00000243077.8	7082	7308	227	7189	10	4.56426	3.35366	3.7198	No_Model_Comparison_peak_2248
ENST00000243077.8	9684	9930	247	9788	8	3.14061	2.69461	2.44594	No_Model_Comparison_peak_2249
ENST00000243077.8	10185	10384	200	10340	8	3.16653	2.71084	2.46965	No_Model_Comparison_peak_2250
ENST00000243077.8	13843	14140	298	13967	6	3.20599	2.91667	2.50612	No_Model_Comparison_peak_2251
ENST00000243082.4	52	384	333	195	11	5.73469	3.92157	4.78258	No_Model_Comparison_peak_2252
ENST00000243082.4	787	2002	1216	1567	25	19.3054	8.49673	17.6648	No_Model_Comparison_peak_2253
ENST00000243108.5	146	1083	938	849	24	17.1928	7.62195	15.6286	No_Model_Comparison_peak_2254
ENST00000243108.5	1259	1615	357	1457	25	18.2513	7.92683	16.6486	No_Model_Comparison_peak_2255
ENST00000243167.9	328	686	359	525	7	4.48283	3.66972	3.64492	No_Model_Comparison_peak_2256
ENST00000243167.9	901	1928	1028	1560	23	22.559	11.0092	20.8159	No_Model_Comparison_peak_2257
ENST00000243189.12	12	1324	1313	1062	12	10.9919	6.98925	9.69497	No_Model_Comparison_peak_2258
ENST00000243253.8	44	1442	1399	346	46	16.1472	4.15194	14.6196	No_Model_Comparison_peak_2259
ENST00000243253.8	1759	3449	1691	2521	46	16.1472	4.15194	14.6196	No_Model_Comparison_peak_2260
ENST00000243286.7	171	1047	877	613	14	14.7247	8.82353	13.2532	No_Model_Comparison_peak_2261
ENST00000243298.3	334	650	317	462	4	3.53952	3.20513	2.80946	No_Model_Comparison_peak_2262
ENST00000243298.3	1626	1825	200	1757	3	2.58015	2.5641	1.98141	No_Model_Comparison_peak_2263
ENST00000243298.3	2636	3404	769	3325	6	5.67707	4.48718	4.72827	No_Model_Comparison_peak_2264
ENST00000243325.6	11	393	383	187	15	18.9208	10.9673	17.2921	No_Model_Comparison_peak_2265
ENST00000243326.9	73	383	311	208	11	5.03761	3.50877	4.14946	No_Model_Comparison_peak_2266
ENST00000243326.9	6224	6567	344	6519	14	2.95228	2.18659	2.27395	No_Model_Comparison_peak_2267
ENST00000243326.9	8327	8542	216	8465	17	4.72331	2.76923	3.86757	No_Model_Comparison_peak_2268
ENST00000243326.9	8840	9139	300	9049	14	3.27057	2.32919	2.56605	No_Model_Comparison_peak_2269
ENST00000243326.9	9615	9901	287	9740	16	4.41217	2.70701	3.57902	No_Model_Comparison_peak_2270
ENST00000243346.10	79	1102	1024	543	9	9.76709	6.66667	8.5378	No_Model_Comparison_peak_2271
ENST00000243389.8	2433	2755	323	2571	13	5.70291	3.62694	4.75175	No_Model_Comparison_peak_2272
ENST00000243389.8	2888	3910	1023	3805	12	5.00614	3.36788	4.12847	No_Model_Comparison_peak_2273
ENST00000243389.8	4090	5226	1137	4192	11	4.3404	3.10881	3.51256	No_Model_Comparison_peak_2274
ENST00000243440.2	85	779	695	280	28	29.7746	13.5514	27.8397	No_Model_Comparison_peak_2275
ENST00000243498.10	195	1587	1393	1450	19	14.8646	7.63359	13.389	No_Model_Comparison_peak_2276
ENST00000243501.10	426	732	307	563	26	7.15478	3.0543	6.09372	No_Model_Comparison_peak_2277
ENST00000243501.10	1173	1766	594	1568	27	7.71316	3.16742	6.60309	No_Model_Comparison_peak_2278
ENST00000243501.10	1934	3371	1438	2611	23	5.57379	2.71493	4.63232	No_Model_Comparison_peak_2279
ENST00000243501.10	3630	4023	394	3795	30	9.47537	3.50679	8.2602	No_Model_Comparison_peak_2280
ENST00000243501.10	4211	5104	894	4475	23	5.57379	2.71493	4.63232	No_Model_Comparison_peak_2281
ENST00000243562.13	321	742	422	558	5	3.6219	3.26087	2.88472	No_Model_Comparison_peak_2282
ENST00000243562.13	1081	1926	846	1443	12	11.1167	7.06522	9.81408	No_Model_Comparison_peak_2283
ENST00000243562.13	2096	2524	429	2250	4	2.7586	2.71739	2.14066	No_Model_Comparison_peak_2284
ENST00000243563.8	8	1277	1270	1105	127	103.961	14.3498	100.987	No_Model_Comparison_peak_2285
ENST00000243578.8	1	466	466	276	9	10.1236	6.85456	8.86607	No_Model_Comparison_peak_2286
ENST00000243578.8	625	934	310	783	6	6.24432	4.79819	5.23688	No_Model_Comparison_peak_2287
ENST00000243639.8	272	471	200	412	8	4.30231	3.43511	3.47823	No_Model_Comparison_peak_2288
ENST00000243639.8	631	830	200	717	8	4.30231	3.43511	3.47823	No_Model_Comparison_peak_2289
ENST00000243639.8	1142	1467	326	1239	7	3.5487	3.05344	2.81814	No_Model_Comparison_peak_2290
ENST00000243639.8	1688	2706	1019	1885	11	6.81252	4.58015	5.77174	No_Model_Comparison_peak_2291
ENST00000243644.9	527	2269	1743	1480	11	8.2892	5.50459	7.14804	No_Model_Comparison_peak_2292
ENST00000243662.11	131	1420	1290	1207	20	17.9869	9.21053	16.3922	No_Model_Comparison_peak_2293
ENST00000243706.8	166	583	418	502	7	3.51363	3.0303	2.78693	No_Model_Comparison_peak_2294
ENST00000243706.8	1229	1833	605	1640	12	7.5995	4.88722	6.49527	No_Model_Comparison_peak_2295
ENST00000243776.11	449	1412	964	1098	9	4.96542	3.73134	4.09092	No_Model_Comparison_peak_2296
ENST00000243776.11	1737	2957	1221	2152	13	8.46453	5.22388	7.31379	No_Model_Comparison_peak_2297
ENST00000243786.3	929	1208	280	1043	4	3.93581	3.42728	3.1392	No_Model_Comparison_peak_2298
ENST00000243878.9	311	950	640	735	3	2.89158	2.74182	2.21965	No_Model_Comparison_peak_2299
ENST00000243878.9	1086	1300	215	1205	5	5.05722	4.11273	4.14946	No_Model_Comparison_peak_2300
ENST00000243893.10	1	472	472	341	20	24.0437	12.8049	22.2572	No_Model_Comparison_peak_2301
ENST00000243896.6	449	798	350	636	8	4.55696	3.6	3.71293	No_Model_Comparison_peak_2302
ENST00000243896.6	936	1981	1046	1549	17	13.2526	7.2	11.844	No_Model_Comparison_peak_2303
ENST00000243903.6	365	2118	1754	1622	21	13.6808	6.47059	12.2561	No_Model_Comparison_peak_2304
ENST00000243918.10	575	2580	2006	1182	32	21.1385	7.63889	19.4385	No_Model_Comparison_peak_2305
ENST00000243997.8	1	444	444	155	148	164.087	26.7025	160.554	No_Model_Comparison_peak_2306
ENST00000244007.7	540	881	342	714	26	6.63646	2.89079	5.60596	No_Model_Comparison_peak_2307
ENST00000244007.7	1198	2641	1444	1390	38	13.9053	4.17559	12.4719	No_Model_Comparison_peak_2308
ENST00000244007.7	2874	3333	460	3069	36	12.5709	3.96146	11.1978	No_Model_Comparison_peak_2309
ENST00000244007.7	4283	4757	475	4537	35	11.9206	3.85439	10.5751	No_Model_Comparison_peak_2310
ENST00000244020.5	461	3612	3152	3470	96	32.9336	4.43327	30.9236	No_Model_Comparison_peak_2311
ENST00000244040.4	304	1767	1464	1222	44	25.6042	7.09779	23.7751	No_Model_Comparison_peak_2312
ENST00000244040.4	7538	7868	331	7634	5	2.46497	2.47934	1.87824	No_Model_Comparison_peak_2313
ENST00000244050.3	35	255	221	162	4	3.93094	3.42466	3.1392	No_Model_Comparison_peak_2314
ENST00000244050.3	396	1154	759	667	9	10.1135	6.84932	8.86607	No_Model_Comparison_peak_2315
ENST00000244050.3	1319	1571	253	1421	4	3.93094	3.42466	3.1392	No_Model_Comparison_peak_2316
ENST00000244051.3	77	2218	2142	1216	28	16.5716	6.41593	15.0295	No_Model_Comparison_peak_2317
ENST00000244061.6	292	2376	2085	1660	45	28.8196	8.07018	26.9076	No_Model_Comparison_peak_2318
ENST00000244137.12	43	1805	1763	453	31	20.2153	7.44186	18.5459	No_Model_Comparison_peak_2319
ENST00000244174.10	1163	1735	573	1298	5	5.05722	4.11273	4.14946	No_Model_Comparison_peak_2320
ENST00000244217.6	86	635	550	339	5	5.05722	4.11273	4.14946	No_Model_Comparison_peak_2321
ENST00000244221.9	78	613	536	480	18	9.49153	4.8718	8.27551	No_Model_Comparison_peak_2322
ENST00000244221.9	1044	1243	200	1173	11	3.79126	2.80374	3.04014	No_Model_Comparison_peak_2323
ENST00000244221.9	5838	6107	270	5926	11	4.79975	3.37079	3.93799	No_Model_Comparison_peak_2324
ENST00000244227.8	76	1381	1306	348	34	31.522	12.3239	29.5457	No_Model_Comparison_peak_2325
ENST00000244230.7	270	2044	1775	1347	42	27.6817	8.23755	25.799	No_Model_Comparison_peak_2326
ENST00000244364.10	9605	9904	300	9785	15	6.03698	3.55556	5.06399	No_Model_Comparison_peak_2327
ENST00000244426.10	282	1596	1315	606	30	17.9841	6.65236	16.3896	No_Model_Comparison_peak_2328
ENST00000244426.10	1789	2010	222	1899	16	6.46409	3.64807	5.44404	No_Model_Comparison_peak_2329
ENST00000244496.6	125	1180	1056	848	95	71.4351	11.8812	68.7893	No_Model_Comparison_peak_2330
ENST00000244519.7	1521	1973	453	1569	3	2.89158	2.74182	2.21965	No_Model_Comparison_peak_2331
ENST00000244519.7	2274	2848	575	2422	5	5.05722	4.11273	4.14946	No_Model_Comparison_peak_2332
ENST00000244520.10	1	733	733	122	126	110.526	16.2404	107.492	No_Model_Comparison_peak_2333
ENST00000244533.7	512	1117	606	979	8	4.98725	3.87931	4.11086	No_Model_Comparison_peak_2334
ENST00000244533.7	1370	1603	234	1443	7	4.14652	3.44828	3.33376	No_Model_Comparison_peak_2335
ENST00000244533.7	2458	3214	757	2995	6	3.35511	3.01724	2.64167	No_Model_Comparison_peak_2336
ENST00000244546.4	461	1044	584	880	13	8.79742	5.42636	7.61536	No_Model_Comparison_peak_2337
ENST00000244546.4	1264	2613	1350	2328	13	8.79742	5.42636	7.61536	No_Model_Comparison_peak_2338
ENST00000244565.8	837	1036	200	1007	3	2.89158	2.74182	2.21965	No_Model_Comparison_peak_2339
ENST00000244565.8	1988	2242	255	2141	3	2.89158	2.74182	2.21965	No_Model_Comparison_peak_2340
ENST00000244565.8	2651	3005	355	2828	6	6.24432	4.79819	5.23688	No_Model_Comparison_peak_2341
ENST00000244571.5	184	2734	2551	1371	47	13.3282	3.46821	11.9169	No_Model_Comparison_peak_2342
ENST00000244571.5	2907	3391	485	3057	54	17.5965	3.97399	16.0144	No_Model_Comparison_peak_2343
ENST00000244571.5	3674	4418	745	4194	33	6.16055	2.45665	5.17998	No_Model_Comparison_peak_2344
ENST00000244576.9	946	2094	1149	1158	12	6.98475	4.51389	5.93364	No_Model_Comparison_peak_2345
ENST00000244576.9	2433	2769	337	2600	10	5.32898	3.81944	4.40292	No_Model_Comparison_peak_2346
ENST00000244576.9	3329	3804	476	3655	11	6.13992	4.16667	5.15998	No_Model_Comparison_peak_2347
ENST00000244669.3	908	1107	200	1022	3	2.89158	2.74182	2.21965	No_Model_Comparison_peak_2348
ENST00000244670.12	137	1846	1710	1309	78	53.7311	10.0254	51.3261	No_Model_Comparison_peak_2349
ENST00000244711.4	136	969	834	313	37	27.6544	9.40594	25.772	No_Model_Comparison_peak_2350
ENST00000244711.4	1108	1998	891	1565	13	5.40372	3.46535	4.47257	No_Model_Comparison_peak_2351
ENST00000244728.10	1237	1640	404	1574	4	3.93581	3.42728	3.1392	No_Model_Comparison_peak_2352
ENST00000244741.10	14	2044	2031	107	14	9.34963	5.55556	8.14044	No_Model_Comparison_peak_2353
ENST00000244745.4	63	621	559	210	77	21.8568	3.67578	20.1359	No_Model_Comparison_peak_2354
ENST00000244745.4	843	1216	374	1056	74	20.1089	3.5344	18.4428	No_Model_Comparison_peak_2355
ENST00000244745.4	1949	3693	1745	2446	76	21.2686	3.62865	19.5652	No_Model_Comparison_peak_2356
ENST00000244745.4	4035	4785	751	4545	72	18.9719	3.44015	17.3417	No_Model_Comparison_peak_2357
ENST00000244763.9	88	3011	2924	881	40	15.2489	4.38034	13.759	No_Model_Comparison_peak_2358
ENST00000244763.9	8796	9525	730	9442	13	4.67725	3.0837	3.82441	No_Model_Comparison_peak_2359
ENST00000244766.7	16	1501	1486	189	26	20.5302	8.88158	18.8485	No_Model_Comparison_peak_2360
ENST00000244769.8	720	994	275	845	9	4.92181	3.7037	4.05113	No_Model_Comparison_peak_2361
ENST00000244769.8	2679	2878	200	2741	8	3.19275	2.72727	2.49372	No_Model_Comparison_peak_2362
ENST00000244769.8	9703	10293	591	10109	8	4.38465	3.48837	3.55362	No_Model_Comparison_peak_2363
ENST00000244776.11	99	1436	1338	948	55	41.2111	10.566	39.0253	No_Model_Comparison_peak_2364
ENST00000244777.6	544	918	375	767	10	6.99656	4.86726	5.94434	No_Model_Comparison_peak_2365
ENST00000244777.6	1085	2322	1238	1847	12	8.99599	5.75221	7.8041	No_Model_Comparison_peak_2366
ENST00000244815.9	806	2884	2079	992	36	14.1678	4.42584	12.7239	No_Model_Comparison_peak_2367
ENST00000244815.9	3416	4038	623	3786	34	12.7713	4.1866	11.3897	No_Model_Comparison_peak_2368
ENST00000245046.6	315	1414	1100	1126	82	64.7787	12.5378	62.2152	No_Model_Comparison_peak_2369
ENST00000245046.6	1838	2498	661	2403	15	3.59649	2.41692	2.86271	No_Model_Comparison_peak_2370
ENST00000245121.9	581	784	204	632	3	2.89158	2.74182	2.21965	No_Model_Comparison_peak_2371
ENST00000245157.11	381	2479	2099	650	12	8.10772	5.2	6.97611	No_Model_Comparison_peak_2372
ENST00000245185.6	27	390	364	209	8	8.78342	6.1691	7.60189	No_Model_Comparison_peak_2373
ENST00000245206.10	555	2412	1858	2120	144	80.6891	8.03769	77.9418	No_Model_Comparison_peak_2374
ENST00000245222.9	182	550	369	357	4	3.21838	3.01205	2.51709	No_Model_Comparison_peak_2375
ENST00000245222.9	971	1343	373	1189	6	5.21524	4.21687	4.29694	No_Model_Comparison_peak_2376
ENST00000245222.9	1878	2358	481	1972	5	4.18426	3.61446	3.36901	No_Model_Comparison_peak_2377
ENST00000245304.5	478	2751	2274	1456	49	17.8841	4.34783	16.2929	No_Model_Comparison_peak_2378
ENST00000245304.5	2915	4183	1269	3984	42	13.3126	3.73913	11.9016	No_Model_Comparison_peak_2379
ENST00000245382.6	245	1185	941	406	7	6.02366	4.65116	5.05123	No_Model_Comparison_peak_2380
ENST00000245382.6	1621	2120	500	1931	7	6.02366	4.65116	5.05123	No_Model_Comparison_peak_2381
ENST00000245407.8	535	837	303	702	15	12.7625	7.40741	11.3814	No_Model_Comparison_peak_2382
ENST00000245407.8	1889	2745	857	2077	10	7.35212	5.09259	6.27901	No_Model_Comparison_peak_2383
ENST00000245414.9	1401	1716	316	1550	5	5.05722	4.11273	4.14946	No_Model_Comparison_peak_2384
ENST00000245414.9	2174	2373	200	2241	3	2.89158	2.74182	2.21965	No_Model_Comparison_peak_2385
ENST00000245414.9	2657	3117	461	2728	5	5.05722	4.11273	4.14946	No_Model_Comparison_peak_2386
ENST00000245414.9	3248	3447	200	3373	3	2.89158	2.74182	2.21965	No_Model_Comparison_peak_2387
ENST00000245448.11	1103	1448	346	1301	3	2.89158	2.74182	2.21965	No_Model_Comparison_peak_2388
ENST00000245457.6	541	827	287	684	3	2.88774	2.73973	2.21965	No_Model_Comparison_peak_2389
ENST00000245457.6	1224	2366	1143	1487	4	3.93094	3.42466	3.1392	No_Model_Comparison_peak_2390
ENST00000245458.11	1	295	295	129	93	118.599	31.3333	115.49	No_Model_Comparison_peak_2391
ENST00000245479.3	534	826	293	642	9	5.00965	3.7594	4.13149	No_Model_Comparison_peak_2392
ENST00000245479.3	1656	2438	783	2114	18	13.5865	7.14286	12.1655	No_Model_Comparison_peak_2393
ENST00000245479.3	2674	3031	358	2793	7	3.47908	3.00752	2.75388	No_Model_Comparison_peak_2394
ENST00000245539.11	59	1174	1116	857	56	44.8188	11.7284	42.5645	No_Model_Comparison_peak_2395
ENST00000245543.6	370	2046	1677	1778	27	21.024	8.86076	19.3278	No_Model_Comparison_peak_2396
ENST00000245544.9	37	2030	1994	668	21	14.4295	6.875	12.9689	No_Model_Comparison_peak_2397
ENST00000245551.9	797	1230	434	963	7	7.48859	5.48365	6.39025	No_Model_Comparison_peak_2398
ENST00000245552.7	277	860	584	664	17	20.0463	11.25	18.3822	No_Model_Comparison_peak_2399
ENST00000245564.8	332	531	200	469	4	2.94757	2.84091	2.26943	No_Model_Comparison_peak_2400
ENST00000245564.8	866	1811	946	1484	9	8.05079	5.68182	6.92178	No_Model_Comparison_peak_2401
ENST00000245663.9	1997	2286	290	2153	5	4.66299	3.8961	3.81106	No_Model_Comparison_peak_2402
ENST00000245680.7	570	1301	732	969	16	5.88855	3.37302	4.92492	No_Model_Comparison_peak_2403
ENST00000245680.7	1616	1838	223	1640	10	2.2033	2.01465	1.64159	No_Model_Comparison_peak_2404
ENST00000245680.7	7674	8272	599	7811	21	7.44718	3.54839	6.36902	No_Model_Comparison_peak_2405
ENST00000245680.7	9189	9952	764	9336	12	3.54241	2.58964	2.81228	No_Model_Comparison_peak_2406
ENST00000245787.9	104	674	571	410	9	7.37141	5.26316	6.29705	No_Model_Comparison_peak_2407
ENST00000245787.9	1326	1525	200	1358	3	1.871	2.10526	1.40393	No_Model_Comparison_peak_2408
ENST00000245787.9	1726	1925	200	1749	4	2.63002	2.63158	2.02656	No_Model_Comparison_peak_2409
ENST00000245787.9	2175	2789	615	2343	9	7.37141	5.26316	6.29705	No_Model_Comparison_peak_2410
ENST00000245812.8	1	773	773	186	26	28.4555	13.5	26.5525	No_Model_Comparison_peak_2411
ENST00000245816.11	1	1050	1050	790	50	42.5857	12.5	40.3732	No_Model_Comparison_peak_2412
ENST00000245817.5	202	1563	1362	395	12	10.411	6.63265	9.14062	No_Model_Comparison_peak_2413
ENST00000245838.13	167	513	347	310	24	4.81466	2.42248	3.95183	No_Model_Comparison_peak_2414
ENST00000245838.13	785	3188	2404	1999	35	10.3218	3.41556	9.0549	No_Model_Comparison_peak_2415
ENST00000245838.13	4725	5135	411	4805	21	3.4191	2.08729	2.69947	No_Model_Comparison_peak_2416
ENST00000245857.9	86	588	503	330	222	254.072	30.8864	249.463	No_Model_Comparison_peak_2417
ENST00000245865.10	811	1010	200	859	2	1.94075	2.05637	1.40506	No_Model_Comparison_peak_2418
ENST00000245865.10	1332	2165	834	1513	6	6.24432	4.79819	5.23688	No_Model_Comparison_peak_2419
ENST00000245903.4	371	791	421	652	4	3.93581	3.42728	3.1392	No_Model_Comparison_peak_2420
ENST00000245908.11	968	1169	202	1081	4	3.93581	3.42728	3.1392	No_Model_Comparison_peak_2421
ENST00000245908.11	1678	2217	540	1850	5	5.05722	4.11273	4.14946	No_Model_Comparison_peak_2422
ENST00000245923.9	2005	2204	200	2095	3	2.89158	2.74182	2.21965	No_Model_Comparison_peak_2423
ENST00000245925.8	1389	2055	667	1875	9	10.1236	6.85456	8.86607	No_Model_Comparison_peak_2424
ENST00000245932.11	444	2124	1681	983	19	14.7663	7.57576	13.2934	No_Model_Comparison_peak_2425
ENST00000245934.12	165	963	799	372	16	6.09231	3.46939	5.11706	No_Model_Comparison_peak_2426
ENST00000245934.12	1118	1741	624	1586	15	5.44615	3.26531	4.51269	No_Model_Comparison_peak_2427
ENST00000245934.12	2192	3834	1643	3373	18	7.45557	3.87755	6.3772	No_Model_Comparison_peak_2428
ENST00000245960.10	336	2997	2662	2751	26	13.8115	5.55556	12.3816	No_Model_Comparison_peak_2429
ENST00000246015.8	27	1970	1944	495	36	26.8515	9.29648	24.9899	No_Model_Comparison_peak_2430
ENST00000246024.7	683	2013	1331	1008	55	22.754	5.00894	21.0055	No_Model_Comparison_peak_2431
ENST00000246024.7	4363	4628	266	4533	24	4.18202	2.22816	3.36794	No_Model_Comparison_peak_2432
ENST00000246024.7	4975	5484	510	5317	23	3.84492	2.15827	3.08944	No_Model_Comparison_peak_2433
ENST00000246041.6	324	1291	968	957	8	8.46401	6	7.31346	No_Model_Comparison_peak_2434
ENST00000246041.6	1603	1817	215	1635	4	3.76418	3.33333	3.015	No_Model_Comparison_peak_2435
ENST00000246043.8	122	972	851	795	15	6.9447	4.0201	5.89603	No_Model_Comparison_peak_2436
ENST00000246043.8	1168	1926	759	1340	21	11.8523	5.52764	10.5086	No_Model_Comparison_peak_2437
ENST00000246043.8	2996	3464	469	3328	11	4.17338	3.01508	3.35968	No_Model_Comparison_peak_2438
ENST00000246069.12	37	1690	1654	558	81	46.4443	7.77989	44.1601	No_Model_Comparison_peak_2439
ENST00000246071.8	32	1053	1022	642	75	63.5595	13.8182	61.0118	No_Model_Comparison_peak_2440
ENST00000246100.3	1043	1242	200	1116	3	2.89158	2.74182	2.21965	No_Model_Comparison_peak_2441
ENST00000246117.9	131	747	617	308	56	24.2	5.2583	22.4101	No_Model_Comparison_peak_2442
ENST00000246117.9	1263	3521	2259	2994	48	18.3061	4.5203	16.7013	No_Model_Comparison_peak_2443
ENST00000246149.10	19	1885	1867	1613	15	11.9298	6.89655	10.5833	No_Model_Comparison_peak_2444
ENST00000246151.9	148	1550	1403	778	71	48.0397	9.6	45.7279	No_Model_Comparison_peak_2445
ENST00000246163.2	238	571	334	340	3	2.89158	2.74182	2.21965	No_Model_Comparison_peak_2446
ENST00000246166.3	36	235	200	180	7	4.6413	3.77358	3.79121	No_Model_Comparison_peak_2447
ENST00000246166.3	457	847	391	637	8	5.55223	4.24528	4.61147	No_Model_Comparison_peak_2448
ENST00000246166.3	1200	2519	1320	1621	8	5.55223	4.24528	4.61147	No_Model_Comparison_peak_2449
ENST00000246174.6	604	1307	704	1141	5	4.41054	3.75	3.57744	No_Model_Comparison_peak_2450
ENST00000246174.6	1794	2224	431	2147	5	4.41054	3.75	3.57744	No_Model_Comparison_peak_2451
ENST00000246186.8	3783	4281	499	4092	18	18.6841	10.2151	17.0663	No_Model_Comparison_peak_2452
ENST00000246190.11	532	833	302	712	3	2.89158	2.74182	2.21965	No_Model_Comparison_peak_2453
ENST00000246190.11	1170	1369	200	1260	3	2.89158	2.74182	2.21965	No_Model_Comparison_peak_2454
ENST00000246190.11	1693	1892	200	1847	3	2.89158	2.74182	2.21965	No_Model_Comparison_peak_2455
ENST00000246194.8	85	1592	1508	1249	83	57.593	10.2439	55.1301	No_Model_Comparison_peak_2456
ENST00000246229.5	310	1850	1541	1694	35	7.16947	2.62774	6.10771	No_Model_Comparison_peak_2457
ENST00000246229.5	2119	2411	293	2282	34	6.71095	2.55474	5.67659	No_Model_Comparison_peak_2458
ENST00000246229.5	2552	3077	526	2747	35	7.16947	2.62774	6.10771	No_Model_Comparison_peak_2459
ENST00000246229.5	3353	3833	481	3561	30	4.99822	2.26277	4.12118	No_Model_Comparison_peak_2460
ENST00000246229.5	4061	5435	1375	4182	37	8.1208	2.77372	6.9888	No_Model_Comparison_peak_2461
ENST00000246314.10	778	1229	452	975	6	5.05141	4.11765	4.14946	No_Model_Comparison_peak_2462
ENST00000246314.10	1430	1662	233	1614	7	6.11388	4.70588	5.13605	No_Model_Comparison_peak_2463
ENST00000246314.10	2116	2715	600	2295	4	3.10483	2.94118	2.41295	No_Model_Comparison_peak_2464
ENST00000246337.9	121	410	290	266	9	9.01459	6.25	7.82145	No_Model_Comparison_peak_2465
ENST00000246337.9	684	1189	506	834	14	15.6882	9.375	14.1824	No_Model_Comparison_peak_2466
ENST00000246421.4	331	1221	891	786	15	16.2781	9.52381	14.7461	No_Model_Comparison_peak_2467
ENST00000246489.11	1828	2264	437	1981	4	3.93581	3.42728	3.1392	No_Model_Comparison_peak_2468
ENST00000246505.9	532	765	234	668	5	4.33246	3.7037	3.50564	No_Model_Comparison_peak_2469
ENST00000246505.9	1047	1725	679	1213	11	11.4198	7.40741	10.1039	No_Model_Comparison_peak_2470
ENST00000246529.4	497	1229	733	889	15	10.2531	5.88235	8.98968	No_Model_Comparison_peak_2471
ENST00000246529.4	1551	1874	324	1680	7	3.37839	2.94118	2.66306	No_Model_Comparison_peak_2472
ENST00000246529.4	2154	2633	480	2476	10	5.69103	4.04412	4.74077	No_Model_Comparison_peak_2473
ENST00000246532.6	269	1592	1324	1407	7	7.48859	5.48365	6.39025	No_Model_Comparison_peak_2474
ENST00000246533.8	286	1414	1129	1131	60	48.4416	12.1032	46.1229	No_Model_Comparison_peak_2475
ENST00000246535.4	27	1114	1088	513	41	33.6762	11.1111	31.6498	No_Model_Comparison_peak_2476
ENST00000246548.9	132	2639	2508	2113	137	45.8894	4.44874	43.6155	No_Model_Comparison_peak_2477
ENST00000246672.4	142	825	684	291	6	5.67707	4.48718	4.72827	No_Model_Comparison_peak_2478
ENST00000246672.4	1171	1695	525	1542	6	5.67707	4.48718	4.72827	No_Model_Comparison_peak_2479
ENST00000246747.9	14	869	856	209	44	38.3667	12.4309	36.2381	No_Model_Comparison_peak_2480
ENST00000246784.8	151	918	768	372	18	19.2561	10.5556	17.6169	No_Model_Comparison_peak_2481
ENST00000246785.7	452	1315	864	618	14	14.2133	8.52273	12.7676	No_Model_Comparison_peak_2482
ENST00000246792.4	165	986	822	575	8	8.78342	6.1691	7.60189	No_Model_Comparison_peak_2483
ENST00000246802.10	27	1454	1428	315	60	47.9562	11.9141	45.6458	No_Model_Comparison_peak_2484
ENST00000246841.3	952	1309	358	1131	3	2.89158	2.74182	2.21965	No_Model_Comparison_peak_2485
ENST00000246841.3	2542	2741	200	2581	2	1.94075	2.05637	1.40506	No_Model_Comparison_peak_2486
ENST00000246868.7	69	1538	1470	823	55	37.1433	9.09091	35.0406	No_Model_Comparison_peak_2487
ENST00000246911.6	471	677	207	598	4	3.93581	3.42728	3.1392	No_Model_Comparison_peak_2488
ENST00000246912.8	343	1987	1645	1831	20	13.5782	6.64557	12.1577	No_Model_Comparison_peak_2489
ENST00000246912.8	2141	2472	332	2327	9	4.06036	3.16456	3.25446	No_Model_Comparison_peak_2490
ENST00000246914.10	1022	1354	333	1214	5	3.91552	3.44828	3.1392	No_Model_Comparison_peak_2491
ENST00000246914.10	2251	2579	329	2382	5	3.91552	3.44828	3.1392	No_Model_Comparison_peak_2492
ENST00000246914.10	3352	3643	292	3520	4	2.99838	2.87356	2.31623	No_Model_Comparison_peak_2493
ENST00000246914.10	3921	4179	259	3982	6	4.89751	4.02299	4.02775	No_Model_Comparison_peak_2494
ENST00000246949.9	709	1368	660	1086	8	5.03921	3.91304	4.14946	No_Model_Comparison_peak_2495
ENST00000246949.9	2062	2618	557	2258	8	5.03921	3.91304	4.14946	No_Model_Comparison_peak_2496
ENST00000246957.10	126	1609	1484	463	85	49.6833	8.03738	47.344	No_Model_Comparison_peak_2497
ENST00000247001.10	85	314	230	159	6	4.13359	3.53535	3.32202	No_Model_Comparison_peak_2498
ENST00000247001.10	631	1098	468	754	9	7.03292	5.05051	5.97874	No_Model_Comparison_peak_2499
ENST00000247001.10	1234	1872	639	1378	10	8.08654	5.55556	6.95585	No_Model_Comparison_peak_2500
ENST00000247003.9	69	459	391	267	21	14.9998	7.18954	13.5185	No_Model_Comparison_peak_2501
ENST00000247003.9	601	1683	1083	1017	20	13.9693	6.86275	12.5328	No_Model_Comparison_peak_2502
ENST00000247005.8	365	1198	834	551	13	12.2054	7.52688	10.8472	No_Model_Comparison_peak_2503
ENST00000247005.8	1404	1727	324	1575	5	3.56791	3.22581	2.83545	No_Model_Comparison_peak_2504
ENST00000247020.9	1	1050	1050	153	27	26.1457	11.7647	24.3028	No_Model_Comparison_peak_2505
ENST00000247026.10	512	2338	1827	2019	18	11.3519	5.8642	10.0392	No_Model_Comparison_peak_2506
ENST00000247087.10	1405	1918	514	1807	3	2.89158	2.74182	2.21965	No_Model_Comparison_peak_2507
ENST00000247087.10	4193	4392	200	4197	2	1.94075	2.05637	1.40506	No_Model_Comparison_peak_2508
ENST00000247138.11	346	731	386	523	5	5.05722	4.11273	4.14946	No_Model_Comparison_peak_2509
ENST00000247138.11	877	1174	298	1038	5	5.05722	4.11273	4.14946	No_Model_Comparison_peak_2510
ENST00000247140.8	1	242	242	94	10	11.5048	7.54001	10.1761	No_Model_Comparison_peak_2511
ENST00000247140.8	431	664	234	518	4	3.93581	3.42728	3.1392	No_Model_Comparison_peak_2512
ENST00000247161.7	57	2195	2139	1283	28	14.5285	5.53435	13.0647	No_Model_Comparison_peak_2513
ENST00000247161.7	2330	2598	269	2456	17	6.24719	3.43511	5.23955	No_Model_Comparison_peak_2514
ENST00000247178.6	236	645	410	517	5	2.65158	2.6087	2.04524	No_Model_Comparison_peak_2515
ENST00000247178.6	1988	2396	409	2098	7	4.19197	3.47826	3.37555	No_Model_Comparison_peak_2516
ENST00000247178.6	3747	4488	742	3904	6	3.39407	3.04348	2.67765	No_Model_Comparison_peak_2517
ENST00000247191.7	271	2697	2427	779	44	23.6631	6.44699	21.889	No_Model_Comparison_peak_2518
ENST00000247194.9	115	411	297	218	6	6.24432	4.79819	5.23688	No_Model_Comparison_peak_2519
ENST00000247194.9	650	1516	867	849	5	5.05722	4.11273	4.14946	No_Model_Comparison_peak_2520
ENST00000247207.6	2487	2686	200	2563	3	2.89158	2.74182	2.21965	No_Model_Comparison_peak_2521
ENST00000247225.7	660	1606	947	987	18	12.3389	6.41892	10.9753	No_Model_Comparison_peak_2522
ENST00000247225.7	1829	2527	699	2015	11	5.95444	4.05405	4.98683	No_Model_Comparison_peak_2523
ENST00000247225.7	2840	3145	306	2947	10	5.16131	3.71622	4.24691	No_Model_Comparison_peak_2524
ENST00000247226.13	627	1654	1028	1534	8	4.6472	3.65854	3.79666	No_Model_Comparison_peak_2525
ENST00000247226.13	9658	10314	657	10137	8	6.83467	5.05618	5.79238	No_Model_Comparison_peak_2526
ENST00000247291.8	14	755	742	289	25	12.3828	5.09804	11.0175	No_Model_Comparison_peak_2527
ENST00000247291.8	958	3323	2366	2032	18	7.12448	3.72549	6.0647	No_Model_Comparison_peak_2528
ENST00000247295.4	2278	2477	200	2344	2	1.94075	2.05637	1.40506	No_Model_Comparison_peak_2529
ENST00000247452.4	1266	1467	202	1346	4	3.93581	3.42728	3.1392	No_Model_Comparison_peak_2530
ENST00000247655.4	1	593	593	199	218	242.389	28.8158	237.929	No_Model_Comparison_peak_2531
ENST00000247665.12	10	552	543	309	63	73.8375	23.0216	71.1646	No_Model_Comparison_peak_2532
ENST00000247668.7	589	2144	1556	1316	43	24.8677	7.00637	23.0591	No_Model_Comparison_peak_2533
ENST00000247706.4	105	399	295	214	15	6.64592	3.86473	5.61526	No_Model_Comparison_peak_2534
ENST00000247706.4	620	1996	1377	1095	31	20.8388	7.72947	19.1482	No_Model_Comparison_peak_2535
ENST00000247781.4	494	1207	714	770	8	4.51289	3.57143	3.67206	No_Model_Comparison_peak_2536
ENST00000247781.4	1485	2398	914	2246	9	5.33775	3.96825	4.41099	No_Model_Comparison_peak_2537
ENST00000247781.4	2876	3353	478	3265	8	4.51289	3.57143	3.67206	No_Model_Comparison_peak_2538
ENST00000247815.9	1082	1281	200	1153	2	1.94075	2.05637	1.40506	No_Model_Comparison_peak_2539
ENST00000247815.9	1651	2121	471	1975	3	2.89158	2.74182	2.21965	No_Model_Comparison_peak_2540
ENST00000247833.12	391	595	205	475	8	4.26204	3.40909	3.44008	No_Model_Comparison_peak_2541
ENST00000247833.12	4122	4486	365	4403	9	2.79333	2.40385	2.17331	No_Model_Comparison_peak_2542
ENST00000247833.12	5270	6034	765	5637	10	3.63212	2.80612	2.89434	No_Model_Comparison_peak_2543
ENST00000247833.12	6403	6604	202	6464	13	5.73759	3.64583	4.7851	No_Model_Comparison_peak_2544
ENST00000247833.12	8278	8614	337	8471	10	4.59852	3.37423	3.75133	No_Model_Comparison_peak_2545
ENST00000247843.7	84	1395	1312	803	58	44.2731	11.0075	42.0286	No_Model_Comparison_peak_2546
ENST00000247866.9	1	464	464	142	43	54.1166	21.5686	51.7058	No_Model_Comparison_peak_2547
ENST00000247881.4	1650	1849	200	1693	2	1.94075	2.05637	1.40506	No_Model_Comparison_peak_2548
ENST00000247881.4	3806	4020	215	3868	3	2.89158	2.74182	2.21965	No_Model_Comparison_peak_2549
ENST00000247883.5	131	415	285	261	5	5.05722	4.11273	4.14946	No_Model_Comparison_peak_2550
ENST00000247883.5	858	1057	200	930	3	2.89158	2.74182	2.21965	No_Model_Comparison_peak_2551
ENST00000247930.5	262	2585	2324	1526	33	17.3288	5.86207	15.761	No_Model_Comparison_peak_2552
ENST00000247933.9	308	507	200	418	3	2.89158	2.74182	2.21965	No_Model_Comparison_peak_2553
ENST00000247956.11	197	1006	810	574	7	3.15933	2.7972	2.4638	No_Model_Comparison_peak_2554
ENST00000247956.11	1412	1642	231	1497	7	3.15933	2.7972	2.4638	No_Model_Comparison_peak_2555
ENST00000247956.11	2061	2782	722	2382	9	4.59338	3.4965	3.74645	No_Model_Comparison_peak_2556
ENST00000247956.11	3088	3637	550	3446	11	6.18774	4.1958	5.20519	No_Model_Comparison_peak_2557
ENST00000247970.9	56	1009	954	813	65	57.7105	14.4105	55.2462	No_Model_Comparison_peak_2558
ENST00000247977.9	288	487	200	368	3	2.82064	2.7027	2.19722	No_Model_Comparison_peak_2559
ENST00000247977.9	704	977	274	860	5	4.94778	4.05405	4.07415	No_Model_Comparison_peak_2560
ENST00000247977.9	1152	1826	675	1321	7	7.34038	5.40541	6.26797	No_Model_Comparison_peak_2561
ENST00000248054.10	224	489	266	326	16	6.69534	3.76106	5.66175	No_Model_Comparison_peak_2562
ENST00000248054.10	665	1431	767	1282	16	6.69534	3.76106	5.66175	No_Model_Comparison_peak_2563
ENST00000248054.10	1584	1814	231	1749	14	5.34107	3.31858	4.4141	No_Model_Comparison_peak_2564
ENST00000248054.10	3585	4258	674	3907	12	4.09516	2.87611	3.28691	No_Model_Comparison_peak_2565
ENST00000248054.10	4402	4795	394	4516	10	2.97218	2.43363	2.29253	No_Model_Comparison_peak_2566
ENST00000248070.10	877	2734	1858	1409	9	7.11464	5.10204	6.05589	No_Model_Comparison_peak_2567
ENST00000248089.8	63	656	594	477	10	11.5048	7.54001	10.1761	No_Model_Comparison_peak_2568
ENST00000248098.8	953	3621	2669	3393	93	33.0427	4.57198	31.0307	No_Model_Comparison_peak_2569
ENST00000248104.11	779	1117	339	933	11	6.54004	4.41176	5.51555	No_Model_Comparison_peak_2570
ENST00000248104.11	1946	2145	200	2019	8	4.10661	3.30882	3.29747	No_Model_Comparison_peak_2571
ENST00000248104.11	2408	2908	501	2736	6	2.69882	2.57353	2.0874	No_Model_Comparison_peak_2572
ENST00000248104.11	3169	4209	1041	3504	8	4.10661	3.30882	3.29747	No_Model_Comparison_peak_2573
ENST00000248114.7	339	856	518	500	12	4.91273	3.31633	4.04241	No_Model_Comparison_peak_2574
ENST00000248114.7	1089	2232	1144	1797	35	26.0493	9.18367	24.2083	No_Model_Comparison_peak_2575
ENST00000248121.7	729	928	200	777	2	1.94075	2.05637	1.40506	No_Model_Comparison_peak_2576
ENST00000248121.7	1066	1926	861	1242	5	5.05722	4.11273	4.14946	No_Model_Comparison_peak_2577
ENST00000248139.8	523	922	400	838	7	4.43205	3.63636	3.5967	No_Model_Comparison_peak_2578
ENST00000248139.8	1127	2589	1463	2368	10	7.20596	5	6.14151	No_Model_Comparison_peak_2579
ENST00000248142.7	225	1724	1500	337	7	4.01486	3.36134	3.2126	No_Model_Comparison_peak_2580
ENST00000248142.7	1970	2759	790	2118	12	8.53045	5.46218	7.37663	No_Model_Comparison_peak_2581
ENST00000248150.5	68	267	200	163	3	2.89158	2.74182	2.21965	No_Model_Comparison_peak_2582
ENST00000248151.4	902	1149	248	989	3	2.89158	2.74182	2.21965	No_Model_Comparison_peak_2583
ENST00000248211.11	2137	2483	347	2315	5	3.01419	2.85714	2.33056	No_Model_Comparison_peak_2584
ENST00000248211.11	2628	2846	219	2694	6	3.82731	3.33333	3.07306	No_Model_Comparison_peak_2585
ENST00000248211.11	3062	3414	353	3250	5	3.01419	2.85714	2.33056	No_Model_Comparison_peak_2586
ENST00000248211.11	3712	4118	407	3891	10	7.58214	5.2381	6.47885	No_Model_Comparison_peak_2587
ENST00000248244.6	505	776	272	664	6	4.82396	3.97727	3.96022	No_Model_Comparison_peak_2588
ENST00000248244.6	1324	2581	1258	1458	6	4.82396	3.97727	3.96022	No_Model_Comparison_peak_2589
ENST00000248248.8	1769	2004	236	1947	15	3.63018	2.43161	2.8925	No_Model_Comparison_peak_2590
ENST00000248248.8	2262	2840	579	2556	13	2.71697	2.12766	2.10421	No_Model_Comparison_peak_2591
ENST00000248248.8	3159	3516	358	3336	22	7.54986	3.49544	6.44923	No_Model_Comparison_peak_2592
ENST00000248248.8	4235	5172	938	4387	30	13.1101	4.71125	11.707	No_Model_Comparison_peak_2593
ENST00000248248.8	5346	5669	324	5586	14	3.3028	2.34375	2.59446	No_Model_Comparison_peak_2594
ENST00000248306.8	382	1066	685	535	6	5.99897	4.66667	5.02858	No_Model_Comparison_peak_2595
ENST00000248306.8	1324	1896	573	1467	7	7.20623	5.33333	6.14151	No_Model_Comparison_peak_2596
ENST00000248342.9	515	772	258	694	22	30.3843	15.7655	28.4345	No_Model_Comparison_peak_2597
ENST00000248378.6	10	656	647	294	33	37.5267	16.1905	35.4161	No_Model_Comparison_peak_2598
ENST00000248420.9	284	1342	1059	639	9	7.37141	5.26316	6.29705	No_Model_Comparison_peak_2599
ENST00000248420.9	1897	2613	717	2425	5	3.46408	3.15789	2.74137	No_Model_Comparison_peak_2600
ENST00000248444.10	3617	4048	432	3878	6	3.73367	3.27103	2.9876	No_Model_Comparison_peak_2601
ENST00000248444.10	4203	4683	481	4211	6	3.73367	3.27103	2.9876	No_Model_Comparison_peak_2602
ENST00000248444.10	4933	5435	503	5267	8	5.49077	4.20561	4.55348	No_Model_Comparison_peak_2603
ENST00000248444.10	5673	5872	200	5732	6	3.73367	3.27103	2.9876	No_Model_Comparison_peak_2604
ENST00000248444.10	6046	6434	389	6240	6	3.73367	3.27103	2.9876	No_Model_Comparison_peak_2605
ENST00000248450.9	10	1696	1687	184	44	29.6459	8.58779	27.7148	No_Model_Comparison_peak_2606
ENST00000248451.7	229	758	530	551	34	36.1311	14.9573	34.05	No_Model_Comparison_peak_2607
ENST00000248484.9	648	847	200	681	5	3.79301	3.37079	3.04099	No_Model_Comparison_peak_2608
ENST00000248484.9	1996	2347	352	2189	7	5.76852	4.49438	4.81374	No_Model_Comparison_peak_2609
ENST00000248484.9	3241	4003	763	3892	5	3.79301	3.37079	3.04099	No_Model_Comparison_peak_2610
ENST00000248550.7	1269	1686	418	1579	6	3.20599	2.91667	2.50612	No_Model_Comparison_peak_2611
ENST00000248550.7	2080	2459	380	2266	8	4.78811	3.75	3.927	No_Model_Comparison_peak_2612
ENST00000248550.7	3329	4100	772	3911	6	3.20599	2.91667	2.50612	No_Model_Comparison_peak_2613
ENST00000248550.7	4258	4720	463	4524	11	7.48576	5	6.39025	No_Model_Comparison_peak_2614
ENST00000248553.7	276	623	348	455	15	18.9208	10.9673	17.2921	No_Model_Comparison_peak_2615
ENST00000248564.6	73	936	864	726	32	33.94	14.4737	31.9074	No_Model_Comparison_peak_2616
ENST00000248566.3	1	483	483	253	118	137.077	27.9343	133.8	No_Model_Comparison_peak_2617
ENST00000248572.10	139	338	200	267	3	2.89158	2.74182	2.21965	No_Model_Comparison_peak_2618
ENST00000248594.11	1097	3351	2255	2965	15	9.38051	5.36913	8.17013	No_Model_Comparison_peak_2619
ENST00000248600.5	420	936	517	824	4	3.93581	3.42728	3.1392	No_Model_Comparison_peak_2620
ENST00000248633.9	570	1194	625	787	15	10.2531	5.88235	8.98968	No_Model_Comparison_peak_2621
ENST00000248633.9	1595	1982	388	1765	6	2.69882	2.57353	2.0874	No_Model_Comparison_peak_2622
ENST00000248633.9	2604	2804	201	2649	8	4.10661	3.30882	3.29747	No_Model_Comparison_peak_2623
ENST00000248633.9	3341	3594	254	3428	7	3.37839	2.94118	2.66306	No_Model_Comparison_peak_2624
ENST00000248668.5	129	2402	2274	285	33	13.7902	4.60705	12.3608	No_Model_Comparison_peak_2625
ENST00000248668.5	2778	3406	629	3120	38	17.6173	5.28455	16.0346	No_Model_Comparison_peak_2626
ENST00000248706.5	796	995	200	825	2	1.94075	2.05637	1.40506	No_Model_Comparison_peak_2627
ENST00000248846.10	72	300	229	173	19	7.05249	3.58423	5.99727	No_Model_Comparison_peak_2628
ENST00000248846.10	668	1479	812	1375	18	5.56398	3.04487	4.62289	No_Model_Comparison_peak_2629
ENST00000248846.10	2001	2259	259	2146	13	2.96561	2.24359	2.28663	No_Model_Comparison_peak_2630
ENST00000248846.10	3720	4473	754	3903	23	8.70343	3.84615	7.54095	No_Model_Comparison_peak_2631
ENST00000248879.8	68	1106	1039	364	89	86.8432	18.4426	84.034	No_Model_Comparison_peak_2632
ENST00000248924.11	185	1436	1252	1244	21	19.959	10.0917	18.2974	No_Model_Comparison_peak_2633
ENST00000248929.14	43	1216	1174	181	21	12.9338	6.07735	11.5376	No_Model_Comparison_peak_2634
ENST00000248929.14	1382	1760	379	1569	15	7.69373	4.41989	6.58427	No_Model_Comparison_peak_2635
ENST00000248929.14	1922	2265	344	2070	10	4.03311	3.03867	3.22925	No_Model_Comparison_peak_2636
ENST00000248929.14	2397	2702	306	2517	13	6.13982	3.8674	5.15998	No_Model_Comparison_peak_2637
ENST00000248958.5	84	817	734	539	93	104.091	24.2268	101.115	No_Model_Comparison_peak_2638
ENST00000248975.6	172	1701	1530	797	46	29.2809	8.04795	27.358	No_Model_Comparison_peak_2639
ENST00000249014.5	404	2126	1723	886	56	33.8722	7.85124	31.8416	No_Model_Comparison_peak_2640
ENST00000249042.8	123	1122	1000	610	23	22.2282	10.8108	20.4951	No_Model_Comparison_peak_2641
ENST00000249064.9	348	1929	1582	801	19	6.65144	3.41297	5.62002	No_Model_Comparison_peak_2642
ENST00000249064.9	2135	3482	1348	2939	25	10.7783	4.43686	9.491	No_Model_Comparison_peak_2643
ENST00000249066.10	201	451	251	336	9	6.72345	4.85437	5.68752	No_Model_Comparison_peak_2644
ENST00000249066.10	691	1054	364	876	7	4.80974	3.8835	3.94726	No_Model_Comparison_peak_2645
ENST00000249066.10	1217	1536	320	1379	12	9.89165	6.31068	8.65654	No_Model_Comparison_peak_2646
ENST00000249066.10	1685	2143	459	1947	8	5.74423	4.36893	4.79098	No_Model_Comparison_peak_2647
ENST00000249071.11	899	1172	274	1048	4	3.93581	3.42728	3.1392	No_Model_Comparison_peak_2648
ENST00000249075.4	59	328	270	144	4	3.21838	3.01205	2.51709	No_Model_Comparison_peak_2649
ENST00000249075.4	986	1357	372	1179	6	5.21524	4.21687	4.29694	No_Model_Comparison_peak_2650
ENST00000249075.4	2068	2267	200	2164	4	3.21838	3.01205	2.51709	No_Model_Comparison_peak_2651
ENST00000249075.4	2730	2960	231	2765	5	4.18426	3.61446	3.36901	No_Model_Comparison_peak_2652
ENST00000249075.4	3327	3667	341	3475	3	2.32872	2.40964	1.75496	No_Model_Comparison_peak_2653
ENST00000249079.6	888	1560	673	1409	9	10.1135	6.84932	8.86607	No_Model_Comparison_peak_2654
ENST00000249209.8	7	846	840	648	17	17.3388	9.67742	15.7704	No_Model_Comparison_peak_2655
ENST00000249269.9	80	1352	1273	470	43	22.6747	6.26781	20.9284	No_Model_Comparison_peak_2656
ENST00000249269.9	1775	2275	501	1917	24	8.2022	3.56125	7.06561	No_Model_Comparison_peak_2657
ENST00000249270.11	3	1177	1175	609	22	16.888	7.98611	15.3353	No_Model_Comparison_peak_2658
ENST00000249270.11	1397	1729	333	1568	12	6.98475	4.51389	5.93364	No_Model_Comparison_peak_2659
ENST00000249289.5	1	660	660	206	165	163.718	21.5584	160.187	No_Model_Comparison_peak_2660
ENST00000249299.7	211	1877	1667	828	34	14.0341	4.58115	12.5958	No_Model_Comparison_peak_2661
ENST00000249299.7	2108	3156	1049	2330	24	6.99191	3.13283	5.94009	No_Model_Comparison_peak_2662
ENST00000249299.7	3377	3589	213	3520	19	4.06272	2.39234	3.2566	No_Model_Comparison_peak_2663
ENST00000249330.3	2153	2370	218	2235	4	3.93581	3.42728	3.1392	No_Model_Comparison_peak_2664
ENST00000249344.7	1531	2756	1226	2025	13	5.27772	3.39806	4.35586	No_Model_Comparison_peak_2665
ENST00000249344.7	2927	3180	254	3004	10	3.39339	2.6699	2.67741	No_Model_Comparison_peak_2666
ENST00000249344.7	3461	3801	341	3611	13	5.27772	3.39806	4.35586	No_Model_Comparison_peak_2667
ENST00000249344.7	4021	4679	659	4399	10	3.39339	2.6699	2.67741	No_Model_Comparison_peak_2668
ENST00000249356.4	337	1051	715	606	15	10.2531	5.88235	8.98968	No_Model_Comparison_peak_2669
ENST00000249356.4	1230	1790	561	1450	19	14.3856	7.35294	12.9267	No_Model_Comparison_peak_2670
ENST00000249363.4	1374	2104	731	1621	7	4.98931	4	4.11243	No_Model_Comparison_peak_2671
ENST00000249363.4	3591	3933	343	3763	7	4.98931	4	4.11243	No_Model_Comparison_peak_2672
ENST00000249364.9	135	1949	1815	274	52	14.4997	3.46859	13.0368	No_Model_Comparison_peak_2673
ENST00000249364.9	2111	3180	1070	2474	62	20.642	4.12304	18.9566	No_Model_Comparison_peak_2674
ENST00000249364.9	3381	3641	261	3550	32	4.80368	2.15969	3.94181	No_Model_Comparison_peak_2675
ENST00000249364.9	4440	4820	381	4577	29	3.72406	1.96335	2.97915	No_Model_Comparison_peak_2676
ENST00000249373.8	747	2173	1427	1934	37	19.762	6.14887	18.1073	No_Model_Comparison_peak_2677
ENST00000249373.8	2648	3873	1226	2878	29	13.1645	4.85437	11.7595	No_Model_Comparison_peak_2678
ENST00000249375.8	1865	2070	206	1943	4	3.93581	3.42728	3.1392	No_Model_Comparison_peak_2679
ENST00000249396.12	759	1834	1076	942	14	13.307	7.97872	11.8962	No_Model_Comparison_peak_2680
ENST00000249440.4	366	774	409	498	3	2.89158	2.74182	2.21965	No_Model_Comparison_peak_2681
ENST00000249440.4	1181	1488	308	1335	3	2.89158	2.74182	2.21965	No_Model_Comparison_peak_2682
ENST00000249440.4	1802	2227	426	2105	4	3.93581	3.42728	3.1392	No_Model_Comparison_peak_2683
ENST00000249442.11	39	1120	1082	699	38	31.1043	10.7735	29.1379	No_Model_Comparison_peak_2684
ENST00000249499.8	561	1767	1207	936	19	14.7663	7.57576	13.2934	No_Model_Comparison_peak_2685
ENST00000249501.5	15	1782	1768	199	52	30.8077	7.52841	28.8479	No_Model_Comparison_peak_2686
ENST00000249504.7	6	300	295	162	33	26.4404	9.94152	24.5899	No_Model_Comparison_peak_2687
ENST00000249504.7	737	1666	930	1234	30	23.0337	9.06433	21.2771	No_Model_Comparison_peak_2688
ENST00000249601.9	865	1263	399	1064	6	5.67707	4.48718	4.72827	No_Model_Comparison_peak_2689
ENST00000249601.9	1856	2247	392	2032	8	8.04438	5.76923	6.91619	No_Model_Comparison_peak_2690
ENST00000249601.9	2388	2591	204	2484	6	5.67707	4.48718	4.72827	No_Model_Comparison_peak_2691
ENST00000249636.11	496	1035	540	892	22	7.54986	3.49544	6.44923	No_Model_Comparison_peak_2692
ENST00000249636.11	1522	1949	428	1652	20	5.90427	3.02594	4.94018	No_Model_Comparison_peak_2693
ENST00000249636.11	2467	2817	351	2525	18	4.65864	2.67606	3.80779	No_Model_Comparison_peak_2694
ENST00000249636.11	3275	3740	466	3580	19	5.08215	2.77778	4.1733	No_Model_Comparison_peak_2695
ENST00000249647.8	457	1255	799	1064	23	13.6509	6.03015	12.2274	No_Model_Comparison_peak_2696
ENST00000249647.8	1384	2286	903	1635	28	18.4432	7.28643	16.8337	No_Model_Comparison_peak_2697
ENST00000249700.9	5690	6205	516	6050	21	5.59967	2.84238	4.65604	No_Model_Comparison_peak_2698
ENST00000249700.9	6359	7981	1623	7274	17	3.95072	2.45232	3.15356	No_Model_Comparison_peak_2699
ENST00000249736.11	242	1310	1069	709	22	19.7689	9.66387	18.1139	No_Model_Comparison_peak_2700
ENST00000249750.9	73	3272	3200	2878	36	18.8413	5.96774	17.2188	No_Model_Comparison_peak_2701
ENST00000249776.12	390	1634	1245	1309	20	17.9869	9.21053	16.3922	No_Model_Comparison_peak_2702
ENST00000249786.9	1	539	539	202	98	97.8797	19.7211	94.9623	No_Model_Comparison_peak_2703
ENST00000249786.9	1730	2196	467	2129	12	3.54241	2.58964	2.81228	No_Model_Comparison_peak_2704
ENST00000249806.11	385	584	200	461	10	3.68244	2.83505	2.94118	No_Model_Comparison_peak_2705
ENST00000249806.11	1181	2200	1020	1832	34	25.1501	9.02062	23.3343	No_Model_Comparison_peak_2706
ENST00000249822.9	983	1439	457	1343	27	3.98434	2.08024	3.18397	No_Model_Comparison_peak_2707
ENST00000249822.9	1671	2391	721	2217	31	5.5733	2.37741	4.63185	No_Model_Comparison_peak_2708
ENST00000249822.9	2703	5078	2376	3775	55	18.8076	4.16048	17.1865	No_Model_Comparison_peak_2709
ENST00000249837.7	429	677	249	544	6	3.87562	3.36538	3.11663	No_Model_Comparison_peak_2710
ENST00000249837.7	995	1374	380	1089	6	3.64376	3.21101	2.90519	No_Model_Comparison_peak_2711
ENST00000249837.7	2424	2623	200	2463	5	2.55575	2.54237	1.95923	No_Model_Comparison_peak_2712
ENST00000249837.7	10770	11003	234	10876	9	5.193	3.87597	4.2767	No_Model_Comparison_peak_2713
ENST00000249837.7	12203	12561	359	12402	7	4.05799	3.38983	3.25226	No_Model_Comparison_peak_2714
ENST00000249861.9	34	915	882	563	13	9.95686	6.14035	8.71826	No_Model_Comparison_peak_2715
ENST00000249861.9	1065	1918	854	1258	12	8.91509	5.70175	7.72681	No_Model_Comparison_peak_2716
ENST00000249883.10	1576	2025	450	1910	4	3.93581	3.42728	3.1392	No_Model_Comparison_peak_2717
ENST00000249883.10	2719	3114	396	2916	3	2.89158	2.74182	2.21965	No_Model_Comparison_peak_2718
ENST00000249883.10	3432	3733	302	3556	3	2.89158	2.74182	2.21965	No_Model_Comparison_peak_2719
ENST00000249910.5	182	1932	1751	1102	10	9.09783	6.17978	7.90071	No_Model_Comparison_peak_2720
ENST00000249923.7	569	3333	2765	2415	54	23.1254	5.17891	21.3661	No_Model_Comparison_peak_2721
ENST00000250018.6	2687	2999	313	2800	3	2.88774	2.73973	2.21965	No_Model_Comparison_peak_2722
ENST00000250018.6	3973	4375	403	4123	6	6.23736	4.79452	5.23688	No_Model_Comparison_peak_2723
ENST00000250018.6	4813	5012	200	4916	3	2.88774	2.73973	2.21965	No_Model_Comparison_peak_2724
ENST00000250024.9	180	664	485	534	6	4.18879	3.57143	3.37283	No_Model_Comparison_peak_2725
ENST00000250024.9	794	2052	1259	1232	5	3.31784	3.06122	2.60771	No_Model_Comparison_peak_2726
ENST00000250024.9	2690	3262	573	2875	5	3.31784	3.06122	2.60771	No_Model_Comparison_peak_2727
ENST00000250056.12	2	456	455	353	7	4.8683	3.92157	4.00077	No_Model_Comparison_peak_2728
ENST00000250056.12	750	1394	645	1147	15	13.4724	7.84314	12.0555	No_Model_Comparison_peak_2729
ENST00000250066.6	7306	7931	626	7751	5	5.05722	4.11273	4.14946	No_Model_Comparison_peak_2730
ENST00000250076.7	271	534	264	401	6	6.24432	4.79819	5.23688	No_Model_Comparison_peak_2731
ENST00000250076.7	840	2030	1191	1531	5	5.05722	4.11273	4.14946	No_Model_Comparison_peak_2732
ENST00000250092.11	151	989	839	572	4	3.93581	3.42728	3.1392	No_Model_Comparison_peak_2733
ENST00000250101.10	1	828	828	210	43	43.1596	15.2778	40.9363	No_Model_Comparison_peak_2734
ENST00000250101.10	957	1156	200	1066	6	2.48747	2.43056	1.8978	No_Model_Comparison_peak_2735
ENST00000250111.9	706	1645	940	896	7	5.45987	4.30108	4.52531	No_Model_Comparison_peak_2736
ENST00000250111.9	1876	2478	603	2028	7	5.45987	4.30108	4.52531	No_Model_Comparison_peak_2737
ENST00000250113.12	432	2872	2441	924	95	53.2371	7.70465	50.84	No_Model_Comparison_peak_2738
ENST00000250124.11	376	1352	977	1049	21	22.2293	11.4583	20.4959	No_Model_Comparison_peak_2739
ENST00000250237.10	63	1267	1205	584	18	15.5754	8.33333	14.0736	No_Model_Comparison_peak_2740
ENST00000250241.12	1039	2954	1916	2753	65	37.4528	7.56881	35.3437	No_Model_Comparison_peak_2741
ENST00000250263.8	310	556	247	412	17	7.70791	4.12844	6.59793	No_Model_Comparison_peak_2742
ENST00000250263.8	964	2071	1108	1940	18	8.46481	4.3578	7.31399	No_Model_Comparison_peak_2743
ENST00000250263.8	2451	2902	452	2758	16	6.97394	3.89908	5.92327	No_Model_Comparison_peak_2744
ENST00000250263.8	3031	3328	298	3185	10	3.13246	2.52294	2.43922	No_Model_Comparison_peak_2745
ENST00000250340.9	819	1375	557	1186	17	20.8453	11.6883	19.1541	No_Model_Comparison_peak_2746
ENST00000250377.11	357	1066	710	764	11	5.90945	4.02685	4.9451	No_Model_Comparison_peak_2747
ENST00000250377.11	1457	1859	403	1721	6	2.32064	2.31788	1.74839	No_Model_Comparison_peak_2748
ENST00000250377.11	2060	2303	244	2200	6	2.32064	2.31788	1.74839	No_Model_Comparison_peak_2749
ENST00000250379.13	136	1094	959	809	15	15.715	9.1954	14.2073	No_Model_Comparison_peak_2750
ENST00000250383.11	1	472	472	128	8	8.78342	6.1691	7.60189	No_Model_Comparison_peak_2751
ENST00000250383.11	1016	1266	251	1162	6	6.24432	4.79819	5.23688	No_Model_Comparison_peak_2752
ENST00000250405.10	1046	2222	1177	1157	10	6.92922	4.82456	5.88132	No_Model_Comparison_peak_2753
ENST00000250405.10	2613	2905	293	2801	12	8.91509	5.70175	7.72681	No_Model_Comparison_peak_2754
ENST00000250416.9	68	1488	1421	477	20	15.1861	7.55396	13.6982	No_Model_Comparison_peak_2755
ENST00000250448.5	273	472	200	376	11	5.14476	3.57143	4.2316	No_Model_Comparison_peak_2756
ENST00000250448.5	1605	2861	1257	2632	22	14.8157	6.84524	13.3416	No_Model_Comparison_peak_2757
ENST00000250454.8	277	1179	903	754	29	26.3698	11.194	24.5208	No_Model_Comparison_peak_2758
ENST00000250457.9	159	1890	1732	1196	9	7.37141	5.26316	6.29705	No_Model_Comparison_peak_2759
ENST00000250489.9	669	1480	812	1327	10	10.4339	6.96203	9.16184	No_Model_Comparison_peak_2760
ENST00000250495.10	1	593	593	200	52	59.4944	20.3846	57.0039	No_Model_Comparison_peak_2761
ENST00000250498.9	1	651	651	261	118	123.215	22.4528	120.064	No_Model_Comparison_peak_2762
ENST00000250535.5	1	1436	1436	604	12	10.7513	6.84211	9.46544	No_Model_Comparison_peak_2763
ENST00000250559.14	669	2019	1351	1712	74	59.2358	12.5418	56.7489	No_Model_Comparison_peak_2764
ENST00000250617.7	453	652	200	592	9	4.09301	3.18471	3.28498	No_Model_Comparison_peak_2765
ENST00000250617.7	915	1348	434	1169	7	2.77743	2.54777	2.15869	No_Model_Comparison_peak_2766
ENST00000250617.7	1703	1902	200	1852	7	2.77743	2.54777	2.15869	No_Model_Comparison_peak_2767
ENST00000250617.7	2137	3247	1111	2224	9	4.09301	3.18471	3.28498	No_Model_Comparison_peak_2768
ENST00000250617.7	3674	3961	288	3776	6	2.18926	2.2293	1.62994	No_Model_Comparison_peak_2769
ENST00000250617.7	4356	4575	220	4492	9	4.09301	3.18471	3.28498	No_Model_Comparison_peak_2770
ENST00000250894.8	254	545	292	351	7	2.93285	2.64901	2.25706	No_Model_Comparison_peak_2771
ENST00000250894.8	1733	2055	323	1739	7	2.75262	2.53165	2.13761	No_Model_Comparison_peak_2772
ENST00000250894.8	3142	3368	227	3251	8	3.38479	2.8481	2.6692	No_Model_Comparison_peak_2773
ENST00000250894.8	3844	4043	200	3897	9	4.06036	3.16456	3.25446	No_Model_Comparison_peak_2774
ENST00000250894.8	4437	4817	381	4586	11	5.52722	3.79747	4.58865	No_Model_Comparison_peak_2775
ENST00000250894.8	5206	5582	377	5273	8	3.44257	2.88462	2.72159	No_Model_Comparison_peak_2776
ENST00000250896.9	366	783	418	613	46	29.2809	8.04795	27.358	No_Model_Comparison_peak_2777
ENST00000250896.9	1646	3636	1991	2471	24	10.0829	4.28082	8.83918	No_Model_Comparison_peak_2778
ENST00000250916.6	883	2823	1941	2267	23	13.838	6.12245	12.4073	No_Model_Comparison_peak_2779
ENST00000250930.7	159	1499	1341	417	18	12.0416	6.25	10.6907	No_Model_Comparison_peak_2780
ENST00000250930.7	1759	2278	520	1881	15	9.19742	5.26316	7.99595	No_Model_Comparison_peak_2781
ENST00000250974.9	51	1443	1393	971	15	14.4201	8.42105	12.9602	No_Model_Comparison_peak_2782
ENST00000251020.9	582	880	299	683	6	2.48747	2.43056	1.8978	No_Model_Comparison_peak_2783
ENST00000251020.9	1256	1637	382	1452	8	3.82032	3.125	3.06668	No_Model_Comparison_peak_2784
ENST00000251020.9	2322	2660	339	2517	10	5.32898	3.81944	4.40292	No_Model_Comparison_peak_2785
ENST00000251020.9	3363	3576	214	3404	7	3.12971	2.77778	2.43671	No_Model_Comparison_peak_2786
ENST00000251020.9	4595	4939	345	4840	7	3.12971	2.77778	2.43671	No_Model_Comparison_peak_2787
ENST00000251038.10	692	1063	372	833	13	6.71486	4.19162	5.6803	No_Model_Comparison_peak_2788
ENST00000251038.10	1385	1809	425	1719	9	3.58413	2.87356	2.85092	No_Model_Comparison_peak_2789
ENST00000251038.10	2897	3833	937	3641	14	6.58135	3.96825	5.5541	No_Model_Comparison_peak_2790
ENST00000251038.10	11686	12002	317	11863	8	4.78811	3.75	3.927	No_Model_Comparison_peak_2791
ENST00000251038.10	13057	13400	344	13218	7	4.10187	3.4188	3.29316	No_Model_Comparison_peak_2792
ENST00000251047.6	189	1535	1347	1155	68	14.483	2.92869	13.021	No_Model_Comparison_peak_2793
ENST00000251047.6	1759	4644	2886	4359	76	18.6051	3.26825	16.9905	No_Model_Comparison_peak_2794
ENST00000251074.5	76	1097	1022	602	34	30.322	11.6667	28.374	No_Model_Comparison_peak_2795
ENST00000251076.9	3441	3811	371	3636	13	6.10159	3.84615	5.12509	No_Model_Comparison_peak_2796
ENST00000251076.9	8960	9251	292	9114	7	3.07163	2.73973	2.38289	No_Model_Comparison_peak_2797
ENST00000251076.9	9863	10201	339	10003	9	5.54137	4.09836	4.60147	No_Model_Comparison_peak_2798
ENST00000251081.8	903	1356	454	1163	10	5.24411	3.76712	4.32434	No_Model_Comparison_peak_2799
ENST00000251081.8	2119	2535	417	2254	10	5.20246	3.7415	4.28522	No_Model_Comparison_peak_2800
ENST00000251081.8	2705	3016	312	2828	9	4.44156	3.40136	3.60583	No_Model_Comparison_peak_2801
ENST00000251081.8	3522	3910	389	3641	7	3.04315	2.72109	2.35761	No_Model_Comparison_peak_2802
ENST00000251089.8	564	1441	878	1173	19	4.92583	2.71739	4.05477	No_Model_Comparison_peak_2803
ENST00000251089.8	2307	4026	1720	3216	30	11.6745	4.21196	10.3386	No_Model_Comparison_peak_2804
ENST00000251089.8	4252	4453	202	4270	15	3.03136	2.17391	2.34681	No_Model_Comparison_peak_2805
ENST00000251091.9	5519	5829	311	5641	5	4.25709	3.65854	3.43574	No_Model_Comparison_peak_2806
ENST00000251108.10	280	1844	1565	524	17	11.9502	6.42857	10.6021	No_Model_Comparison_peak_2807
ENST00000251108.10	2603	3159	557	2842	7	3.25063	2.85714	2.54673	No_Model_Comparison_peak_2808
ENST00000251143.9	363	1085	723	941	8	4.74037	3.71901	3.8835	No_Model_Comparison_peak_2809
ENST00000251143.9	1319	2608	1290	2348	8	4.74037	3.71901	3.8835	No_Model_Comparison_peak_2810
ENST00000251143.9	2819	3138	320	2944	7	3.93076	3.30579	3.1392	No_Model_Comparison_peak_2811
ENST00000251157.10	3843	4117	275	3958	8	4.22235	3.38346	3.40441	No_Model_Comparison_peak_2812
ENST00000251157.10	6270	6469	200	6418	5	2.65158	2.6087	2.04524	No_Model_Comparison_peak_2813
ENST00000251181.8	87	809	723	508	12	14.377	8.91092	12.9191	No_Model_Comparison_peak_2814
ENST00000251195.9	183	861	679	394	18	6.03077	3.24232	5.05808	No_Model_Comparison_peak_2815
ENST00000251195.9	1037	1382	346	1192	20	7.29268	3.58362	6.2235	No_Model_Comparison_peak_2816
ENST00000251195.9	1581	2053	473	1671	17	5.43164	3.07167	4.49898	No_Model_Comparison_peak_2817
ENST00000251195.9	2297	4086	1790	3622	19	6.65144	3.41297	5.62002	No_Model_Comparison_peak_2818
ENST00000251241.9	105	1135	1031	1033	38	10.7703	3.35628	9.4832	No_Model_Comparison_peak_2819
ENST00000251241.9	1290	3526	2237	3361	69	32.7917	6.0241	30.7856	No_Model_Comparison_peak_2820
ENST00000251250.7	656	1218	563	820	7	5.76852	4.49438	4.81374	No_Model_Comparison_peak_2821
ENST00000251250.7	1511	2257	747	2078	7	5.76852	4.49438	4.81374	No_Model_Comparison_peak_2822
ENST00000251268.11	913	1145	233	973	14	3.83181	2.58621	3.07748	No_Model_Comparison_peak_2823
ENST00000251268.11	2643	2891	249	2752	20	4.92931	2.65823	4.05765	No_Model_Comparison_peak_2824
ENST00000251268.11	7597	7877	281	7721	22	4.89353	2.53863	4.02456	No_Model_Comparison_peak_2825
ENST00000251268.11	9323	9780	458	9459	21	5.61989	2.84974	4.67447	No_Model_Comparison_peak_2826
ENST00000251268.11	10002	10363	362	10065	17	4.12082	2.52101	3.31025	No_Model_Comparison_peak_2827
ENST00000251268.11	10627	11084	458	10924	25	9.8462	4.07523	8.61351	No_Model_Comparison_peak_2828
ENST00000251269.9	557	2486	1930	802	8	6.48406	4.83871	5.46299	No_Model_Comparison_peak_2829
ENST00000251287.3	676	2116	1441	1704	23	17.0249	7.79221	15.4671	No_Model_Comparison_peak_2830
ENST00000251289.9	112	1305	1194	974	30	24.5716	9.87261	22.7712	No_Model_Comparison_peak_2831
ENST00000251303.11	60	497	438	298	11	11.9262	7.69231	10.5801	No_Model_Comparison_peak_2832
ENST00000251303.11	671	1085	415	993	8	8.04438	5.76923	6.91619	No_Model_Comparison_peak_2833
ENST00000251334.7	117	428	312	411	8	3.50173	2.92208	2.77577	No_Model_Comparison_peak_2834
ENST00000251334.7	1394	1699	306	1512	11	5.3309	3.68098	4.40472	No_Model_Comparison_peak_2835
ENST00000251343.9	3200	3544	345	3469	16	4.41217	2.70701	3.57902	No_Model_Comparison_peak_2836
ENST00000251343.9	4528	4852	325	4572	12	2.49644	2.07006	1.90613	No_Model_Comparison_peak_2837
ENST00000251343.9	4988	5418	431	5140	23	8.67198	3.83387	7.51056	No_Model_Comparison_peak_2838
ENST00000251343.9	5676	5991	316	5850	28	12.982	4.91525	11.5842	No_Model_Comparison_peak_2839
ENST00000251363.10	771	1344	574	1184	6	6.24432	4.79819	5.23688	No_Model_Comparison_peak_2840
ENST00000251366.7	443	1238	796	779	15	9.25776	5.29801	8.05337	No_Model_Comparison_peak_2841
ENST00000251366.7	1518	3027	1510	2114	15	9.25776	5.29801	8.05337	No_Model_Comparison_peak_2842
ENST00000251412.8	621	1735	1115	1229	16	13.8122	7.79817	12.382	No_Model_Comparison_peak_2843
ENST00000251413.8	14	575	562	409	20	16.5188	8.33333	14.9786	No_Model_Comparison_peak_2844
ENST00000251413.8	717	1085	369	898	38	39.861	15.4762	37.7015	No_Model_Comparison_peak_2845
ENST00000251453.8	1	601	601	400	136	130.49	19.5157	127.272	No_Model_Comparison_peak_2846
ENST00000251472.9	317	689	373	510	4	3.33989	3.08642	2.62773	No_Model_Comparison_peak_2847
ENST00000251472.9	2876	3150	275	2991	5	4.33246	3.7037	3.50564	No_Model_Comparison_peak_2848
ENST00000251473.9	376	578	203	526	5	3.73437	3.33333	2.9876	No_Model_Comparison_peak_2849
ENST00000251473.9	1154	1521	368	1332	5	3.73437	3.33333	2.9876	No_Model_Comparison_peak_2850
ENST00000251473.9	1655	2548	894	2104	10	8.98481	6.11111	7.79352	No_Model_Comparison_peak_2851
ENST00000251496.7	99	3045	2947	731	67	29.659	5.53746	27.7274	No_Model_Comparison_peak_2852
ENST00000251507.8	9	1751	1743	776	7	5.24848	4.16667	4.32794	No_Model_Comparison_peak_2853
ENST00000251507.8	1959	2158	200	1996	4	2.58936	2.60417	1.98905	No_Model_Comparison_peak_2854
ENST00000251507.8	2390	2769	380	2573	5	3.41412	3.125	2.6947	No_Model_Comparison_peak_2855
ENST00000251527.10	1077	2885	1809	1368	26	9.2868	3.77095	8.0813	No_Model_Comparison_peak_2856
ENST00000251527.10	3382	3825	444	3632	26	9.2868	3.77095	8.0813	No_Model_Comparison_peak_2857
ENST00000251527.10	4485	4841	357	4559	16	3.62702	2.3743	2.88949	No_Model_Comparison_peak_2858
ENST00000251527.10	5227	5461	235	5377	19	5.12211	2.7933	4.21058	No_Model_Comparison_peak_2859
ENST00000251546.8	391	610	220	528	6	5.67707	4.48718	4.72827	No_Model_Comparison_peak_2860
ENST00000251546.8	778	1493	716	1258	7	6.83551	5.12821	5.79242	No_Model_Comparison_peak_2861
ENST00000251547.10	366	1552	1187	847	10	7.58214	5.2381	6.47885	No_Model_Comparison_peak_2862
ENST00000251547.10	1816	2353	538	2065	7	4.69629	3.80952	3.84176	No_Model_Comparison_peak_2863
ENST00000251582.12	3528	3895	368	3712	3	2.82064	2.7027	2.19722	No_Model_Comparison_peak_2864
ENST00000251582.12	5935	6204	270	6072	4	3.93581	3.42728	3.1392	No_Model_Comparison_peak_2865
ENST00000251588.7	40	294	255	147	7	4.98931	4	4.11243	No_Model_Comparison_peak_2866
ENST00000251588.7	584	1459	876	772	12	10.1966	6.5	8.93519	No_Model_Comparison_peak_2867
ENST00000251588.7	1633	1972	340	1744	7	4.98931	4	4.11243	No_Model_Comparison_peak_2868
ENST00000251595.11	4	539	536	193	9	10.1236	6.85456	8.86607	No_Model_Comparison_peak_2869
ENST00000251607.11	323	662	340	517	5	4.66299	3.8961	3.81106	No_Model_Comparison_peak_2870
ENST00000251607.11	1274	1966	693	1370	7	6.95419	5.19481	5.90403	No_Model_Comparison_peak_2871
ENST00000251630.11	134	1384	1251	1187	11	10.2872	6.74157	9.02175	No_Model_Comparison_peak_2872
ENST00000251636.10	573	951	379	762	11	3.93843	2.88462	3.1417	No_Model_Comparison_peak_2873
ENST00000251636.10	1382	2034	653	1879	10	3.34806	2.64423	2.63533	No_Model_Comparison_peak_2874
ENST00000251636.10	2196	2395	200	2282	9	2.79333	2.40385	2.17331	No_Model_Comparison_peak_2875
ENST00000251636.10	2729	3058	330	2872	12	4.56189	3.125	3.71763	No_Model_Comparison_peak_2876
ENST00000251636.10	3328	4375	1048	4212	16	7.34591	4.08654	6.27332	No_Model_Comparison_peak_2877
ENST00000251654.9	21	403	383	195	14	15.2841	9.14634	13.7925	No_Model_Comparison_peak_2878
ENST00000251654.9	1098	1744	647	1278	8	7.55355	5.4878	6.45141	No_Model_Comparison_peak_2879
ENST00000251691.5	484	879	396	825	14	3.81268	2.57732	3.05961	No_Model_Comparison_peak_2880
ENST00000251691.5	2317	2619	303	2472	16	3.61109	2.36769	2.87543	No_Model_Comparison_peak_2881
ENST00000251691.5	8938	9332	395	9101	19	3.82239	2.30415	3.0687	No_Model_Comparison_peak_2882
ENST00000251691.5	12706	12909	204	12842	15	4.20091	2.68456	3.38387	No_Model_Comparison_peak_2883
ENST00000251691.5	13816	14683	868	14602	12	4.34636	3.00926	3.51805	No_Model_Comparison_peak_2884
ENST00000251722.10	1784	2256	473	1936	13	8.5293	5.26316	7.37573	No_Model_Comparison_peak_2885
ENST00000251722.10	4681	5136	456	4866	9	5.00965	3.7594	4.13149	No_Model_Comparison_peak_2886
ENST00000251739.9	107	1114	1008	240	5	5.05722	4.11273	4.14946	No_Model_Comparison_peak_2887
ENST00000251775.9	170	2418	2249	1843	32	16.4766	5.68966	14.9381	No_Model_Comparison_peak_2888
ENST00000251809.4	275	474	200	361	4	2.80385	2.74725	2.18261	No_Model_Comparison_peak_2889
ENST00000251809.4	2159	3005	847	2485	8	6.65471	4.94506	5.62269	No_Model_Comparison_peak_2890
ENST00000251809.4	3159	3358	200	3276	5	3.67736	3.2967	2.93637	No_Model_Comparison_peak_2891
ENST00000251810.8	1752	3001	1250	2219	16	6.15224	3.49794	5.17185	No_Model_Comparison_peak_2892
ENST00000251810.8	3264	3463	200	3371	11	3.16956	2.46914	2.47256	No_Model_Comparison_peak_2893
ENST00000251810.8	3738	4601	864	4371	23	11.3187	4.93827	10.0073	No_Model_Comparison_peak_2894
ENST00000251822.7	2576	2887	312	2828	5	2.86037	2.75229	2.21965	No_Model_Comparison_peak_2895
ENST00000251822.7	3051	3377	327	3181	7	4.48283	3.66972	3.64492	No_Model_Comparison_peak_2896
ENST00000251822.7	4525	4947	423	4826	6	3.64376	3.21101	2.90519	No_Model_Comparison_peak_2897
ENST00000251849.9	164	1810	1647	566	39	22.3144	6.75676	20.5781	No_Model_Comparison_peak_2898
ENST00000251849.9	2338	3118	781	2595	21	7.86101	3.71622	6.74276	No_Model_Comparison_peak_2899
ENST00000251879.10	845	1044	200	894	4	2.51107	2.55102	1.91953	No_Model_Comparison_peak_2900
ENST00000251879.10	1489	1923	435	1684	7	5.11588	4.08163	4.20472	No_Model_Comparison_peak_2901
ENST00000251879.10	2337	2912	576	2602	7	5.11588	4.08163	4.20472	No_Model_Comparison_peak_2902
ENST00000251879.10	3716	3959	244	3795	4	2.51107	2.55102	1.91953	No_Model_Comparison_peak_2903
ENST00000251900.9	50	1694	1645	599	40	16.664	4.77855	15.1188	No_Model_Comparison_peak_2904
ENST00000251900.9	2023	2314	292	2169	20	4.34849	2.44755	3.52015	No_Model_Comparison_peak_2905
ENST00000251900.9	3206	3536	331	3382	29	9.20512	3.4965	8.00334	No_Model_Comparison_peak_2906
ENST00000251943.8	90	355	266	219	4	3.93581	3.42728	3.1392	No_Model_Comparison_peak_2907
ENST00000251943.8	913	1244	332	1058	3	2.89158	2.74182	2.21965	No_Model_Comparison_peak_2908
ENST00000251943.8	1507	1814	308	1640	6	6.24432	4.79819	5.23688	No_Model_Comparison_peak_2909
ENST00000251943.8	3409	3608	200	3473	3	2.89158	2.74182	2.21965	No_Model_Comparison_peak_2910
ENST00000251968.4	137	1507	1371	1082	39	31.0955	10.4712	29.1292	No_Model_Comparison_peak_2911
ENST00000251973.10	301	1016	716	607	13	9.30518	5.73771	8.09814	No_Model_Comparison_peak_2912
ENST00000251973.10	2743	3071	329	2912	10	6.42963	4.5082	5.41124	No_Model_Comparison_peak_2913
ENST00000251973.10	3222	3707	486	3359	6	3.13522	2.86885	2.44144	No_Model_Comparison_peak_2914
ENST00000251993.11	301	1171	871	887	12	8.24431	5.28455	7.10574	No_Model_Comparison_peak_2915
ENST00000251993.11	1498	2640	1143	2034	17	13.4475	7.31707	12.032	No_Model_Comparison_peak_2916
ENST00000252011.8	228	471	244	320	5	4.25709	3.65854	3.43574	No_Model_Comparison_peak_2917
ENST00000252011.8	1604	1848	245	1768	6	5.30126	4.26829	4.37736	No_Model_Comparison_peak_2918
ENST00000252011.8	2348	3018	671	2607	7	6.40224	4.87805	5.38488	No_Model_Comparison_peak_2919
ENST00000252015.3	191	3049	2859	694	53	22.1269	5.02793	20.3957	No_Model_Comparison_peak_2920
ENST00000252032.10	218	628	411	361	11	5.56779	3.82166	4.62639	No_Model_Comparison_peak_2921
ENST00000252032.10	3115	3339	225	3225	10	4.09099	3.07263	3.28324	No_Model_Comparison_peak_2922
ENST00000252032.10	3622	3871	250	3702	11	4.76708	3.35196	3.90693	No_Model_Comparison_peak_2923
ENST00000252032.10	4752	4995	244	4877	9	3.45104	2.7933	2.72941	No_Model_Comparison_peak_2924
ENST00000252050.9	3133	3509	377	3245	7	4.19197	3.47826	3.37555	No_Model_Comparison_peak_2925
ENST00000252050.9	6104	6303	200	6186	5	2.97452	2.83019	2.29438	No_Model_Comparison_peak_2926
ENST00000252100.6	459	1333	875	562	6	5.57793	4.43038	4.63556	No_Model_Comparison_peak_2927
ENST00000252100.6	1478	1781	304	1628	9	9.15396	6.32911	7.95453	No_Model_Comparison_peak_2928
ENST00000252102.9	1	558	558	290	74	85.2361	23.7342	82.4428	No_Model_Comparison_peak_2929
ENST00000252108.8	124	1681	1558	747	30	10.9576	3.97436	9.66253	No_Model_Comparison_peak_2930
ENST00000252108.8	2954	3425	472	3110	18	3.77956	2.33415	3.02958	No_Model_Comparison_peak_2931
ENST00000252108.8	3645	3851	207	3693	17	3.34284	2.2113	2.63065	No_Model_Comparison_peak_2932
ENST00000252108.8	5226	5962	737	5894	15	3.57978	2.40964	2.84713	No_Model_Comparison_peak_2933
ENST00000252115.10	162	3170	3009	892	22	8.93611	4.0493	7.74741	No_Model_Comparison_peak_2934
ENST00000252134.11	343	871	529	523	8	8.78342	6.1691	7.60189	No_Model_Comparison_peak_2935
ENST00000252136.12	126	1004	879	269	17	9.24875	4.91803	8.04472	No_Model_Comparison_peak_2936
ENST00000252136.12	1188	2808	1621	2657	17	9.24875	4.91803	8.04472	No_Model_Comparison_peak_2937
ENST00000252137.11	31	1650	1620	196	21	12.2543	5.72917	10.8944	No_Model_Comparison_peak_2938
ENST00000252207.10	347	1120	774	743	5	5.05722	4.11273	4.14946	No_Model_Comparison_peak_2939
ENST00000252207.10	1311	1510	200	1379	3	2.89158	2.74182	2.21965	No_Model_Comparison_peak_2940
ENST00000252211.7	83	282	200	202	5	3.51532	3.19149	2.78738	No_Model_Comparison_peak_2941
ENST00000252211.7	675	1345	671	1156	9	7.46117	5.31915	6.38222	No_Model_Comparison_peak_2942
ENST00000252211.7	3833	4044	212	3856	5	3.51532	3.19149	2.78738	No_Model_Comparison_peak_2943
ENST00000252229.7	239	485	247	355	4	3.93581	3.42728	3.1392	No_Model_Comparison_peak_2944
ENST00000252268.8	128	621	494	452	14	9.55944	5.68182	8.3409	No_Model_Comparison_peak_2945
ENST00000252268.8	966	2361	1396	1136	16	11.5697	6.43939	10.2383	No_Model_Comparison_peak_2946
ENST00000252288.8	174	1038	865	840	41	42.397	15.6716	40.1881	No_Model_Comparison_peak_2947
ENST00000252322.1	361	790	430	485	3	2.89158	2.74182	2.21965	No_Model_Comparison_peak_2948
ENST00000252329.3	511	1002	492	787	39	46.1183	18.6916	43.8402	No_Model_Comparison_peak_2949
ENST00000252338.5	2145	2354	210	2227	10	4.24079	3.16092	3.42161	No_Model_Comparison_peak_2950
ENST00000252338.5	2948	4705	1758	3075	17	9.72299	5.17241	8.49575	No_Model_Comparison_peak_2951
ENST00000252440.11	59	1443	1385	1286	15	13.1071	7.61905	11.7041	No_Model_Comparison_peak_2952
ENST00000252444.9	478	677	200	491	6	2.67106	2.55474	2.06359	No_Model_Comparison_peak_2953
ENST00000252444.9	2967	3893	927	3253	8	4.0691	3.28467	3.26254	No_Model_Comparison_peak_2954
ENST00000252444.9	4274	4629	356	4317	11	6.48772	4.37956	5.46642	No_Model_Comparison_peak_2955
ENST00000252445.7	1	1011	1011	669	49	43.6121	13.2979	41.3798	No_Model_Comparison_peak_2956
ENST00000252457.9	182	1970	1789	1465	18	12.811	6.69014	11.4276	No_Model_Comparison_peak_2957
ENST00000252458.6	332	1930	1599	1704	31	26.3703	10.5263	24.5212	No_Model_Comparison_peak_2958
ENST00000252483.10	348	2651	2304	1585	45	23.4265	6.23306	21.6588	No_Model_Comparison_peak_2959
ENST00000252485.8	400	1786	1387	757	39	28.5679	9.30233	26.6628	No_Model_Comparison_peak_2960
ENST00000252486.9	124	579	456	231	6	6.23736	4.79452	5.23688	No_Model_Comparison_peak_2961
ENST00000252486.9	717	1152	436	903	11	12.9114	8.21918	11.5244	No_Model_Comparison_peak_2962
ENST00000252487.9	267	1678	1412	636	60	40.7168	9.32722	38.5411	No_Model_Comparison_peak_2963
ENST00000252506.11	515	997	483	613	2	1.94075	2.05637	1.40506	No_Model_Comparison_peak_2964
ENST00000252512.14	223	3421	3199	2974	58	13.8248	3.11839	12.3944	No_Model_Comparison_peak_2965
ENST00000252512.14	3697	4810	1114	4680	56	12.7909	3.01269	11.4083	No_Model_Comparison_peak_2966
ENST00000252527.8	2211	2748	538	2397	4	3.93581	3.42728	3.1392	No_Model_Comparison_peak_2967
ENST00000252530.9	295	1061	767	884	12	13.6957	8.55263	12.2702	No_Model_Comparison_peak_2968
ENST00000252542.9	65	1070	1006	317	55	27.1723	6.08696	25.3021	No_Model_Comparison_peak_2969
ENST00000252542.9	1456	2516	1061	1848	73	43.4083	8.04348	41.1799	No_Model_Comparison_peak_2970
ENST00000252593.7	45	873	829	333	23	26.2028	13.1868	24.3583	No_Model_Comparison_peak_2971
ENST00000252594.10	31	1642	1612	975	9	7.55317	5.37634	6.45141	No_Model_Comparison_peak_2972
ENST00000252595.12	1436	1635	200	1495	2	1.94075	2.05637	1.40506	No_Model_Comparison_peak_2973
ENST00000252595.12	2841	3223	383	3032	2	1.94075	2.05637	1.40506	No_Model_Comparison_peak_2974
ENST00000252599.9	383	1185	803	969	53	20.7965	4.72028	19.1069	No_Model_Comparison_peak_2975
ENST00000252599.9	1340	3464	2125	1705	53	20.7965	4.72028	19.1069	No_Model_Comparison_peak_2976
ENST00000252602.2	1	758	758	497	38	39.0261	15	36.884	No_Model_Comparison_peak_2977
ENST00000252603.7	152	977	826	793	33	30.242	11.9718	28.2956	No_Model_Comparison_peak_2978
ENST00000252622.15	1	446	446	157	71	86.5191	25.8993	83.7128	No_Model_Comparison_peak_2979
ENST00000252674.9	242	897	656	736	57	19.1802	4.11932	17.5434	No_Model_Comparison_peak_2980
ENST00000252674.9	1069	1498	430	1289	52	16.0116	3.7642	14.4889	No_Model_Comparison_peak_2981
ENST00000252674.9	2065	2402	338	2345	28	4.00416	2.05966	3.20271	No_Model_Comparison_peak_2982
ENST00000252674.9	2622	4482	1861	3687	46	12.4757	3.33807	11.1069	No_Model_Comparison_peak_2983
ENST00000252699.7	157	2567	2411	841	58	23.2002	4.87603	21.4395	No_Model_Comparison_peak_2984
ENST00000252699.7	3086	3781	696	3270	48	16.2756	4.04959	14.7441	No_Model_Comparison_peak_2985
ENST00000252713.9	290	940	651	540	8	4.88599	3.81356	4.01738	No_Model_Comparison_peak_2986
ENST00000252713.9	1219	1418	200	1316	5	2.55575	2.54237	1.95923	No_Model_Comparison_peak_2987
ENST00000252713.9	2163	2426	264	2289	6	3.27924	2.9661	2.57198	No_Model_Comparison_peak_2988
ENST00000252713.9	2689	2948	260	2837	5	2.55575	2.54237	1.95923	No_Model_Comparison_peak_2989
ENST00000252713.9	3521	4300	780	3657	7	4.05799	3.38983	3.25226	No_Model_Comparison_peak_2990
ENST00000252744.6	874	3615	2742	3364	29	11.0487	4.09836	9.7497	No_Model_Comparison_peak_2991
ENST00000252744.6	3935	4239	305	4097	19	4.96439	2.73224	4.09014	No_Model_Comparison_peak_2992
ENST00000252785.3	5	939	935	173	41	41.5824	15.2174	39.3894	No_Model_Comparison_peak_2993
ENST00000252797.6	400	2637	2238	1092	9	6.17549	4.5045	5.19371	No_Model_Comparison_peak_2994
ENST00000252799.3	769	1084	316	886	8	3.01512	2.61628	2.33108	No_Model_Comparison_peak_2995
ENST00000252799.3	1214	1546	333	1370	12	5.73594	3.77907	4.78367	No_Model_Comparison_peak_2996
ENST00000252799.3	1779	3246	1468	2626	19	11.6447	5.81395	10.3103	No_Model_Comparison_peak_2997
ENST00000252804.9	2552	2751	200	2667	18	5.40325	2.97806	4.47219	No_Model_Comparison_peak_2998
ENST00000252804.9	3449	3788	340	3610	18	5.40325	2.97806	4.47219	No_Model_Comparison_peak_2999
ENST00000252804.9	5034	5256	223	5135	16	4.31383	2.66458	3.48859	No_Model_Comparison_peak_3000
ENST00000252804.9	5421	6665	1245	5812	24	9.32029	3.98089	8.11287	No_Model_Comparison_peak_3001
ENST00000252809.3	881	1080	200	930	3	2.89158	2.74182	2.21965	No_Model_Comparison_peak_3002
ENST00000252813.5	1199	1398	200	1227	3	2.89158	2.74182	2.21965	No_Model_Comparison_peak_3003
ENST00000252816.10	25	963	939	699	119	100.009	14.8883	97.071	No_Model_Comparison_peak_3004
ENST00000252818.5	338	652	315	491	39	22.6927	6.89655	20.9463	No_Model_Comparison_peak_3005
ENST00000252818.5	841	1882	1042	1622	58	41.9972	10.1724	39.7961	No_Model_Comparison_peak_3006
ENST00000252840.11	202	401	200	262	4	2.51107	2.55102	1.91953	No_Model_Comparison_peak_3007
ENST00000252840.11	798	997	200	884	5	3.13847	2.94118	2.44402	No_Model_Comparison_peak_3008
ENST00000252840.11	2694	2955	262	2885	7	4.8683	3.92157	4.00077	No_Model_Comparison_peak_3009
ENST00000252891.8	845	1197	353	989	7	2.67993	2.48447	2.07133	No_Model_Comparison_peak_3010
ENST00000252891.8	1350	2609	1260	2439	26	19.6138	8.38509	17.9633	No_Model_Comparison_peak_3011
ENST00000252891.8	2749	3032	284	2858	10	4.66817	3.41615	3.816	No_Model_Comparison_peak_3012
ENST00000252934.10	91	2023	1933	1442	65	33.7681	6.63984	31.7399	No_Model_Comparison_peak_3013
ENST00000252936.8	61	2868	2808	2272	35	18.2488	5.90164	16.6463	No_Model_Comparison_peak_3014
ENST00000252945.8	592	825	234	771	4	3.93581	3.42728	3.1392	No_Model_Comparison_peak_3015
ENST00000252971.11	157	420	264	297	13	7.58612	4.69799	6.4825	No_Model_Comparison_peak_3016
ENST00000252971.11	831	2098	1268	1106	27	22.0068	9.39597	20.2821	No_Model_Comparison_peak_3017
ENST00000252979.6	65	1037	973	188	14	5.96639	3.64078	4.9985	No_Model_Comparison_peak_3018
ENST00000252979.6	1179	3149	1971	2563	17	8.18946	4.36893	7.053	No_Model_Comparison_peak_3019
ENST00000252984.11	136	635	500	392	13	15.8624	9.59638	14.3451	No_Model_Comparison_peak_3020
ENST00000252992.8	113	1850	1738	812	21	10.7659	5	9.47892	No_Model_Comparison_peak_3021
ENST00000252992.8	2115	2314	200	2298	9	2.56723	2.27273	1.97005	No_Model_Comparison_peak_3022
ENST00000252992.8	2644	3528	885	3373	12	4.24356	2.95455	3.42426	No_Model_Comparison_peak_3023
ENST00000252996.8	1252	2048	797	1455	21	14.2738	6.79012	12.8267	No_Model_Comparison_peak_3024
ENST00000252996.8	3411	3645	235	3547	7	2.65626	2.46914	2.04959	No_Model_Comparison_peak_3025
ENST00000252996.8	3917	4247	331	4077	16	9.5124	5.24691	8.29558	No_Model_Comparison_peak_3026
ENST00000252999.7	3315	3666	352	3468	20	3.62348	2.19207	2.88629	No_Model_Comparison_peak_3027
ENST00000252999.7	7624	8163	540	7757	25	5.72038	2.65849	4.76887	No_Model_Comparison_peak_3028
ENST00000252999.7	10242	10795	554	10618	19	5.86142	3.08642	4.90052	No_Model_Comparison_peak_3029
ENST00000253003.7	15	1356	1342	303	93	75.0872	13.3144	72.4	No_Model_Comparison_peak_3030
ENST00000253008.3	1896	2095	200	1918	2	1.94075	2.05637	1.40506	No_Model_Comparison_peak_3031
ENST00000253023.8	169	1159	991	671	118	97.0211	14.3029	94.1121	No_Model_Comparison_peak_3032
ENST00000253024.10	1018	3316	2299	1533	117	51.2356	5.80709	48.87	No_Model_Comparison_peak_3033
ENST00000253031.6	104	2036	1933	1499	27	21.5586	9.15033	19.8462	No_Model_Comparison_peak_3034
ENST00000253039.9	38	3373	3336	1324	155	48.2364	4.1868	45.9213	No_Model_Comparison_peak_3035
ENST00000253047.7	97	655	559	283	33	39.7802	17.5258	37.6226	No_Model_Comparison_peak_3036
ENST00000253048.10	329	731	403	590	12	4.64636	3.17073	3.79609	No_Model_Comparison_peak_3037
ENST00000253048.10	972	1209	238	1087	11	3.69704	2.75229	2.95306	No_Model_Comparison_peak_3038
ENST00000253048.10	1997	2584	588	2185	14	5.54932	3.42466	4.60913	No_Model_Comparison_peak_3039
ENST00000253048.10	5814	6013	200	5877	10	3.70795	2.84974	2.96367	No_Model_Comparison_peak_3040
ENST00000253055.8	509	1530	1022	1124	46	30.2976	8.42294	28.3504	No_Model_Comparison_peak_3041
ENST00000253055.8	1682	2286	605	2116	25	11.3321	4.6595	10.0204	No_Model_Comparison_peak_3042
ENST00000253055.8	3313	3532	220	3379	22	9.11062	4.12186	7.91312	No_Model_Comparison_peak_3043
ENST00000253063.4	538	3266	2729	1816	23	10.4973	4.58015	9.22288	No_Model_Comparison_peak_3044
ENST00000253083.9	144	693	550	244	13	4.78438	3.13901	3.92376	No_Model_Comparison_peak_3045
ENST00000253083.9	1226	2480	1255	1422	16	6.79796	3.81166	5.75815	No_Model_Comparison_peak_3046
ENST00000253083.9	3884	4386	503	4157	20	9.81673	4.70852	8.58499	No_Model_Comparison_peak_3047
ENST00000253099.11	127	1160	1034	799	78	71.5966	15.9919	68.9491	No_Model_Comparison_peak_3048
ENST00000253107.12	22	2297	2276	1773	40	25.6735	7.85441	23.8428	No_Model_Comparison_peak_3049
ENST00000253108.9	29	1103	1075	898	103	84.3956	13.9037	81.6102	No_Model_Comparison_peak_3050
ENST00000253115.7	2277	2983	707	2754	18	7.55902	3.92562	6.4567	No_Model_Comparison_peak_3051
ENST00000253115.7	3703	4388	686	4268	11	3.18883	2.47934	2.49028	No_Model_Comparison_peak_3052
ENST00000253115.7	5823	7015	1193	6704	18	8.30334	4.27928	7.16183	No_Model_Comparison_peak_3053
ENST00000253122.10	849	1780	932	1511	51	19.5132	4.57747	17.8657	No_Model_Comparison_peak_3054
ENST00000253122.10	2238	3853	1616	3399	76	39.4167	6.77817	37.2669	No_Model_Comparison_peak_3055
ENST00000253144.13	100	1303	1204	1180	17	12.789	6.92308	11.4064	No_Model_Comparison_peak_3056
ENST00000253144.13	2881	3138	258	3050	7	3.58429	3.07692	2.85092	No_Model_Comparison_peak_3057
ENST00000253159.12	1081	1376	296	1206	6	3.31683	2.99145	2.6074	No_Model_Comparison_peak_3058
ENST00000253159.12	3365	3619	255	3542	7	3.31361	2.89855	2.60465	No_Model_Comparison_peak_3059
ENST00000253193.9	530	968	439	788	35	10.8757	3.56436	9.58389	No_Model_Comparison_peak_3060
ENST00000253193.9	1185	2740	1556	1853	54	24.2318	5.44554	22.4409	No_Model_Comparison_peak_3061
ENST00000253193.9	2985	3923	939	3746	34	10.2746	3.46535	9.01055	No_Model_Comparison_peak_3062
ENST00000253233.6	247	1538	1292	427	7	7.48859	5.48365	6.39025	No_Model_Comparison_peak_3063
ENST00000253237.10	205	2228	2024	1531	97	46.2888	6.30631	44.0079	No_Model_Comparison_peak_3064
ENST00000253247.9	52	2367	2316	1002	66	40.8589	8.35411	38.6799	No_Model_Comparison_peak_3065
ENST00000253251.12	424	648	225	530	18	7.25446	3.78486	6.18737	No_Model_Comparison_peak_3066
ENST00000253251.12	968	2252	1285	1647	24	11.7584	4.98008	10.4186	No_Model_Comparison_peak_3067
ENST00000253251.12	3032	3604	573	3453	18	7.25446	3.78486	6.18737	No_Model_Comparison_peak_3068
ENST00000253251.12	4056	4583	528	4159	12	3.54241	2.58964	2.81228	No_Model_Comparison_peak_3069
ENST00000253255.7	883	1082	200	1011	3	2.89158	2.74182	2.21965	No_Model_Comparison_peak_3070
ENST00000253255.7	2828	3100	273	3002	4	3.93581	3.42728	3.1392	No_Model_Comparison_peak_3071
ENST00000253270.13	331	918	588	779	5	5.05722	4.11273	4.14946	No_Model_Comparison_peak_3072
ENST00000253270.13	1048	1282	235	1163	4	3.93581	3.42728	3.1392	No_Model_Comparison_peak_3073
ENST00000253329.3	35	1580	1546	720	58	34.7435	7.80423	32.6932	No_Model_Comparison_peak_3074
ENST00000253329.3	1748	1947	200	1885	21	5.78471	2.91005	4.82816	No_Model_Comparison_peak_3075
ENST00000253332.5	1012	1802	791	1665	27	4.97006	2.35294	4.09536	No_Model_Comparison_peak_3076
ENST00000253332.5	1969	2816	848	2164	29	5.85019	2.52101	4.89043	No_Model_Comparison_peak_3077
ENST00000253332.5	3202	3751	550	3292	24	3.76017	2.10084	3.01229	No_Model_Comparison_peak_3078
ENST00000253332.5	3966	4307	342	4161	26	4.55159	2.26891	3.70824	No_Model_Comparison_peak_3079
ENST00000253332.5	4619	5755	1137	5406	31	7.04832	2.75862	5.99319	No_Model_Comparison_peak_3080
ENST00000253339.9	332	622	291	427	7	3.51363	3.0303	2.78693	No_Model_Comparison_peak_3081
ENST00000253339.9	965	1167	203	1122	9	5.0545	3.78788	4.14946	No_Model_Comparison_peak_3082
ENST00000253339.9	1791	2520	730	1974	12	7.65994	4.92424	6.55293	No_Model_Comparison_peak_3083
ENST00000253339.9	2828	3083	256	2937	9	5.0545	3.78788	4.14946	No_Model_Comparison_peak_3084
ENST00000253339.9	3289	3509	221	3340	7	3.51363	3.0303	2.78693	No_Model_Comparison_peak_3085
ENST00000253363.11	238	530	293	394	23	20.4562	9.7561	18.7796	No_Model_Comparison_peak_3086
ENST00000253363.11	1998	2703	706	2193	17	13.4475	7.31707	12.032	No_Model_Comparison_peak_3087
ENST00000253382.5	535	780	246	644	4	3.68616	3.28947	2.94367	No_Model_Comparison_peak_3088
ENST00000253382.5	1128	1327	200	1261	3	2.69525	2.63158	2.08448	No_Model_Comparison_peak_3089
ENST00000253382.5	1672	1991	320	1832	4	3.68616	3.28947	2.94367	No_Model_Comparison_peak_3090
ENST00000253382.5	2131	2772	642	2310	8	8.31849	5.92105	7.17533	No_Model_Comparison_peak_3091
ENST00000253392.5	131	556	426	328	3	2.89158	2.74182	2.21965	No_Model_Comparison_peak_3092
ENST00000253407.4	556	1513	958	971	16	16.705	9.55056	15.1575	No_Model_Comparison_peak_3093
ENST00000253413.10	25	1281	1257	1033	66	49.8693	11.1667	47.5269	No_Model_Comparison_peak_3094
ENST00000253452.8	1	708	708	405	88	93.5776	21.6019	90.7021	No_Model_Comparison_peak_3095
ENST00000253457.8	262	1478	1217	589	40	35.5223	12.3494	33.4549	No_Model_Comparison_peak_3096
ENST00000253458.12	538	788	251	655	11	3.30744	2.54237	2.59893	No_Model_Comparison_peak_3097
ENST00000253458.12	987	1271	285	1080	15	5.15332	3.125	4.2393	No_Model_Comparison_peak_3098
ENST00000253458.12	4514	4752	239	4641	10	1.78472	1.79153	1.3283	No_Model_Comparison_peak_3099
ENST00000253458.12	5483	6215	733	6119	15	4.83253	2.97398	3.9685	No_Model_Comparison_peak_3100
ENST00000253458.12	6719	7188	470	7032	20	9.47024	4.54545	8.25522	No_Model_Comparison_peak_3101
ENST00000253461.8	439	925	487	617	3	2.89158	2.74182	2.21965	No_Model_Comparison_peak_3102
ENST00000253462.8	2	1109	1108	473	86	63.6449	11.3874	61.0961	No_Model_Comparison_peak_3103
ENST00000253496.4	1514	1778	265	1614	4	3.93581	3.42728	3.1392	No_Model_Comparison_peak_3104
ENST00000253506.9	3657	3856	200	3763	3	2.89158	2.74182	2.21965	No_Model_Comparison_peak_3105
ENST00000253577.9	760	988	229	861	6	3.9754	3.43137	3.17628	No_Model_Comparison_peak_3106
ENST00000253577.9	2058	2308	251	2160	7	4.8683	3.92157	4.00077	No_Model_Comparison_peak_3107
ENST00000253577.9	3701	3900	200	3770	5	3.13847	2.94118	2.44402	No_Model_Comparison_peak_3108
ENST00000253669.10	20	1281	1262	161	12	11.9388	7.55814	10.5917	No_Model_Comparison_peak_3109
ENST00000253686.7	109	2994	2886	2524	58	22.3554	4.69745	20.6185	No_Model_Comparison_peak_3110
ENST00000253686.7	3927	4383	457	4098	24	3.39066	1.99045	2.67483	No_Model_Comparison_peak_3111
ENST00000253692.11	4364	5523	1160	5281	19	7.35857	3.71747	6.28506	No_Model_Comparison_peak_3112
ENST00000253692.11	5775	6519	745	6421	16	5.48091	3.18352	4.54551	No_Model_Comparison_peak_3113
ENST00000253692.11	6679	7285	607	6959	21	8.82096	4.11985	7.6379	No_Model_Comparison_peak_3114
ENST00000253693.7	434	3326	2893	883	38	15.7233	4.6988	14.2156	No_Model_Comparison_peak_3115
ENST00000253699.7	3167	3462	296	3291	18	2.99147	2.03863	2.31048	No_Model_Comparison_peak_3116
ENST00000253699.7	3675	4243	569	3908	22	4.68256	2.46781	3.82944	No_Model_Comparison_peak_3117
ENST00000253699.7	4726	5269	544	4901	36	12.601	3.96996	11.2268	No_Model_Comparison_peak_3118
ENST00000253699.7	5783	6590	808	6407	30	9.90302	3.6385	8.66746	No_Model_Comparison_peak_3119
ENST00000253727.10	118	1295	1178	576	7	6.11388	4.70588	5.13605	No_Model_Comparison_peak_3120
ENST00000253727.10	1605	1816	212	1679	6	5.05141	4.11765	4.14946	No_Model_Comparison_peak_3121
ENST00000253778.13	110	629	520	282	9	5.0545	3.78788	4.14946	No_Model_Comparison_peak_3122
ENST00000253778.13	1161	1540	380	1240	8	4.26204	3.40909	3.44008	No_Model_Comparison_peak_3123
ENST00000253778.13	1916	2942	1027	2309	13	8.59495	5.30303	7.43842	No_Model_Comparison_peak_3124
ENST00000253788.12	1	505	505	287	177	191.668	26.2537	187.842	No_Model_Comparison_peak_3125
ENST00000253789.9	226	1386	1161	1265	14	13.307	7.97872	11.8962	No_Model_Comparison_peak_3126
ENST00000253794.7	39	1088	1050	866	93	78.6654	14.4172	75.9396	No_Model_Comparison_peak_3127
ENST00000253799.8	60	489	430	355	4	2.80385	2.74725	2.18261	No_Model_Comparison_peak_3128
ENST00000253799.8	618	846	229	684	5	3.67736	3.2967	2.93637	No_Model_Comparison_peak_3129
ENST00000253799.8	1534	2495	962	1767	10	8.87476	6.04396	7.6891	No_Model_Comparison_peak_3130
ENST00000253803.6	808	2588	1781	2023	17	9.40261	5	8.19114	No_Model_Comparison_peak_3131
ENST00000253803.6	2793	3201	409	2877	10	4.06191	3.05556	3.25581	No_Model_Comparison_peak_3132
ENST00000253803.6	3334	3866	533	3743	11	4.73472	3.33333	3.87851	No_Model_Comparison_peak_3133
ENST00000253811.10	502	1950	1449	990	15	5.17909	3.13725	4.26418	No_Model_Comparison_peak_3134
ENST00000253811.10	3075	3817	743	3634	26	13.2041	5.29412	11.7977	No_Model_Comparison_peak_3135
ENST00000253811.10	5099	5443	345	5107	10	2.46723	2.15686	1.8804	No_Model_Comparison_peak_3136
ENST00000253814.6	231	1953	1723	449	121	78.0428	9.6672	75.3232	No_Model_Comparison_peak_3137
ENST00000253815.3	39	444	406	242	26	31.8775	15.5172	29.892	No_Model_Comparison_peak_3138
ENST00000253861.5	1780	4144	2365	3635	48	21.9764	5.45657	20.2522	No_Model_Comparison_peak_3139
ENST00000253925.12	600	1911	1312	877	7	3.88975	3.27869	3.12986	No_Model_Comparison_peak_3140
ENST00000253925.12	3485	3797	313	3640	6	3.13522	2.86885	2.44144	No_Model_Comparison_peak_3141
ENST00000253925.12	4413	4985	573	4798	6	3.13522	2.86885	2.44144	No_Model_Comparison_peak_3142
ENST00000253928.14	477	1914	1438	674	24	17.4573	7.76398	15.8803	No_Model_Comparison_peak_3143
ENST00000253928.14	3119	3463	345	3187	8	3.30061	2.79503	2.59233	No_Model_Comparison_peak_3144
ENST00000253952.9	85	1146	1062	637	24	22.1215	10.4167	20.3905	No_Model_Comparison_peak_3145
ENST00000254029.8	413	812	400	544	6	2.34354	2.33333	1.76831	No_Model_Comparison_peak_3146
ENST00000254029.8	1338	1935	598	1515	11	5.86499	4	4.90388	No_Model_Comparison_peak_3147
ENST00000254029.8	2245	3203	959	2901	14	8.41215	5	7.26466	No_Model_Comparison_peak_3148
ENST00000254029.8	3435	3684	250	3600	8	3.62443	3	2.88694	No_Model_Comparison_peak_3149
ENST00000254037.6	3073	4347	1275	3365	26	19.3262	8.23171	17.6839	No_Model_Comparison_peak_3150
ENST00000254066.10	330	787	458	666	6	4.68305	3.88889	3.82944	No_Model_Comparison_peak_3151
ENST00000254066.10	1139	2322	1184	1297	6	4.68305	3.88889	3.82944	No_Model_Comparison_peak_3152
ENST00000254101.4	1258	1707	450	1586	24	7.17772	3.19693	6.11574	No_Model_Comparison_peak_3153
ENST00000254101.4	2037	2590	554	2411	28	9.61784	3.70844	8.39585	No_Model_Comparison_peak_3154
ENST00000254101.4	2897	3448	552	3094	18	4.02893	2.42967	3.22556	No_Model_Comparison_peak_3155
ENST00000254101.4	3647	5166	1520	4064	25	7.76435	3.32481	6.65144	No_Model_Comparison_peak_3156
ENST00000254108.12	1	1793	1793	973	113	71.2963	9.28339	68.6525	No_Model_Comparison_peak_3157
ENST00000254109.9	53	1812	1760	461	5	4.94778	4.05405	4.07415	No_Model_Comparison_peak_3158
ENST00000254166.4	10	318	309	187	6	6.24432	4.79819	5.23688	No_Model_Comparison_peak_3159
ENST00000254166.4	717	1280	564	872	4	3.93581	3.42728	3.1392	No_Model_Comparison_peak_3160
ENST00000254166.4	2061	2260	200	2141	3	2.89158	2.74182	2.21965	No_Model_Comparison_peak_3161
ENST00000254166.4	2599	2798	200	2621	2	1.94075	2.05637	1.40506	No_Model_Comparison_peak_3162
ENST00000254182.11	436	790	355	600	4	3.93581	3.42728	3.1392	No_Model_Comparison_peak_3163
ENST00000254190.4	873	1537	665	1038	34	14.2228	4.64191	12.7768	No_Model_Comparison_peak_3164
ENST00000254190.4	1713	2016	304	1818	16	3.33696	2.25464	2.62592	No_Model_Comparison_peak_3165
ENST00000254190.4	2179	2945	767	2807	20	5.2714	2.78515	4.34974	No_Model_Comparison_peak_3166
ENST00000254190.4	3282	4491	1210	3702	38	17.2652	5.17241	15.6994	No_Model_Comparison_peak_3167
ENST00000254193.11	87	1024	938	563	58	51.553	13.981	49.1824	No_Model_Comparison_peak_3168
ENST00000254235.7	1242	1441	200	1324	3	2.82064	2.7027	2.19722	No_Model_Comparison_peak_3169
ENST00000254235.7	2511	2710	200	2544	2	1.88885	2.02703	1.40506	No_Model_Comparison_peak_3170
ENST00000254235.7	5142	5341	200	5160	3	2.82064	2.7027	2.19722	No_Model_Comparison_peak_3171
ENST00000254235.7	5811	6010	200	5940	3	2.88774	2.73973	2.21965	No_Model_Comparison_peak_3172
ENST00000254250.7	66	949	884	708	20	15.6721	7.83582	14.167	No_Model_Comparison_peak_3173
ENST00000254250.7	1292	1926	635	1412	10	5.78771	4.10448	4.8309	No_Model_Comparison_peak_3174
ENST00000254260.8	130	732	603	406	21	10.5302	4.88889	9.25433	No_Model_Comparison_peak_3175
ENST00000254260.8	904	1689	786	1256	15	6.03698	3.55556	5.06399	No_Model_Comparison_peak_3176
ENST00000254260.8	1845	3362	1518	2893	16	6.7293	3.77778	5.69316	No_Model_Comparison_peak_3177
ENST00000254262.9	17	780	764	159	7	7.48859	5.48365	6.39025	No_Model_Comparison_peak_3178
ENST00000254286.9	103	1587	1485	590	18	14.0581	7.42188	12.6186	No_Model_Comparison_peak_3179
ENST00000254286.9	1827	2026	200	1937	6	2.93642	2.73438	2.25955	No_Model_Comparison_peak_3180
ENST00000254299.8	643	2410	1768	1708	10	6.73404	4.70085	5.69729	No_Model_Comparison_peak_3181
ENST00000254301.14	8	851	844	692	17	20.3031	11.3924	18.6309	No_Model_Comparison_peak_3182
ENST00000254321.10	801	1638	838	1012	5	3.46408	3.15789	2.74137	No_Model_Comparison_peak_3183
ENST00000254321.10	1827	2683	857	2255	7	5.3172	4.21053	4.39154	No_Model_Comparison_peak_3184
ENST00000254322.3	1	404	404	221	20	26.981	14.3836	25.116	No_Model_Comparison_peak_3185
ENST00000254323.6	633	912	280	720	3	2.89158	2.74182	2.21965	No_Model_Comparison_peak_3186
ENST00000254323.6	1396	1595	200	1498	3	2.89158	2.74182	2.21965	No_Model_Comparison_peak_3187
ENST00000254325.9	811	1155	345	974	3	1.90331	2.12766	1.40506	No_Model_Comparison_peak_3188
ENST00000254325.9	1758	2373	616	2223	9	7.46117	5.31915	6.38222	No_Model_Comparison_peak_3189
ENST00000254325.9	2763	3103	341	2956	5	3.51532	3.19149	2.78738	No_Model_Comparison_peak_3190
ENST00000254337.10	116	792	677	347	26	21.0778	9.18367	19.38	No_Model_Comparison_peak_3191
ENST00000254337.10	1018	1296	279	1128	16	10.4518	5.78231	9.17898	No_Model_Comparison_peak_3192
ENST00000254337.10	1445	2065	621	1599	11	5.99997	4.08163	5.02939	No_Model_Comparison_peak_3193
ENST00000254351.9	487	2082	1596	831	19	11.3974	5.68182	10.0831	No_Model_Comparison_peak_3194
ENST00000254351.9	2496	3057	562	2645	12	5.58563	3.69318	4.6429	No_Model_Comparison_peak_3195
ENST00000254436.8	1	1863	1863	518	12	9.1621	5.85586	7.96188	No_Model_Comparison_peak_3196
ENST00000254442.8	563	1404	842	915	8	5.20075	4.01786	4.28372	No_Model_Comparison_peak_3197
ENST00000254442.8	3482	3812	331	3690	7	3.58429	3.07692	2.85092	No_Model_Comparison_peak_3198
ENST00000254442.8	6095	6356	262	6226	7	4.58742	3.73832	3.74092	No_Model_Comparison_peak_3199
ENST00000254480.10	579	1322	744	739	51	7.69705	2.30496	6.58736	No_Model_Comparison_peak_3200
ENST00000254480.10	2219	3692	1474	2571	60	11.3569	2.67779	10.0441	No_Model_Comparison_peak_3201
ENST00000254480.10	3841	5520	1680	4632	79	21.1337	3.51185	19.4338	No_Model_Comparison_peak_3202
ENST00000254488.7	701	1029	329	850	6	4.3625	3.68421	3.53316	No_Model_Comparison_peak_3203
ENST00000254488.7	1304	1503	200	1410	5	3.46408	3.15789	2.74137	No_Model_Comparison_peak_3204
ENST00000254488.7	1709	2247	539	2068	7	5.3172	4.21053	4.39154	No_Model_Comparison_peak_3205
ENST00000254488.7	3094	3340	247	3183	4	2.63002	2.63158	2.02656	No_Model_Comparison_peak_3206
ENST00000254488.7	3688	3944	257	3757	4	2.63002	2.63158	2.02656	No_Model_Comparison_peak_3207
ENST00000254508.7	2876	3764	889	3030	78	10.5518	2.26361	9.27466	No_Model_Comparison_peak_3208
ENST00000254508.7	3942	7101	3160	4914	88	14.5489	2.55014	13.0847	No_Model_Comparison_peak_3209
ENST00000254521.7	73	1122	1050	311	10	9.84835	6.62651	8.61511	No_Model_Comparison_peak_3210
ENST00000254528.4	988	2089	1102	1277	5	5.05722	4.11273	4.14946	No_Model_Comparison_peak_3211
ENST00000254528.4	2849	3152	304	3000	5	5.05722	4.11273	4.14946	No_Model_Comparison_peak_3212
ENST00000254579.11	503	746	244	691	4	2.99838	2.87356	2.31623	No_Model_Comparison_peak_3213
ENST00000254579.11	2343	2792	450	2480	5	3.67736	3.2967	2.93637	No_Model_Comparison_peak_3214
ENST00000254579.11	11239	11438	200	11359	3	2.89158	2.74182	2.21965	No_Model_Comparison_peak_3215
ENST00000254584.6	93	1550	1458	319	20	15.474	7.72059	13.9761	No_Model_Comparison_peak_3216
ENST00000254605.11	100	891	792	447	17	9.04976	4.81283	7.85538	No_Model_Comparison_peak_3217
ENST00000254605.11	1549	2050	502	1876	11	4.11961	2.98507	3.3092	No_Model_Comparison_peak_3218
ENST00000254605.11	4437	4729	293	4579	11	4.11961	2.98507	3.3092	No_Model_Comparison_peak_3219
ENST00000254616.11	482	2725	2244	950	31	17.1837	6.13027	15.6202	No_Model_Comparison_peak_3220
ENST00000254624.10	598	920	323	769	9	4.4788	3.42466	3.64143	No_Model_Comparison_peak_3221
ENST00000254624.10	1250	1728	479	1440	6	2.4382	2.39726	1.85306	No_Model_Comparison_peak_3222
ENST00000254624.10	2374	2702	329	2552	6	2.4382	2.39726	1.85306	No_Model_Comparison_peak_3223
ENST00000254624.10	2836	3068	233	2899	7	3.07163	2.73973	2.38289	No_Model_Comparison_peak_3224
ENST00000254624.10	3785	4380	596	4260	9	4.4788	3.42466	3.64143	No_Model_Comparison_peak_3225
ENST00000254624.10	4661	4891	231	4747	8	3.75336	3.08219	3.00579	No_Model_Comparison_peak_3226
ENST00000254630.12	225	1227	1003	551	48	15.1059	3.79257	13.6211	No_Model_Comparison_peak_3227
ENST00000254630.12	1638	2651	1014	1907	73	31.6124	5.46529	29.6332	No_Model_Comparison_peak_3228
ENST00000254636.9	175	2520	2346	1227	31	20.1397	7.40741	18.4725	No_Model_Comparison_peak_3229
ENST00000254644.12	114	1001	888	383	20	20.8498	10.9375	19.1584	No_Model_Comparison_peak_3230
ENST00000254654.8	225	1351	1127	508	29	25.6585	10.7914	23.828	No_Model_Comparison_peak_3231
ENST00000254657.8	5464	5774	311	5591	8	5.87911	4.45545	4.91703	No_Model_Comparison_peak_3232
ENST00000254661.5	1	823	823	125	30	29.9737	12.9167	28.034	No_Model_Comparison_peak_3233
ENST00000254663.12	810	1009	200	899	4	2.67175	2.65957	2.06359	No_Model_Comparison_peak_3234
ENST00000254663.12	1151	1422	272	1308	11	9.69844	6.38298	8.47299	No_Model_Comparison_peak_3235
ENST00000254663.12	1702	2405	704	2251	10	8.56115	5.85106	7.40578	No_Model_Comparison_peak_3236
ENST00000254691.10	798	1023	226	955	5	4.25709	3.65854	3.43574	No_Model_Comparison_peak_3237
ENST00000254691.10	1795	2252	458	2080	5	4.25709	3.65854	3.43574	No_Model_Comparison_peak_3238
ENST00000254691.10	2741	3072	332	2887	6	5.30126	4.26829	4.37736	No_Model_Comparison_peak_3239
ENST00000254695.13	4091	4290	200	4168	9	3.69564	2.94118	2.95181	No_Model_Comparison_peak_3240
ENST00000254695.13	4838	5057	220	4975	9	3.69564	2.94118	2.95181	No_Model_Comparison_peak_3241
ENST00000254695.13	5190	6120	931	5327	10	4.36616	3.23529	3.53661	No_Model_Comparison_peak_3242
ENST00000254718.9	59	433	375	224	31	8.63395	3.19361	7.47426	No_Model_Comparison_peak_3243
ENST00000254718.9	572	2209	1638	1973	34	10.3753	3.49301	9.10685	No_Model_Comparison_peak_3244
ENST00000254718.9	2389	2612	224	2435	22	4.16101	2.29541	3.34768	No_Model_Comparison_peak_3245
ENST00000254718.9	2829	4436	1608	4328	35	10.9802	3.59281	9.68409	No_Model_Comparison_peak_3246
ENST00000254719.10	69	2718	2650	1514	100	44.9109	5.89265	42.6545	No_Model_Comparison_peak_3247
ENST00000254722.9	327	1343	1017	1092	13	12.0737	7.44681	10.7213	No_Model_Comparison_peak_3248
ENST00000254730.11	335	2022	1688	1300	9	7.55317	5.37634	6.45141	No_Model_Comparison_peak_3249
ENST00000254742.6	29	228	200	179	9	5.38748	4	4.45782	No_Model_Comparison_peak_3250
ENST00000254742.6	496	1641	1146	908	19	15.4837	8	13.985	No_Model_Comparison_peak_3251
ENST00000254759.8	90	1217	1128	712	59	51.3389	13.5747	48.9713	No_Model_Comparison_peak_3252
ENST00000254765.4	137	1746	1610	446	12	9.1621	5.85586	7.96188	No_Model_Comparison_peak_3253
ENST00000254770.3	731	1044	314	920	14	6.58135	3.96825	5.5541	No_Model_Comparison_peak_3254
ENST00000254770.3	1233	1794	562	1329	14	6.58135	3.96825	5.5541	No_Model_Comparison_peak_3255
ENST00000254770.3	2673	2872	200	2760	11	4.45677	3.1746	3.62051	No_Model_Comparison_peak_3256
ENST00000254770.3	3064	3478	415	3287	10	3.81232	2.91005	3.05929	No_Model_Comparison_peak_3257
ENST00000254770.3	3839	4348	510	3967	13	5.84343	3.7037	4.88376	No_Model_Comparison_peak_3258
ENST00000254799.11	447	1678	1232	1389	33	13.1661	4.40415	11.7609	No_Model_Comparison_peak_3259
ENST00000254799.11	2169	2436	268	2301	19	4.52333	2.5641	3.68195	No_Model_Comparison_peak_3260
ENST00000254803.4	18	1904	1887	864	74	45.0162	8.31486	42.7581	No_Model_Comparison_peak_3261
ENST00000254806.8	637	1760	1124	1133	19	14.7663	7.57576	13.2934	No_Model_Comparison_peak_3262
ENST00000254810.8	35	2616	2582	1297	180	104.64	8.61085	101.659	No_Model_Comparison_peak_3263
ENST00000254816.6	1790	2056	267	1872	3	2.89158	2.74182	2.21965	No_Model_Comparison_peak_3264
ENST00000254821.10	25	2754	2730	1582	62	25.8167	5.13029	23.9824	No_Model_Comparison_peak_3265
ENST00000254846.9	3175	3374	200	3258	6	3.43376	3.07018	2.71322	No_Model_Comparison_peak_3266
ENST00000254846.9	3631	3850	220	3802	7	4.23823	3.50877	3.41926	No_Model_Comparison_peak_3267
ENST00000254846.9	4134	4641	508	4287	11	7.90506	5.26316	6.78517	No_Model_Comparison_peak_3268
ENST00000254846.9	4882	5081	200	5033	6	3.43376	3.07018	2.71322	No_Model_Comparison_peak_3269
ENST00000254878.8	11	987	977	166	25	24.1863	11.3043	22.3965	No_Model_Comparison_peak_3270
ENST00000254898.7	369	605	237	423	3	2.89158	2.74182	2.21965	No_Model_Comparison_peak_3271
ENST00000254900.10	514	1140	627	948	12	7.09019	4.57747	6.03266	No_Model_Comparison_peak_3272
ENST00000254900.10	1271	2265	995	1834	17	11.7947	6.33803	10.4535	No_Model_Comparison_peak_3273
ENST00000254901.9	187	2059	1873	1840	35	21.2401	7.05882	19.5375	No_Model_Comparison_peak_3274
ENST00000254908.11	86	460	375	262	5	3.51532	3.19149	2.78738	No_Model_Comparison_peak_3275
ENST00000254908.11	624	2365	1742	907	8	6.40195	4.78723	5.38488	No_Model_Comparison_peak_3276
ENST00000254928.10	56	1800	1745	1262	54	33.1486	7.94798	31.1339	No_Model_Comparison_peak_3277
ENST00000254940.10	130	1654	1525	1392	23	17.693	8.16327	16.1079	No_Model_Comparison_peak_3278
ENST00000254941.6	105	1702	1598	1213	18	12.73	6.64336	11.3505	No_Model_Comparison_peak_3279
ENST00000254942.8	1055	1724	670	1555	18	10.4378	5.36723	9.16547	No_Model_Comparison_peak_3280
ENST00000254942.8	2012	2874	863	2263	23	15.1335	6.77966	13.6469	No_Model_Comparison_peak_3281
ENST00000254950.13	110	2173	2064	312	61	26.7511	5.41012	24.8924	No_Model_Comparison_peak_3282
ENST00000254958.10	3714	4641	928	4328	18	9.94658	5.10753	8.70859	No_Model_Comparison_peak_3283
ENST00000254958.10	4918	5443	526	5047	15	7.51711	4.32432	6.41781	No_Model_Comparison_peak_3284
ENST00000254963.7	2450	2700	251	2645	4	3.93581	3.42728	3.1392	No_Model_Comparison_peak_3285
ENST00000254963.7	2831	3051	221	2967	3	2.89158	2.74182	2.21965	No_Model_Comparison_peak_3286
ENST00000254976.7	663	1042	380	744	3	2.89158	2.74182	2.21965	No_Model_Comparison_peak_3287
ENST00000254977.7	1064	1712	649	1212	14	7.87199	4.6875	6.75328	No_Model_Comparison_peak_3288
ENST00000254977.7	1912	2376	465	2261	10	4.70357	3.4375	3.84849	No_Model_Comparison_peak_3289
ENST00000254977.7	3643	3957	315	3841	7	2.70387	2.5	2.09217	No_Model_Comparison_peak_3290
ENST00000254977.7	4167	4430	264	4289	12	6.22495	4.0625	5.23688	No_Model_Comparison_peak_3291
ENST00000254998.3	222	998	777	618	61	55.8673	14.9038	53.4306	No_Model_Comparison_peak_3292
ENST00000255078.8	935	1711	777	1310	3	2.82064	2.7027	2.19722	No_Model_Comparison_peak_3293
ENST00000255078.8	2698	2904	207	2777	5	4.94778	4.05405	4.07415	No_Model_Comparison_peak_3294
ENST00000255078.8	3190	3572	383	3381	5	4.94778	4.05405	4.07415	No_Model_Comparison_peak_3295
ENST00000255087.10	432	932	501	808	4	3.93581	3.42728	3.1392	No_Model_Comparison_peak_3296
ENST00000255108.8	520	2401	1882	1805	24	14.5768	6.28141	13.1106	No_Model_Comparison_peak_3297
ENST00000255136.8	192	955	764	586	10	9.71366	6.54762	8.4866	No_Model_Comparison_peak_3298
ENST00000255136.8	1831	2030	200	1863	4	3.16067	2.97619	2.46404	No_Model_Comparison_peak_3299
ENST00000255152.3	45	295	251	178	5	3.79301	3.37079	3.04099	No_Model_Comparison_peak_3300
ENST00000255152.3	746	1547	802	868	6	4.7525	3.93258	3.89419	No_Model_Comparison_peak_3301
ENST00000255152.3	1864	2530	667	2340	8	6.83467	5.05618	5.79238	No_Model_Comparison_peak_3302
ENST00000255174.3	1	1381	1381	131	42	29.1064	8.81148	27.188	No_Model_Comparison_peak_3303
ENST00000255175.5	54	1567	1514	940	47	30.7507	8.39161	28.7922	No_Model_Comparison_peak_3304
ENST00000255194.11	115	3147	3033	1036	32	11.3622	3.92857	10.0492	No_Model_Comparison_peak_3305
ENST00000255194.11	3406	3711	306	3580	17	3.16731	2.14286	2.4704	No_Model_Comparison_peak_3306
ENST00000255198.3	1063	2066	1004	1204	22	6.13976	2.97158	5.15998	No_Model_Comparison_peak_3307
ENST00000255198.3	2451	4372	1922	3897	37	16.0746	4.90956	14.55	No_Model_Comparison_peak_3308
ENST00000255304.9	146	1395	1250	586	12	5.81334	3.82353	4.85526	No_Model_Comparison_peak_3309
ENST00000255304.9	1766	3191	1426	2059	12	5.81334	3.82353	4.85526	No_Model_Comparison_peak_3310
ENST00000255305.10	697	1318	622	1156	27	4.33831	2.17729	3.51061	No_Model_Comparison_peak_3311
ENST00000255305.10	1913	2521	609	2089	35	6.59251	2.49307	5.56483	No_Model_Comparison_peak_3312
ENST00000255305.10	2764	3061	298	2891	34	5.29472	2.22363	4.37177	No_Model_Comparison_peak_3313
ENST00000255305.10	4928	5273	346	5120	28	2.87234	1.76185	2.21965	No_Model_Comparison_peak_3314
ENST00000255305.10	6668	6873	206	6720	30	4.97241	2.25619	4.09769	No_Model_Comparison_peak_3315
ENST00000255305.10	7586	7944	359	7747	29	6.27184	2.6362	5.26318	No_Model_Comparison_peak_3316
ENST00000255320.6	1	642	642	465	140	166.392	30.6522	162.836	No_Model_Comparison_peak_3317
ENST00000255389.10	35	951	917	307	12	12.0898	7.64706	10.7365	No_Model_Comparison_peak_3318
ENST00000255390.10	193	1618	1426	605	80	47.678	8.18182	45.3723	No_Model_Comparison_peak_3319
ENST00000255390.10	6091	7532	1442	7366	25	6.75744	2.98851	5.71941	No_Model_Comparison_peak_3320
ENST00000255390.10	8154	8699	546	8293	19	4.45416	2.53807	3.61806	No_Model_Comparison_peak_3321
ENST00000255448.8	268	1010	743	811	5	4.57559	3.84615	3.72989	No_Model_Comparison_peak_3322
ENST00000255476.3	547	2204	1658	718	52	36.6479	9.53237	34.5563	No_Model_Comparison_peak_3323
ENST00000255486.8	2122	2321	200	2285	3	2.82064	2.7027	2.19722	No_Model_Comparison_peak_3324
ENST00000255486.8	2994	3193	200	3111	3	2.82064	2.7027	2.19722	No_Model_Comparison_peak_3325
ENST00000255486.8	3991	4343	353	4155	4	3.84567	3.37838	3.08944	No_Model_Comparison_peak_3326
ENST00000255495.7	315	2694	2380	1931	22	11.1583	5.02183	9.8542	No_Model_Comparison_peak_3327
ENST00000255499.3	34	847	814	654	13	9.22937	5.69106	8.0261	No_Model_Comparison_peak_3328
ENST00000255499.3	999	1993	995	1120	11	7.29092	4.87805	6.22181	No_Model_Comparison_peak_3329
ENST00000255531.8	1547	1769	223	1602	10	3.63212	2.80612	2.89434	No_Model_Comparison_peak_3330
ENST00000255531.8	6531	6821	291	6585	8	2.65498	2.39362	2.04848	No_Model_Comparison_peak_3331
ENST00000255531.8	7253	7484	232	7313	10	4.39832	3.25444	3.56665	No_Model_Comparison_peak_3332
ENST00000255557.8	316	1830	1515	777	6	5.4824	4.375	4.5461	No_Model_Comparison_peak_3333
ENST00000255559.7	160	633	474	314	3	1.93651	2.15054	1.40506	No_Model_Comparison_peak_3334
ENST00000255559.7	1109	1817	709	1291	7	5.45987	4.30108	4.52531	No_Model_Comparison_peak_3335
ENST00000255559.7	1970	2636	667	2539	9	7.55317	5.37634	6.45141	No_Model_Comparison_peak_3336
ENST00000255608.9	296	2550	2255	697	79	52.6596	9.56938	50.2715	No_Model_Comparison_peak_3337
ENST00000255613.8	727	1047	321	905	10	7.99793	5.5	6.87215	No_Model_Comparison_peak_3338
ENST00000255613.8	1425	2241	817	1967	12	10.1966	6.5	8.93519	No_Model_Comparison_peak_3339
ENST00000255616.8	53	747	695	406	8	8.78342	6.1691	7.60189	No_Model_Comparison_peak_3340
ENST00000255631.9	469	1677	1209	1460	55	48.6577	13.6585	46.3354	No_Model_Comparison_peak_3341
ENST00000255641.13	298	704	407	431	30	8.07908	3.09381	6.94908	No_Model_Comparison_peak_3342
ENST00000255641.13	883	2841	1959	2664	72	39.7812	7.28543	37.6236	No_Model_Comparison_peak_3343
ENST00000255674.11	2818	3081	264	2909	4	3.33989	3.08642	2.62773	No_Model_Comparison_peak_3344
ENST00000255674.11	5105	5304	200	5227	4	3.40397	3.125	2.68605	No_Model_Comparison_peak_3345
ENST00000255681.7	343	1248	906	570	12	13.9091	8.66667	12.475	No_Model_Comparison_peak_3346
ENST00000255759.11	111	369	259	253	11	6.0927	4.13793	5.11706	No_Model_Comparison_peak_3347
ENST00000255759.11	750	2165	1416	1690	20	14.6406	7.24138	13.1728	No_Model_Comparison_peak_3348
ENST00000255764.4	26	1042	1017	244	73	57.4614	12.1711	55.0008	No_Model_Comparison_peak_3349
ENST00000255784.6	294	497	204	371	17	3.74103	2.36842	2.99409	No_Model_Comparison_peak_3350
ENST00000255784.6	1459	1872	414	1719	20	4.07136	2.34899	3.26463	No_Model_Comparison_peak_3351
ENST00000255784.6	2963	3492	530	3405	23	5.3579	2.64317	4.43068	No_Model_Comparison_peak_3352
ENST00000255784.6	3783	3998	216	3908	19	3.54282	2.20264	2.81265	No_Model_Comparison_peak_3353
ENST00000255784.6	4156	4755	600	4584	20	3.96869	2.31278	3.17067	No_Model_Comparison_peak_3354
ENST00000255784.6	5258	5463	206	5303	21	4.6203	2.49433	3.77146	No_Model_Comparison_peak_3355
ENST00000255784.6	5702	6090	389	5781	18	3.6466	2.28365	2.90792	No_Model_Comparison_peak_3356
ENST00000255882.11	607	1825	1219	1246	37	9.15547	3.01587	7.95577	No_Model_Comparison_peak_3357
ENST00000255882.11	2048	2432	385	2235	46	13.8557	3.63215	12.4243	No_Model_Comparison_peak_3358
ENST00000255882.11	2769	3846	1078	2953	46	13.8557	3.63215	12.4243	No_Model_Comparison_peak_3359
ENST00000255882.11	4228	4785	558	4516	30	5.51482	2.39567	4.57666	No_Model_Comparison_peak_3360
ENST00000255977.7	457	1119	663	930	28	12.644	4.78548	11.2681	No_Model_Comparison_peak_3361
ENST00000255977.7	1336	3008	1673	2153	36	19.2209	6.10561	17.5832	No_Model_Comparison_peak_3362
ENST00000256001.13	214	1056	843	571	17	14.4023	7.89474	12.943	No_Model_Comparison_peak_3363
ENST00000256001.13	1823	2152	330	1977	15	12.1273	7.01754	10.7722	No_Model_Comparison_peak_3364
ENST00000256010.7	121	423	303	265	6	6.24432	4.79819	5.23688	No_Model_Comparison_peak_3365
ENST00000256010.7	827	1026	200	930	3	2.89158	2.74182	2.21965	No_Model_Comparison_peak_3366
ENST00000256015.5	68	1667	1600	463	40	25.5224	7.79468	23.6954	No_Model_Comparison_peak_3367
ENST00000256062.9	1495	1796	302	1659	9	3.72425	2.95858	2.97917	No_Model_Comparison_peak_3368
ENST00000256062.9	4349	4719	371	4591	14	5.48872	3.39367	4.55212	No_Model_Comparison_peak_3369
ENST00000256062.9	6969	7221	253	7075	11	4.48652	3.19149	3.64771	No_Model_Comparison_peak_3370
ENST00000256062.9	7754	8070	317	7925	10	4.21023	3.14286	3.3929	No_Model_Comparison_peak_3371
ENST00000256062.9	8201	8499	299	8357	7	2.49803	2.36686	1.90747	No_Model_Comparison_peak_3372
ENST00000256078.10	265	534	270	425	18	3.09983	2.07877	2.40948	No_Model_Comparison_peak_3373
ENST00000256078.10	1743	2124	382	2030	26	6.83846	2.95405	5.7953	No_Model_Comparison_peak_3374
ENST00000256078.10	2581	4512	1932	2769	30	9.09481	3.39169	7.8983	No_Model_Comparison_peak_3375
ENST00000256078.10	4740	5260	521	5132	32	10.3056	3.6105	9.03929	No_Model_Comparison_peak_3376
ENST00000256079.9	183	484	302	321	44	12.8401	3.51562	11.456	No_Model_Comparison_peak_3377
ENST00000256079.9	783	1014	232	875	38	9.48082	3.04688	8.2656	No_Model_Comparison_peak_3378
ENST00000256079.9	1474	2893	1420	1858	34	7.45317	2.73438	6.37496	No_Model_Comparison_peak_3379
ENST00000256079.9	3538	5144	1607	4394	44	12.8401	3.51562	11.456	No_Model_Comparison_peak_3380
ENST00000256108.10	528	2206	1679	1587	32	20.6054	7.3991	18.9213	No_Model_Comparison_peak_3381
ENST00000256117.9	91	330	240	201	12	6.3126	4.11392	5.30138	No_Model_Comparison_peak_3382
ENST00000256117.9	2625	3547	923	3268	27	21.024	8.86076	19.3278	No_Model_Comparison_peak_3383
ENST00000256151.8	23	983	961	512	37	31.5457	11.3095	29.5687	No_Model_Comparison_peak_3384
ENST00000256190.13	2415	2614	200	2470	7	3.73222	3.1746	2.98671	No_Model_Comparison_peak_3385
ENST00000256190.13	6367	6624	258	6445	6	3.55734	3.15315	2.8262	No_Model_Comparison_peak_3386
ENST00000256194.8	610	1060	451	709	2	1.94075	2.05637	1.40506	No_Model_Comparison_peak_3387
ENST00000256194.8	1196	1395	200	1317	3	2.89158	2.74182	2.21965	No_Model_Comparison_peak_3388
ENST00000256196.9	630	2312	1683	1435	14	11.9425	7.14286	10.5952	No_Model_Comparison_peak_3389
ENST00000256246.5	1752	2207	456	1851	10	3.39339	2.6699	2.67741	No_Model_Comparison_peak_3390
ENST00000256246.5	7758	8207	450	8018	12	4.02343	2.83843	3.22099	No_Model_Comparison_peak_3391
ENST00000256246.5	9630	9849	220	9670	9	3.34926	2.73224	2.63632	No_Model_Comparison_peak_3392
ENST00000256255.11	88	1914	1827	905	32	19.0746	6.73469	17.4411	No_Model_Comparison_peak_3393
ENST00000256257.2	383	1687	1305	1295	17	13.1572	7.14286	11.7523	No_Model_Comparison_peak_3394
ENST00000256261.9	1233	1685	453	1375	3	2.89158	2.74182	2.21965	No_Model_Comparison_peak_3395
ENST00000256319.7	71	1178	1108	283	65	51.194	11.8705	48.8295	No_Model_Comparison_peak_3396
ENST00000256366.6	972	1332	361	1303	20	3.98319	2.31788	3.18285	No_Model_Comparison_peak_3397
ENST00000256366.6	2546	3338	793	3145	29	7.33491	2.93542	6.26363	No_Model_Comparison_peak_3398
ENST00000256366.6	3874	4119	246	3951	20	3.22578	2.05479	2.52367	No_Model_Comparison_peak_3399
ENST00000256366.6	4339	4644	306	4463	23	4.44866	2.34834	3.61278	No_Model_Comparison_peak_3400
ENST00000256366.6	5178	5393	216	5218	23	4.52148	2.37154	3.6802	No_Model_Comparison_peak_3401
ENST00000256366.6	6299	6926	628	6816	26	7.58018	3.19149	6.47729	No_Model_Comparison_peak_3402
ENST00000256367.3	510	2317	1808	1540	18	12.4926	6.50685	11.1226	No_Model_Comparison_peak_3403
ENST00000256379.10	142	1346	1205	560	22	19.9065	9.74576	18.2468	No_Model_Comparison_peak_3404
ENST00000256383.11	50	1593	1544	944	62	24.6544	4.8913	22.8514	No_Model_Comparison_peak_3405
ENST00000256383.11	1779	2050	272	1861	29	5.13348	2.32919	4.22083	No_Model_Comparison_peak_3406
ENST00000256383.11	2220	3982	1763	3625	46	13.9332	3.64907	12.498	No_Model_Comparison_peak_3407
ENST00000256398.13	415	962	548	573	11	7.62093	5.08475	6.51595	No_Model_Comparison_peak_3408
ENST00000256398.13	1155	2486	1332	1254	8	4.88599	3.81356	4.01738	No_Model_Comparison_peak_3409
ENST00000256398.13	2650	2959	310	2799	5	2.55575	2.54237	1.95923	No_Model_Comparison_peak_3410
ENST00000256413.8	1141	1427	287	1273	6	3.51537	3.125	2.78738	No_Model_Comparison_peak_3411
ENST00000256413.8	4803	5230	428	4865	8	5.20075	4.01786	4.28372	No_Model_Comparison_peak_3412
ENST00000256429.8	609	1808	1200	800	71	53.6902	11.3565	51.2859	No_Model_Comparison_peak_3413
ENST00000256433.6	26	1434	1409	1196	72	49.5394	9.86487	47.2024	No_Model_Comparison_peak_3414
ENST00000256441.5	1	552	552	197	29	32.5941	14.8515	30.5922	No_Model_Comparison_peak_3415
ENST00000256442.10	9	1916	1908	1205	107	62.4542	8.25688	59.9221	No_Model_Comparison_peak_3416
ENST00000256443.8	753	1267	515	975	12	14.377	8.91092	12.9191	No_Model_Comparison_peak_3417
ENST00000256458.5	874	1079	206	965	4	3.61135	3.24675	2.87543	No_Model_Comparison_peak_3418
ENST00000256458.5	1444	1643	200	1606	4	3.61135	3.24675	2.87543	No_Model_Comparison_peak_3419
ENST00000256458.5	2380	2617	238	2482	6	5.78009	4.54545	4.82364	No_Model_Comparison_peak_3420
ENST00000256460.8	69	749	681	256	41	41.3847	15.1079	39.1957	No_Model_Comparison_peak_3421
ENST00000256474.3	213	1246	1034	489	59	17.2823	3.66748	15.7157	No_Model_Comparison_peak_3422
ENST00000256474.3	1432	1739	308	1508	36	5.69282	2.26161	4.74236	No_Model_Comparison_peak_3423
ENST00000256474.3	1937	4321	2385	3156	72	25.6139	4.4621	23.7845	No_Model_Comparison_peak_3424
ENST00000256495.4	631	2571	1941	1526	26	19.1389	8.13253	17.5028	No_Model_Comparison_peak_3425
ENST00000256496.8	199	2874	2676	2355	47	23.9693	6.13811	22.1854	No_Model_Comparison_peak_3426
ENST00000256497.9	1697	2263	567	1971	22	6.42605	3.07487	5.40807	No_Model_Comparison_peak_3427
ENST00000256497.9	2962	3694	733	3155	25	8.20118	3.47594	7.06462	No_Model_Comparison_peak_3428
ENST00000256497.9	4070	5676	1607	4244	26	8.82567	3.60963	7.64246	No_Model_Comparison_peak_3429
ENST00000256538.9	61	2048	1988	1707	18	12.4926	6.50685	11.1226	No_Model_Comparison_peak_3430
ENST00000256544.8	168	367	200	239	5	1.85866	2.05479	1.39322	No_Model_Comparison_peak_3431
ENST00000256544.8	556	1948	1393	1373	16	10.5201	5.82192	9.24499	No_Model_Comparison_peak_3432
ENST00000256544.8	2090	2653	564	2236	14	8.64577	5.13699	7.48562	No_Model_Comparison_peak_3433
ENST00000256545.9	11	1052	1042	772	82	68.0555	13.6066	65.4503	No_Model_Comparison_peak_3434
ENST00000256594.7	252	1005	754	517	27	26.4867	11.9658	24.6345	No_Model_Comparison_peak_3435
ENST00000256637.8	723	2555	1833	912	28	6.59238	2.77247	5.5647	No_Model_Comparison_peak_3436
ENST00000256637.8	3055	3541	487	3433	24	3.83143	2.12224	3.07715	No_Model_Comparison_peak_3437
ENST00000256637.8	4461	4888	428	4602	25	4.22403	2.20713	3.40605	No_Model_Comparison_peak_3438
ENST00000256637.8	6569	6779	211	6597	17	2.71761	1.96937	2.10482	No_Model_Comparison_peak_3439
ENST00000256644.8	245	816	572	441	40	41.6208	15.6489	39.4269	No_Model_Comparison_peak_3440
ENST00000256646.7	2680	3132	453	3002	43	5.94664	2.15686	4.9799	No_Model_Comparison_peak_3441
ENST00000256646.7	3304	3549	246	3367	35	2.81049	1.65138	2.18908	No_Model_Comparison_peak_3442
ENST00000256646.7	5996	6719	724	6092	51	4.15897	1.73913	3.34588	No_Model_Comparison_peak_3443
ENST00000256646.7	7530	7747	218	7672	41	2.23006	1.47576	1.6669	No_Model_Comparison_peak_3444
ENST00000256646.7	7902	8400	499	8241	48	4.64491	1.85045	3.79478	No_Model_Comparison_peak_3445
ENST00000256646.7	8614	10661	2048	8694	51	6.12703	2.05209	5.14797	No_Model_Comparison_peak_3446
ENST00000256649.9	374	1310	937	531	7	4.8683	3.92157	4.00077	No_Model_Comparison_peak_3447
ENST00000256649.9	1932	2248	317	2070	4	2.36546	2.45098	1.78834	No_Model_Comparison_peak_3448
ENST00000256649.9	2780	3222	443	3029	7	4.8683	3.92157	4.00077	No_Model_Comparison_peak_3449
ENST00000256652.8	398	597	200	472	3	2.89158	2.74182	2.21965	No_Model_Comparison_peak_3450
ENST00000256652.8	1343	1542	200	1501	3	2.89158	2.74182	2.21965	No_Model_Comparison_peak_3451
ENST00000256658.8	220	419	200	262	3	2.58015	2.5641	1.98141	No_Model_Comparison_peak_3452
ENST00000256658.8	583	887	305	772	4	3.53952	3.20513	2.80946	No_Model_Comparison_peak_3453
ENST00000256658.8	1723	2255	533	2165	7	6.83551	5.12821	5.79242	No_Model_Comparison_peak_3454
ENST00000256678.12	294	529	236	369	8	7.44104	5.42169	6.36309	No_Model_Comparison_peak_3455
ENST00000256678.12	712	1013	302	840	10	9.84835	6.62651	8.61511	No_Model_Comparison_peak_3456
ENST00000256678.12	1221	1649	429	1390	8	7.44104	5.42169	6.36309	No_Model_Comparison_peak_3457
ENST00000256680.10	265	696	432	464	10	11.5048	7.54001	10.1761	No_Model_Comparison_peak_3458
ENST00000256682.9	285	1245	961	596	55	13.0371	3.0871	11.6373	No_Model_Comparison_peak_3459
ENST00000256682.9	1408	3517	2110	1617	82	29.5182	4.57552	27.59	No_Model_Comparison_peak_3460
ENST00000256686.10	144	1378	1235	1041	61	53.8493	14.0272	51.4427	No_Model_Comparison_peak_3461
ENST00000256689.10	422	1041	620	600	33	7.96182	2.90598	6.8382	No_Model_Comparison_peak_3462
ENST00000256689.10	1961	2282	322	2148	35	9.01323	3.07692	7.82078	No_Model_Comparison_peak_3463
ENST00000256689.10	2705	4728	2024	4597	45	14.9244	3.93162	13.4456	No_Model_Comparison_peak_3464
ENST00000256692.5	13	212	200	134	3	2.89158	2.74182	2.21965	No_Model_Comparison_peak_3465
ENST00000256692.5	460	1060	601	656	9	10.1236	6.85456	8.86607	No_Model_Comparison_peak_3466
ENST00000256692.5	1428	1694	267	1542	3	2.89158	2.74182	2.21965	No_Model_Comparison_peak_3467
ENST00000256707.8	286	1049	764	436	8	3.24607	2.76074	2.5426	No_Model_Comparison_peak_3468
ENST00000256707.8	4612	5324	713	4754	13	4.34975	2.91667	3.52122	No_Model_Comparison_peak_3469
ENST00000256707.8	5807	7182	1376	5920	17	7.55653	4.05405	6.4543	No_Model_Comparison_peak_3470
ENST00000256720.6	4855	5094	240	5034	6	4.07966	3.5	3.27222	No_Model_Comparison_peak_3471
ENST00000256854.10	49	2743	2695	2139	88	43.2203	6.45864	40.9958	No_Model_Comparison_peak_3472
ENST00000256858.10	950	1161	212	1065	7	2.51987	2.38095	1.9275	No_Model_Comparison_peak_3473
ENST00000256858.10	2370	2602	233	2412	10	4.43081	3.27381	3.59591	No_Model_Comparison_peak_3474
ENST00000256858.10	3424	4180	757	3945	11	5.14476	3.57143	4.2316	No_Model_Comparison_peak_3475
ENST00000256858.10	4532	4731	200	4584	8	3.11496	2.67857	2.42245	No_Model_Comparison_peak_3476
ENST00000256897.9	52	1056	1005	815	14	13.8954	8.33333	12.4624	No_Model_Comparison_peak_3477
ENST00000256925.11	1374	1687	314	1561	15	5.05184	3.07692	4.14946	No_Model_Comparison_peak_3478
ENST00000256925.11	2028	2233	206	2111	15	5.05184	3.07692	4.14946	No_Model_Comparison_peak_3479
ENST00000256925.11	2466	4882	2417	4229	18	6.96641	3.65385	5.91592	No_Model_Comparison_peak_3480
ENST00000256951.10	1305	1799	495	1420	4	3.93581	3.42728	3.1392	No_Model_Comparison_peak_3481
ENST00000256951.10	2008	2624	617	2124	4	3.93581	3.42728	3.1392	No_Model_Comparison_peak_3482
ENST00000256953.6	1586	1785	200	1679	3	2.89158	2.74182	2.21965	No_Model_Comparison_peak_3483
ENST00000256969.7	662	959	298	847	3	2.89158	2.74182	2.21965	No_Model_Comparison_peak_3484
ENST00000256969.7	1494	1693	200	1556	2	1.94075	2.05637	1.40506	No_Model_Comparison_peak_3485
ENST00000256996.9	32	1815	1784	188	9	7.84372	5.55556	6.72624	No_Model_Comparison_peak_3486
ENST00000256997.9	561	825	265	651	4	3.93581	3.42728	3.1392	No_Model_Comparison_peak_3487
ENST00000256997.9	1170	2176	1007	1524	7	7.48859	5.48365	6.39025	No_Model_Comparison_peak_3488
ENST00000257013.9	1	1159	1159	223	77	60.0089	12.1118	57.5105	No_Model_Comparison_peak_3489
ENST00000257075.9	723	1238	516	883	8	2.87311	2.52809	2.21965	No_Model_Comparison_peak_3490
ENST00000257075.9	3036	3302	267	3191	9	3.47712	2.80899	2.75227	No_Model_Comparison_peak_3491
ENST00000257075.9	3522	4005	484	3651	12	5.51262	3.65169	4.57452	No_Model_Comparison_peak_3492
ENST00000257075.9	4468	5221	754	4987	14	7.02986	4.21348	5.97616	No_Model_Comparison_peak_3493
ENST00000257118.5	1667	3753	2087	3293	12	7.72121	4.96183	6.61056	No_Model_Comparison_peak_3494
ENST00000257177.9	226	1163	938	718	19	7.51828	3.78788	6.4189	No_Model_Comparison_peak_3495
ENST00000257177.9	1604	2439	836	2065	15	4.95286	3.0303	4.07904	No_Model_Comparison_peak_3496
ENST00000257177.9	3362	3674	313	3496	12	3.2908	2.46212	2.58287	No_Model_Comparison_peak_3497
ENST00000257177.9	4019	4340	322	4273	13	3.81698	2.65152	3.06372	No_Model_Comparison_peak_3498
ENST00000257177.9	4561	4933	373	4817	15	4.95286	3.0303	4.07904	No_Model_Comparison_peak_3499
ENST00000257181.10	46	2549	2504	596	87	34.0187	5	31.9848	No_Model_Comparison_peak_3500
ENST00000257189.5	3541	3794	254	3645	4	3.93581	3.42728	3.1392	No_Model_Comparison_peak_3501
ENST00000257190.9	116	2009	1894	490	26	16.4086	6.75	14.8717	No_Model_Comparison_peak_3502
ENST00000257209.8	859	1058	200	906	5	3.27142	3.0303	2.56631	No_Model_Comparison_peak_3503
ENST00000257209.8	1364	1563	200	1391	6	4.13359	3.53535	3.32202	No_Model_Comparison_peak_3504
ENST00000257209.8	2857	3210	354	3055	6	4.13359	3.53535	3.32202	No_Model_Comparison_peak_3505
ENST00000257209.8	4582	4781	200	4748	5	3.27142	3.0303	2.56631	No_Model_Comparison_peak_3506
ENST00000257215.10	615	873	259	740	6	4.18879	3.57143	3.37283	No_Model_Comparison_peak_3507
ENST00000257215.10	1095	1366	272	1249	6	4.13359	3.53535	3.32202	No_Model_Comparison_peak_3508
ENST00000257215.10	5245	5695	451	5606	4	2.58936	2.60417	1.98905	No_Model_Comparison_peak_3509
ENST00000257245.9	1	602	602	195	70	73.5798	19.7222	70.9098	No_Model_Comparison_peak_3510
ENST00000257247.11	52	311	260	188	4	3.93581	3.42728	3.1392	No_Model_Comparison_peak_3511
ENST00000257261.10	294	2506	2213	1609	37	20.3855	6.37584	18.7108	No_Model_Comparison_peak_3512
ENST00000257262.12	1	447	447	195	29	35.9885	16.8539	33.911	No_Model_Comparison_peak_3513
ENST00000257287.5	250	1569	1320	1290	21	9.07662	4.23077	7.88149	No_Model_Comparison_peak_3514
ENST00000257287.5	1821	3643	1823	2253	16	5.66645	3.26923	4.71896	No_Model_Comparison_peak_3515
ENST00000257290.10	2526	2725	200	2626	3	2.89158	2.74182	2.21965	No_Model_Comparison_peak_3516
ENST00000257336.6	2549	3708	1160	3242	47	39.2085	11.8812	37.0628	No_Model_Comparison_peak_3517
ENST00000257347.9	169	1803	1635	612	23	17.4969	8.05369	15.9185	No_Model_Comparison_peak_3518
ENST00000257359.7	777	2052	1276	1561	9	8.15876	5.74713	7.02481	No_Model_Comparison_peak_3519
ENST00000257408.5	2783	3140	358	2971	3	2.89158	2.74182	2.21965	No_Model_Comparison_peak_3520
ENST00000257408.5	3280	3479	200	3338	3	2.89158	2.74182	2.21965	No_Model_Comparison_peak_3521
ENST00000257414.12	654	1088	435	920	10	5.41601	3.87324	4.48416	No_Model_Comparison_peak_3522
ENST00000257414.12	1382	1699	318	1576	6	2.5381	2.46479	1.94338	No_Model_Comparison_peak_3523
ENST00000257414.12	2822	3061	240	2881	6	2.5381	2.46479	1.94338	No_Model_Comparison_peak_3524
ENST00000257414.12	3334	3563	230	3398	6	2.5381	2.46479	1.94338	No_Model_Comparison_peak_3525
ENST00000257414.12	3810	4241	432	4068	13	7.97574	4.92958	6.85129	No_Model_Comparison_peak_3526
ENST00000257430.9	7045	7284	240	7207	13	3.81698	2.65152	3.06372	No_Model_Comparison_peak_3527
ENST00000257430.9	7649	7897	249	7725	11	2.9137	2.33463	2.23884	No_Model_Comparison_peak_3528
ENST00000257430.9	8175	9067	893	8556	15	5.44615	3.26531	4.51269	No_Model_Comparison_peak_3529
ENST00000257435.12	474	898	425	639	4	3.47045	3.16456	2.74648	No_Model_Comparison_peak_3530
ENST00000257435.12	1133	1855	723	1322	8	7.915	5.6962	6.79375	No_Model_Comparison_peak_3531
ENST00000257468.11	72	2189	2118	912	41	20.7983	5.9322	19.1086	No_Model_Comparison_peak_3532
ENST00000257497.11	29	303	275	157	5	5.05722	4.11273	4.14946	No_Model_Comparison_peak_3533
ENST00000257497.11	453	1307	855	963	10	11.5048	7.54001	10.1761	No_Model_Comparison_peak_3534
ENST00000257504.10	137	791	655	579	53	53.0067	16.4634	50.6131	No_Model_Comparison_peak_3535
ENST00000257527.9	3279	3687	409	3607	7	4.05799	3.38983	3.25226	No_Model_Comparison_peak_3536
ENST00000257527.9	4639	4987	349	4835	10	6.67115	4.66102	5.63826	No_Model_Comparison_peak_3537
ENST00000257527.9	5710	6113	404	5947	10	6.86304	4.78261	5.81882	No_Model_Comparison_peak_3538
ENST00000257536.13	423	622	200	504	2	1.94075	2.05637	1.40506	No_Model_Comparison_peak_3539
ENST00000257548.10	364	570	207	507	9	4.87879	3.67647	4.01074	No_Model_Comparison_peak_3540
ENST00000257548.10	768	1076	309	915	10	5.69103	4.04412	4.74077	No_Model_Comparison_peak_3541
ENST00000257548.10	2253	3615	1363	3151	13	8.33755	5.14706	7.19394	No_Model_Comparison_peak_3542
ENST00000257552.7	105	1333	1229	278	22	10.1409	4.56349	8.88202	No_Model_Comparison_peak_3543
ENST00000257552.7	1552	2886	1335	2087	22	10.1409	4.56349	8.88202	No_Model_Comparison_peak_3544
ENST00000257566.7	908	1727	820	1331	14	9.28153	5.51471	8.07625	No_Model_Comparison_peak_3545
ENST00000257566.7	2177	2820	644	2674	7	3.37839	2.94118	2.66306	No_Model_Comparison_peak_3546
ENST00000257566.7	3163	3437	275	3346	7	3.37839	2.94118	2.66306	No_Model_Comparison_peak_3547
ENST00000257566.7	3705	4101	397	3715	6	2.69882	2.57353	2.0874	No_Model_Comparison_peak_3548
ENST00000257572.5	472	1225	754	897	16	6.52903	3.67965	5.50494	No_Model_Comparison_peak_3549
ENST00000257572.5	1408	1984	577	1667	12	3.97649	2.81385	3.17717	No_Model_Comparison_peak_3550
ENST00000257572.5	2426	2755	330	2672	15	5.8511	3.4632	4.89058	No_Model_Comparison_peak_3551
ENST00000257572.5	4163	4401	239	4329	10	2.87702	2.38095	2.21965	No_Model_Comparison_peak_3552
ENST00000257572.5	4753	5598	846	4928	14	5.19865	3.24675	4.28217	No_Model_Comparison_peak_3553
ENST00000257575.9	1587	1861	275	1696	10	6.20286	4.36508	5.21969	No_Model_Comparison_peak_3554
ENST00000257575.9	2876	3257	382	3074	9	5.33775	3.96825	4.41099	No_Model_Comparison_peak_3555
ENST00000257575.9	3895	4484	590	4107	10	6.20286	4.36508	5.21969	No_Model_Comparison_peak_3556
ENST00000257604.9	1207	3064	1858	2761	42	24.7128	7.11921	22.9084	No_Model_Comparison_peak_3557
ENST00000257637.8	60	1010	951	624	26	24.3637	11.0656	22.5687	No_Model_Comparison_peak_3558
ENST00000257659.12	123	1735	1613	521	7	7.07764	5.26316	6.02068	No_Model_Comparison_peak_3559
ENST00000257663.4	78	873	796	537	32	31.7596	13.2	29.7767	No_Model_Comparison_peak_3560
ENST00000257694.13	948	1470	523	1074	8	5.37144	4.12844	4.4432	No_Model_Comparison_peak_3561
ENST00000257694.13	1674	2730	1057	2107	6	3.64376	3.21101	2.90519	No_Model_Comparison_peak_3562
ENST00000257696.5	1	1295	1295	363	20	17.8537	9.13043	16.2635	No_Model_Comparison_peak_3563
ENST00000257700.7	93	2029	1937	1407	25	12.9141	5.32787	11.527	No_Model_Comparison_peak_3564
ENST00000257700.7	2234	2829	596	2692	17	6.79459	3.68852	5.75526	No_Model_Comparison_peak_3565
ENST00000257745.8	2853	3318	466	3186	13	5.91555	3.74332	4.95087	No_Model_Comparison_peak_3566
ENST00000257745.8	4688	4918	231	4732	10	3.86597	2.94118	3.10779	No_Model_Comparison_peak_3567
ENST00000257749.9	7390	7726	337	7575	8	4.98725	3.87931	4.11086	No_Model_Comparison_peak_3568
ENST00000257749.9	8174	8425	252	8270	6	3.60013	3.18182	2.86578	No_Model_Comparison_peak_3569
ENST00000257765.9	380	1032	653	620	6	6.24432	4.79819	5.23688	No_Model_Comparison_peak_3570
ENST00000257766.8	2040	2469	430	2161	5	4.49152	3.79747	3.65169	No_Model_Comparison_peak_3571
ENST00000257766.8	2722	2921	200	2766	4	3.47045	3.16456	2.74648	No_Model_Comparison_peak_3572
ENST00000257766.8	3904	4103	200	4000	5	4.49152	3.79747	3.65169	No_Model_Comparison_peak_3573
ENST00000257776.5	221	1932	1712	1155	10	7.99793	5.5	6.87215	No_Model_Comparison_peak_3574
ENST00000257787.6	14	1736	1723	1039	64	42.8155	9.25926	40.5986	No_Model_Comparison_peak_3575
ENST00000257789.4	24	2383	2360	1940	32	18.1385	6.34615	16.5388	No_Model_Comparison_peak_3576
ENST00000257829.8	43	799	757	174	38	19.5492	5.92705	17.9011	No_Model_Comparison_peak_3577
ENST00000257829.8	1099	3327	2229	3030	23	8.18847	3.64742	7.05231	No_Model_Comparison_peak_3578
ENST00000257829.8	3653	3906	254	3778	17	4.64272	2.73556	3.79259	No_Model_Comparison_peak_3579
ENST00000257836.4	244	914	671	555	13	5.46828	3.5	4.53336	No_Model_Comparison_peak_3580
ENST00000257836.4	1313	2280	968	1431	12	4.79185	3.25	3.93059	No_Model_Comparison_peak_3581
ENST00000257836.4	2484	3076	593	2804	10	3.53412	2.75	2.80523	No_Model_Comparison_peak_3582
ENST00000257848.7	18	1036	1019	491	16	15.3929	8.76289	13.8971	No_Model_Comparison_peak_3583
ENST00000257857.9	1	477	477	181	52	57.3687	19.2029	54.9095	No_Model_Comparison_peak_3584
ENST00000257860.9	1406	1605	200	1467	2	1.94075	2.05637	1.40506	No_Model_Comparison_peak_3585
ENST00000257868.10	928	1535	608	1386	30	8.80355	3.3049	7.62093	No_Model_Comparison_peak_3586
ENST00000257868.10	2115	3429	1315	2953	37	11.9468	3.7182	10.5989	No_Model_Comparison_peak_3587
ENST00000257868.10	3597	3796	200	3683	25	4.95829	2.42537	4.08428	No_Model_Comparison_peak_3588
ENST00000257868.10	4273	4585	313	4423	24	4.50805	2.32775	3.66762	No_Model_Comparison_peak_3589
ENST00000257879.11	348	792	445	622	4	3.93581	3.42728	3.1392	No_Model_Comparison_peak_3590
ENST00000257879.11	921	1120	200	924	2	1.94075	2.05637	1.40506	No_Model_Comparison_peak_3591
ENST00000257879.11	1514	1768	255	1709	5	5.05722	4.11273	4.14946	No_Model_Comparison_peak_3592
ENST00000257895.10	839	1177	339	1020	4	3.93581	3.42728	3.1392	No_Model_Comparison_peak_3593
ENST00000257897.7	2054	2277	224	2195	3	2.89158	2.74182	2.21965	No_Model_Comparison_peak_3594
ENST00000257899.3	3	330	328	134	25	33.7891	16.8831	31.7603	No_Model_Comparison_peak_3595
ENST00000257904.11	27	1344	1318	731	70	50.6028	10.5655	48.248	No_Model_Comparison_peak_3596
ENST00000257905.13	211	769	559	378	10	11.5048	7.54001	10.1761	No_Model_Comparison_peak_3597
ENST00000257905.13	1146	1345	200	1178	2	1.94075	2.05637	1.40506	No_Model_Comparison_peak_3598
ENST00000257909.8	147	563	417	316	8	4.88599	3.81356	4.01738	No_Model_Comparison_peak_3599
ENST00000257909.8	1090	2530	1441	1760	13	9.62049	5.9322	8.39818	No_Model_Comparison_peak_3600
ENST00000257910.8	573	1074	502	759	14	3.52112	2.443	2.79296	No_Model_Comparison_peak_3601
ENST00000257910.8	1610	2248	639	1862	65	48.01	10.7492	45.6986	No_Model_Comparison_peak_3602
ENST00000257910.8	2467	2938	472	2666	43	25.322	7.16612	23.5009	No_Model_Comparison_peak_3603
ENST00000257915.10	872	3546	2675	3033	42	20.2888	5.64304	18.6174	No_Model_Comparison_peak_3604
ENST00000257931.9	70	803	734	131	6	3.1703	2.89256	2.47292	No_Model_Comparison_peak_3605
ENST00000257931.9	1384	1819	436	1520	7	3.93076	3.30579	3.1392	No_Model_Comparison_peak_3606
ENST00000257931.9	2164	2715	552	2585	9	5.59431	4.13223	4.65099	No_Model_Comparison_peak_3607
ENST00000257931.9	3746	4304	559	4179	6	3.1703	2.89256	2.47292	No_Model_Comparison_peak_3608
ENST00000257934.9	442	2889	2448	2186	33	7.9234	2.89608	6.80136	No_Model_Comparison_peak_3609
ENST00000257934.9	3355	3864	510	3540	31	6.92415	2.72572	5.87755	No_Model_Comparison_peak_3610
ENST00000257934.9	5677	6004	328	5867	20	3.03251	1.98864	2.34794	No_Model_Comparison_peak_3611
ENST00000257940.7	702	2151	1450	1565	13	5.87933	3.7234	4.91712	No_Model_Comparison_peak_3612
ENST00000257940.7	2390	2589	200	2536	7	1.97227	2.03046	1.43309	No_Model_Comparison_peak_3613
ENST00000257940.7	2750	2990	241	2889	10	3.60729	2.79188	2.87264	No_Model_Comparison_peak_3614
ENST00000257940.7	3543	3761	219	3694	10	3.60729	2.79188	2.87264	No_Model_Comparison_peak_3615
ENST00000257963.9	1318	1805	488	1737	19	4.88762	2.7027	4.01877	No_Model_Comparison_peak_3616
ENST00000257963.9	2048	2693	646	2323	27	9.58341	3.78378	8.36357	No_Model_Comparison_peak_3617
ENST00000257963.9	2857	4443	1587	4246	38	17.5727	5.27027	15.9919	No_Model_Comparison_peak_3618
ENST00000257966.12	330	752	423	476	13	9.38217	5.78512	8.17147	No_Model_Comparison_peak_3619
ENST00000257966.12	1228	1690	463	1391	10	6.48857	4.54545	5.46694	No_Model_Comparison_peak_3620
ENST00000257966.12	1825	2479	655	2302	16	12.5433	7.02479	11.1711	No_Model_Comparison_peak_3621
ENST00000258014.3	216	1293	1078	525	8	8.61579	6.08108	7.45763	No_Model_Comparison_peak_3622
ENST00000258052.8	363	1650	1288	619	21	16.0839	7.80142	14.5586	No_Model_Comparison_peak_3623
ENST00000258062.9	1141	2344	1204	2001	12	9.07831	5.80357	7.88291	No_Model_Comparison_peak_3624
ENST00000258062.9	2789	2988	200	2875	6	3.51537	3.125	2.78738	No_Model_Comparison_peak_3625
ENST00000258080.8	145	1272	1128	308	11	10.6804	6.97674	9.39727	No_Model_Comparison_peak_3626
ENST00000258080.8	1433	1632	200	1505	5	3.97957	3.48837	3.17933	No_Model_Comparison_peak_3627
ENST00000258083.3	219	1090	872	537	19	18.0127	9.52381	16.4171	No_Model_Comparison_peak_3628
ENST00000258091.10	47	1777	1731	1390	128	72.6409	8.09285	69.9816	No_Model_Comparison_peak_3629
ENST00000258098.6	763	1007	245	809	6	4.30318	3.64583	3.47826	No_Model_Comparison_peak_3630
ENST00000258098.6	1394	1982	589	1497	6	4.30318	3.64583	3.47826	No_Model_Comparison_peak_3631
ENST00000258098.6	2667	2933	267	2831	6	4.30318	3.64583	3.47826	No_Model_Comparison_peak_3632
ENST00000258100.8	174	725	552	526	18	22.3923	12.3377	20.6539	No_Model_Comparison_peak_3633
ENST00000258105.8	15	496	482	390	15	18.9208	10.9673	17.2921	No_Model_Comparison_peak_3634
ENST00000258106.11	670	1341	672	985	3	2.89158	2.74182	2.21965	No_Model_Comparison_peak_3635
ENST00000258111.5	531	1480	950	1129	31	25.3882	10	23.5647	No_Model_Comparison_peak_3636
ENST00000258145.8	2026	3549	1524	2296	27	11.4947	4.47284	10.1755	No_Model_Comparison_peak_3637
ENST00000258145.8	3967	4603	637	4078	17	4.97515	2.8754	4.09945	No_Model_Comparison_peak_3638
ENST00000258148.11	354	678	325	528	5	5.05722	4.11273	4.14946	No_Model_Comparison_peak_3639
ENST00000258149.10	2802	5897	3096	5633	67	21.4059	4.00943	19.6989	No_Model_Comparison_peak_3640
ENST00000258149.10	12286	12499	214	12312	4	3.84567	3.37838	3.08944	No_Model_Comparison_peak_3641
ENST00000258157.9	287	1580	1294	759	8	7.55355	5.4878	6.45141	No_Model_Comparison_peak_3642
ENST00000258169.9	33	1041	1009	732	47	42.5869	13.4831	40.3744	No_Model_Comparison_peak_3643
ENST00000258173.11	1084	1461	378	1269	10	10.2799	6.875	9.01507	No_Model_Comparison_peak_3644
ENST00000258173.11	2439	2638	200	2471	4	3.40397	3.125	2.68605	No_Model_Comparison_peak_3645
ENST00000258180.7	4292	4501	210	4389	4	3.84567	3.37838	3.08944	No_Model_Comparison_peak_3646
ENST00000258198.7	1570	4181	2612	1803	57	22.5469	4.80929	20.8041	No_Model_Comparison_peak_3647
ENST00000258200.8	472	878	407	683	4	3.93581	3.42728	3.1392	No_Model_Comparison_peak_3648
ENST00000258200.8	1192	1530	339	1350	8	8.78342	6.1691	7.60189	No_Model_Comparison_peak_3649
ENST00000258201.9	1191	1685	495	1318	9	3.72425	2.95858	2.97917	No_Model_Comparison_peak_3650
ENST00000258201.9	1976	3692	1717	2335	16	9.1218	5.02959	7.92392	No_Model_Comparison_peak_3651
ENST00000258214.3	870	2053	1184	1207	12	11.511	7.30337	10.1816	No_Model_Comparison_peak_3652
ENST00000258229.14	365	2122	1758	1958	28	14.0316	5.33088	12.5934	No_Model_Comparison_peak_3653
ENST00000258229.14	6893	7435	543	7067	23	15.8249	7.14286	14.3142	No_Model_Comparison_peak_3654
ENST00000258243.7	164	559	396	304	36	5.23281	2.16122	4.31387	No_Model_Comparison_peak_3655
ENST00000258243.7	739	4706	3968	3012	47	9.763	2.76498	8.53469	No_Model_Comparison_peak_3656
ENST00000258243.7	4944	5268	325	5099	34	4.44322	2.03016	3.60749	No_Model_Comparison_peak_3657
ENST00000258281.6	192	2335	2144	2144	36	15.3212	4.78036	13.8288	No_Model_Comparison_peak_3658
ENST00000258301.6	163	1203	1041	414	32	23.8404	8.91892	22.0597	No_Model_Comparison_peak_3659
ENST00000258317.6	371	570	200	430	3	2.89158	2.74182	2.21965	No_Model_Comparison_peak_3660
ENST00000258341.5	548	1484	937	615	48	5.00714	1.91108	4.12947	No_Model_Comparison_peak_3661
ENST00000258341.5	1937	3021	1085	2641	75	9.85692	2.22352	8.62334	No_Model_Comparison_peak_3662
ENST00000258341.5	3803	4294	492	4196	66	6.45841	1.91867	5.43867	No_Model_Comparison_peak_3663
ENST00000258341.5	4471	5654	1184	4915	88	14.5346	2.54868	13.0707	No_Model_Comparison_peak_3664
ENST00000258341.5	6009	6490	482	6399	57	5.30094	1.85304	4.37736	No_Model_Comparison_peak_3665
ENST00000258341.5	6751	7431	681	6970	70	10.9822	2.42984	9.68595	No_Model_Comparison_peak_3666
ENST00000258349.8	6303	6502	200	6386	8	3.56234	2.96053	2.83068	No_Model_Comparison_peak_3667
ENST00000258349.8	7480	7679	200	7539	8	3.88905	3.16901	3.12951	No_Model_Comparison_peak_3668
ENST00000258349.8	9135	9465	331	9301	6	3.10071	2.84553	2.40979	No_Model_Comparison_peak_3669
ENST00000258349.8	10533	10732	200	10575	5	2.58711	2.5641	1.9876	No_Model_Comparison_peak_3670
ENST00000258362.7	623	835	213	671	3	2.88774	2.73973	2.21965	No_Model_Comparison_peak_3671
ENST00000258362.7	1167	1366	200	1280	3	2.88774	2.73973	2.21965	No_Model_Comparison_peak_3672
ENST00000258362.7	1506	2225	720	1688	4	3.93094	3.42466	3.1392	No_Model_Comparison_peak_3673
ENST00000258362.7	2417	2865	449	2722	4	3.93094	3.42466	3.1392	No_Model_Comparison_peak_3674
ENST00000258381.11	622	821	200	741	3	2.89158	2.74182	2.21965	No_Model_Comparison_peak_3675
ENST00000258381.11	990	1331	342	1147	3	2.89158	2.74182	2.21965	No_Model_Comparison_peak_3676
ENST00000258381.11	5362	5561	200	5382	2	1.94075	2.05637	1.40506	No_Model_Comparison_peak_3677
ENST00000258383.4	26	1547	1522	966	78	49.8192	8.97727	47.4775	No_Model_Comparison_peak_3678
ENST00000258387.6	21	220	200	99	3	2.89158	2.74182	2.21965	No_Model_Comparison_peak_3679
ENST00000258387.6	419	774	356	585	4	3.93581	3.42728	3.1392	No_Model_Comparison_peak_3680
ENST00000258398.8	882	1168	287	976	7	3.31361	2.89855	2.60465	No_Model_Comparison_peak_3681
ENST00000258398.8	1302	1873	572	1716	11	6.43609	4.34783	5.41715	No_Model_Comparison_peak_3682
ENST00000258398.8	2791	3011	221	2882	10	5.59693	3.98551	4.65335	No_Model_Comparison_peak_3683
ENST00000258398.8	3277	4012	736	3639	12	7.3092	4.71014	6.23911	No_Model_Comparison_peak_3684
ENST00000258399.8	4882	5395	514	5207	9	3.66732	2.92398	2.92728	No_Model_Comparison_peak_3685
ENST00000258399.8	7015	7844	830	7664	10	5.32898	3.81944	4.40292	No_Model_Comparison_peak_3686
ENST00000258405.9	178	2047	1870	1521	13	8.93723	5.51181	7.74825	No_Model_Comparison_peak_3687
ENST00000258412.8	522	2116	1595	1462	9	7.94583	5.61798	6.82269	No_Model_Comparison_peak_3688
ENST00000258416.8	14	967	954	758	41	39.0081	13.8158	36.8667	No_Model_Comparison_peak_3689
ENST00000258418.10	349	669	321	482	30	6.63114	2.69097	5.60099	No_Model_Comparison_peak_3690
ENST00000258418.10	1108	3728	2621	3301	64	28.9789	5.64236	27.0633	No_Model_Comparison_peak_3691
ENST00000258424.3	1	501	501	166	146	162.709	26.9231	159.188	No_Model_Comparison_peak_3692
ENST00000258428.8	493	1390	898	1094	10	5.88709	4.16667	4.92379	No_Model_Comparison_peak_3693
ENST00000258428.8	1729	1966	238	1778	6	2.81402	2.65152	2.19212	No_Model_Comparison_peak_3694
ENST00000258436.10	2809	3114	306	2920	7	3.47908	3.00752	2.75388	No_Model_Comparison_peak_3695
ENST00000258436.10	3701	3960	260	3798	10	5.83706	4.13534	4.87763	No_Model_Comparison_peak_3696
ENST00000258436.10	4244	4781	538	4599	12	7.5995	4.88722	6.49527	No_Model_Comparison_peak_3697
ENST00000258439.8	1024	1496	473	1121	14	6.46639	3.90625	5.44622	No_Model_Comparison_peak_3698
ENST00000258439.8	2139	3304	1166	2333	12	5.00614	3.36788	4.12847	No_Model_Comparison_peak_3699
ENST00000258439.8	3438	3698	261	3511	8	2.55374	2.33161	1.95769	No_Model_Comparison_peak_3700
ENST00000258449.2	250	637	388	410	7	4.69629	3.80952	3.84176	No_Model_Comparison_peak_3701
ENST00000258449.2	835	1370	536	1216	8	5.61492	4.28571	4.66968	No_Model_Comparison_peak_3702
ENST00000258449.2	1546	2348	803	2173	7	4.69629	3.80952	3.84176	No_Model_Comparison_peak_3703
ENST00000258455.8	18	1368	1351	274	72	59.6295	13.1769	57.137	No_Model_Comparison_peak_3704
ENST00000258457.7	134	747	614	560	27	13.8394	5.40541	12.4086	No_Model_Comparison_peak_3705
ENST00000258457.7	1058	1454	397	1294	14	4.48563	2.89575	3.64708	No_Model_Comparison_peak_3706
ENST00000258457.7	1647	2657	1011	1923	16	5.69362	3.28185	4.74311	No_Model_Comparison_peak_3707
ENST00000258457.7	2909	3790	882	3203	21	9.11399	4.2471	7.91636	No_Model_Comparison_peak_3708
ENST00000258459.11	2954	3333	380	3144	4	2.94757	2.84091	2.26943	No_Model_Comparison_peak_3709
ENST00000258484.11	898	2814	1917	2629	30	17.7903	6.5678	16.2026	No_Model_Comparison_peak_3710
ENST00000258484.11	3215	3458	244	3270	10	2.78547	2.33051	2.16606	No_Model_Comparison_peak_3711
ENST00000258494.14	590	964	375	787	10	4.33434	3.21637	3.50672	No_Model_Comparison_peak_3712
ENST00000258494.14	1206	1644	439	1328	11	4.48652	3.19149	3.64771	No_Model_Comparison_peak_3713
ENST00000258494.14	5977	6185	209	6043	11	4.3691	3.125	3.5392	No_Model_Comparison_peak_3714
ENST00000258494.14	6425	7040	616	6843	10	4.33434	3.21637	3.50672	No_Model_Comparison_peak_3715
ENST00000258499.8	2349	2773	425	2441	2	1.84201	2	1.37762	No_Model_Comparison_peak_3716
ENST00000258499.8	2916	3843	928	3680	7	7.20623	5.33333	6.14151	No_Model_Comparison_peak_3717
ENST00000258526.9	5560	5759	200	5696	5	3.09613	2.91262	2.40587	No_Model_Comparison_peak_3718
ENST00000258526.9	6320	7463	1144	6755	7	5.11588	4.08163	4.20472	No_Model_Comparison_peak_3719
ENST00000258530.8	159	712	554	534	11	6.43609	4.34783	5.41715	No_Model_Comparison_peak_3720
ENST00000258530.8	997	1198	202	1050	7	3.31361	2.89855	2.60465	No_Model_Comparison_peak_3721
ENST00000258530.8	1545	3021	1477	2865	13	8.21385	5.07246	7.07659	No_Model_Comparison_peak_3722
ENST00000258534.13	504	977	474	703	7	6.02366	4.65116	5.05123	No_Model_Comparison_peak_3723
ENST00000258534.13	1517	1940	424	1645	9	8.2699	5.81395	7.12984	No_Model_Comparison_peak_3724
ENST00000258534.13	2294	2493	200	2401	5	3.97957	3.48837	3.17933	No_Model_Comparison_peak_3725
ENST00000258538.7	494	1130	637	724	14	6.65967	4.01069	5.62745	No_Model_Comparison_peak_3726
ENST00000258538.7	1336	1762	427	1507	14	6.65967	4.01069	5.62745	No_Model_Comparison_peak_3727
ENST00000258538.7	2011	2537	527	2363	14	6.65967	4.01069	5.62745	No_Model_Comparison_peak_3728
ENST00000258538.7	3072	3415	344	3122	11	4.51655	3.20856	3.67531	No_Model_Comparison_peak_3729
ENST00000258538.7	3933	4311	379	4118	12	5.20051	3.47594	4.28372	No_Model_Comparison_peak_3730
ENST00000258607.10	75	3222	3148	767	44	15.5314	4.14365	14.0316	No_Model_Comparison_peak_3731
ENST00000258613.5	639	1122	484	667	3	2.89158	2.74182	2.21965	No_Model_Comparison_peak_3732
ENST00000258613.5	2125	2324	200	2211	3	2.89158	2.74182	2.21965	No_Model_Comparison_peak_3733
ENST00000258613.5	2547	2955	409	2712	4	3.93581	3.42728	3.1392	No_Model_Comparison_peak_3734
ENST00000258646.3	239	3541	3303	1898	24	11.4448	4.84496	10.1286	No_Model_Comparison_peak_3735
ENST00000258648.7	1	1879	1879	196	59	38.9179	8.92857	36.7778	No_Model_Comparison_peak_3736
ENST00000258662.3	34	1822	1789	230	54	29.1338	6.7402	27.2146	No_Model_Comparison_peak_3737
ENST00000258672.9	123	1804	1682	614	6	5.88728	4.60526	4.92379	No_Model_Comparison_peak_3738
ENST00000258679.11	550	1054	505	621	4	3.93581	3.42728	3.1392	No_Model_Comparison_peak_3739
ENST00000258679.11	1184	1401	218	1313	4	3.93581	3.42728	3.1392	No_Model_Comparison_peak_3740
ENST00000258704.3	73	360	288	186	7	7.48859	5.48365	6.39025	No_Model_Comparison_peak_3741
ENST00000258711.7	116	365	250	250	8	5.03921	3.91304	4.14946	No_Model_Comparison_peak_3742
ENST00000258711.7	640	1479	840	1012	13	9.46036	5.83333	8.24572	No_Model_Comparison_peak_3743
ENST00000258711.7	12797	13013	217	12875	4	3.93581	3.42728	3.1392	No_Model_Comparison_peak_3744
ENST00000258711.7	13184	13429	246	13275	4	3.93581	3.42728	3.1392	No_Model_Comparison_peak_3745
ENST00000258729.8	57	587	531	436	14	4.87656	3.08642	4.0088	No_Model_Comparison_peak_3746
ENST00000258729.8	1092	4098	3007	2167	19	8.24351	4.11523	7.10533	No_Model_Comparison_peak_3747
ENST00000258733.9	2134	2333	200	2272	3	2.89158	2.74182	2.21965	No_Model_Comparison_peak_3748
ENST00000258739.9	181	2739	2559	2388	92	48.9694	7.17593	46.6419	No_Model_Comparison_peak_3749
ENST00000258742.10	39	1416	1378	350	17	16.6763	9.27835	15.1305	No_Model_Comparison_peak_3750
ENST00000258761.8	504	1717	1214	1530	21	17.919	8.87097	16.3264	No_Model_Comparison_peak_3751
ENST00000258770.8	68	1366	1299	500	19	10.8721	5.40541	9.58061	No_Model_Comparison_peak_3752
ENST00000258770.8	1570	2138	569	1949	23	14.5632	6.48649	13.0979	No_Model_Comparison_peak_3753
ENST00000258772.10	104	1798	1695	666	37	21.3512	6.73759	19.6449	No_Model_Comparison_peak_3754
ENST00000258774.10	191	789	599	613	15	11.0308	6.34921	9.73225	No_Model_Comparison_peak_3755
ENST00000258774.10	1802	2135	334	1979	8	4.51289	3.57143	3.67206	No_Model_Comparison_peak_3756
ENST00000258774.10	2268	2693	426	2449	9	5.33775	3.96825	4.41099	No_Model_Comparison_peak_3757
ENST00000258781.11	1641	1840	200	1754	3	2.89158	2.74182	2.21965	No_Model_Comparison_peak_3758
ENST00000258796.12	253	2270	2018	1076	20	6.08795	3.09735	5.11294	No_Model_Comparison_peak_3759
ENST00000258796.12	2592	3435	844	3294	19	5.52063	2.94985	4.58225	No_Model_Comparison_peak_3760
ENST00000258796.12	3601	4390	790	3721	19	5.52063	2.94985	4.58225	No_Model_Comparison_peak_3761
ENST00000258807.5	1773	2249	477	2114	4	3.93581	3.42728	3.1392	No_Model_Comparison_peak_3762
ENST00000258821.8	197	966	770	768	12	5.66005	3.73563	4.71272	No_Model_Comparison_peak_3763
ENST00000258821.8	1150	1631	482	1377	12	5.66005	3.73563	4.71272	No_Model_Comparison_peak_3764
ENST00000258821.8	1984	2509	526	2082	8	2.96679	2.58621	2.28756	No_Model_Comparison_peak_3765
ENST00000258821.8	3023	3348	326	3157	11	4.93365	3.44828	4.06178	No_Model_Comparison_peak_3766
ENST00000258829.6	858	1208	351	1041	3	2.89158	2.74182	2.21965	No_Model_Comparison_peak_3767
ENST00000258873.9	3241	4724	1484	3767	34	26.2653	9.56284	24.4186	No_Model_Comparison_peak_3768
ENST00000258874.4	14	786	773	154	24	22.5721	10.6838	20.8283	No_Model_Comparison_peak_3769
ENST00000258884.5	459	1822	1364	1307	19	15.1677	7.8125	13.6805	No_Model_Comparison_peak_3770
ENST00000258886.13	149	389	241	236	33	5.79034	2.36769	4.83351	No_Model_Comparison_peak_3771
ENST00000258886.13	2752	4451	1700	3229	56	13.2199	3.08442	11.8131	No_Model_Comparison_peak_3772
ENST00000258886.13	4639	6193	1555	5885	68	22.1308	4.08284	20.3995	No_Model_Comparison_peak_3773
ENST00000258909.13	550	910	361	730	6	6.24432	4.79819	5.23688	No_Model_Comparison_peak_3774
ENST00000258909.13	1116	1385	270	1223	4	3.93581	3.42728	3.1392	No_Model_Comparison_peak_3775
ENST00000258930.8	858	1207	350	1011	4	3.93581	3.42728	3.1392	No_Model_Comparison_peak_3776
ENST00000258947.8	605	1204	600	1010	20	8.8674	4.26829	7.68231	No_Model_Comparison_peak_3777
ENST00000258947.8	1425	2241	817	1978	40	26.8597	8.33333	24.9979	No_Model_Comparison_peak_3778
ENST00000258955.7	279	545	267	463	20	4.98454	2.67857	4.10852	No_Model_Comparison_peak_3779
ENST00000258955.7	1002	2441	1440	2021	74	49.6951	9.56633	47.3555	No_Model_Comparison_peak_3780
ENST00000258960.7	1970	3037	1068	2217	13	8.66151	5.34351	7.5009	No_Model_Comparison_peak_3781
ENST00000258960.7	3342	3772	431	3640	11	6.81252	4.58015	5.77174	No_Model_Comparison_peak_3782
ENST00000258960.7	3954	4472	519	4069	10	5.93784	4.19847	4.97135	No_Model_Comparison_peak_3783
ENST00000258962.5	136	2693	2558	2515	109	31.7204	3.86236	29.7384	No_Model_Comparison_peak_3784
ENST00000258962.5	3348	4027	680	3840	66	9.86015	2.35253	8.62645	No_Model_Comparison_peak_3785
ENST00000258963.7	123	995	873	876	15	6.86821	3.9801	5.8238	No_Model_Comparison_peak_3786
ENST00000258963.7	1148	2758	1611	2482	17	8.40336	4.47761	7.25619	No_Model_Comparison_peak_3787
ENST00000258975.7	41	1410	1370	515	47	35.1859	10.1266	33.1256	No_Model_Comparison_peak_3788
ENST00000258991.7	490	717	228	668	6	3.31683	2.99145	2.6074	No_Model_Comparison_peak_3789
ENST00000258991.7	1185	1537	353	1353	11	7.69019	5.12821	6.58088	No_Model_Comparison_peak_3790
ENST00000258991.7	1822	2021	200	1954	6	3.31683	2.99145	2.6074	No_Model_Comparison_peak_3791
ENST00000258991.7	3128	3327	200	3161	6	3.31683	2.99145	2.6074	No_Model_Comparison_peak_3792
ENST00000258991.7	4193	4425	233	4237	6	3.31683	2.99145	2.6074	No_Model_Comparison_peak_3793
ENST00000259006.8	185	430	246	367	5	2.78804	2.7027	2.16818	No_Model_Comparison_peak_3794
ENST00000259006.8	656	1266	611	837	18	15.9468	8.55856	14.4258	No_Model_Comparison_peak_3795
ENST00000259006.8	2289	2488	200	2334	5	2.78804	2.7027	2.16818	No_Model_Comparison_peak_3796
ENST00000259008.7	505	760	256	607	22	5.59121	2.77778	4.64821	No_Model_Comparison_peak_3797
ENST00000259008.7	1006	1439	434	1259	19	3.73619	2.27273	2.98936	No_Model_Comparison_peak_3798
ENST00000259008.7	3105	4114	1010	3377	31	10.0363	3.6036	8.79478	No_Model_Comparison_peak_3799
ENST00000259008.7	4392	4931	540	4649	19	3.67984	2.25225	2.93879	No_Model_Comparison_peak_3800
ENST00000259008.7	5102	5357	256	5246	22	5.22061	2.64977	4.30198	No_Model_Comparison_peak_3801
ENST00000259008.7	5551	5887	337	5645	19	4.25355	2.46305	3.43349	No_Model_Comparison_peak_3802
ENST00000259021.9	623	1079	457	808	15	7.51711	4.32432	6.41781	No_Model_Comparison_peak_3803
ENST00000259021.9	2445	3359	915	3164	17	7.78524	4.16667	6.67128	No_Model_Comparison_peak_3804
ENST00000259037.8	12	1039	1028	868	18	16.2055	8.7156	14.6758	No_Model_Comparison_peak_3805
ENST00000259038.6	117	1041	925	490	49	50.0752	16.5563	47.7293	No_Model_Comparison_peak_3806
ENST00000259043.11	3	943	941	734	39	33.5836	11.6959	31.5591	No_Model_Comparison_peak_3807
ENST00000259050.8	271	796	526	460	20	9.06199	4.35685	7.8674	No_Model_Comparison_peak_3808
ENST00000259050.8	1630	2438	809	1783	20	8.90584	4.28571	7.71809	No_Model_Comparison_peak_3809
ENST00000259050.8	2973	3432	460	3257	18	7.45557	3.87755	6.3772	No_Model_Comparison_peak_3810
ENST00000259053.6	80	803	724	217	11	7.90506	5.26316	6.78517	No_Model_Comparison_peak_3811
ENST00000259053.6	1328	1662	335	1505	6	3.43376	3.07018	2.71322	No_Model_Comparison_peak_3812
ENST00000259053.6	2174	2373	200	2229	5	2.68472	2.63158	2.07549	No_Model_Comparison_peak_3813
ENST00000259053.6	3180	3564	385	3335	6	3.43376	3.07018	2.71322	No_Model_Comparison_peak_3814
ENST00000259075.6	859	1478	620	1302	12	13.4906	8.44156	12.0728	No_Model_Comparison_peak_3815
ENST00000259119.9	766	1042	277	963	6	3.27924	2.9661	2.57198	No_Model_Comparison_peak_3816
ENST00000259119.9	2562	2824	263	2747	6	2.87427	2.69231	2.21965	No_Model_Comparison_peak_3817
ENST00000259119.9	5467	5691	225	5579	8	4.42675	3.51562	3.59218	No_Model_Comparison_peak_3818
ENST00000259154.9	461	2050	1590	1044	76	35.7288	6.02504	33.657	No_Model_Comparison_peak_3819
ENST00000259154.9	2184	2880	697	2551	38	9.50117	3.05164	8.28498	No_Model_Comparison_peak_3820
ENST00000259154.9	3059	3862	804	3170	35	7.96119	2.8169	6.8376	No_Model_Comparison_peak_3821
ENST00000259199.9	73	930	858	727	12	13.6957	8.55263	12.2702	No_Model_Comparison_peak_3822
ENST00000259199.9	1168	1405	238	1334	4	3.68616	3.28947	2.94367	No_Model_Comparison_peak_3823
ENST00000259229.7	86	285	200	135	2	1.94075	2.05637	1.40506	No_Model_Comparison_peak_3824
ENST00000259229.7	712	1412	701	859	6	6.24432	4.79819	5.23688	No_Model_Comparison_peak_3825
ENST00000259234.10	949	1442	494	1301	10	5.83706	4.13534	4.87763	No_Model_Comparison_peak_3826
ENST00000259234.10	2136	2830	695	2635	10	5.83706	4.13534	4.87763	No_Model_Comparison_peak_3827
ENST00000259234.10	3087	3655	569	3473	8	4.22235	3.38346	3.40441	No_Model_Comparison_peak_3828
ENST00000259235.7	626	1145	520	951	8	4.60172	3.62903	3.75415	No_Model_Comparison_peak_3829
ENST00000259235.7	2101	2761	661	2576	10	6.3145	4.43548	5.30292	No_Model_Comparison_peak_3830
ENST00000259235.7	3007	3270	264	3126	12	8.1755	5.24194	7.04081	No_Model_Comparison_peak_3831
ENST00000259239.8	269	588	320	365	10	3.89317	2.95699	3.13302	No_Model_Comparison_peak_3832
ENST00000259239.8	743	2237	1495	1929	24	15.4599	6.72043	13.9623	No_Model_Comparison_peak_3833
ENST00000259241.7	1285	4060	2776	2216	31	12.888	4.51977	11.5024	No_Model_Comparison_peak_3834
ENST00000259253.11	1836	2095	260	1950	17	3.77248	2.38095	3.02279	No_Model_Comparison_peak_3835
ENST00000259253.11	4265	4610	346	4419	22	3.60099	2.11397	2.86663	No_Model_Comparison_peak_3836
ENST00000259253.11	7001	7754	754	7238	35	9.64187	3.23741	8.41853	No_Model_Comparison_peak_3837
ENST00000259253.11	8683	9086	404	8777	19	3.22267	2.08768	2.52092	No_Model_Comparison_peak_3838
ENST00000259253.11	9791	10512	722	9923	24	6.81179	3.07125	5.77125	No_Model_Comparison_peak_3839
ENST00000259318.7	490	1221	732	642	4	3.93581	3.42728	3.1392	No_Model_Comparison_peak_3840
ENST00000259318.7	2059	2471	413	2234	4	3.93581	3.42728	3.1392	No_Model_Comparison_peak_3841
ENST00000259324.5	896	2737	1842	2309	17	8.71732	4.63918	7.55379	No_Model_Comparison_peak_3842
ENST00000259324.5	3162	3486	325	3312	10	3.68244	2.83505	2.94118	No_Model_Comparison_peak_3843
ENST00000259324.5	4020	4308	289	4127	10	3.68244	2.83505	2.94118	No_Model_Comparison_peak_3844
ENST00000259335.8	2661	2880	220	2815	28	4.49494	2.19033	3.65497	No_Model_Comparison_peak_3845
ENST00000259335.8	3213	5262	2050	4618	45	12.8885	3.47432	11.5029	No_Model_Comparison_peak_3846
ENST00000259335.8	5424	6135	712	5991	45	13.4595	3.59937	12.0435	No_Model_Comparison_peak_3847
ENST00000259339.7	340	2737	2398	2593	23	12.0377	5.26316	10.687	No_Model_Comparison_peak_3848
ENST00000259351.10	1211	1424	214	1328	7	4.80974	3.8835	3.94726	No_Model_Comparison_peak_3849
ENST00000259351.10	4324	4584	261	4474	5	3.09613	2.91262	2.40587	No_Model_Comparison_peak_3850
ENST00000259365.9	169	1012	844	548	8	6.09284	4.59184	5.11706	No_Model_Comparison_peak_3851
ENST00000259365.9	1866	3168	1303	2261	5	3.31784	3.06122	2.60771	No_Model_Comparison_peak_3852
ENST00000259371.6	569	1352	784	1057	6	3.60013	3.18182	2.86578	No_Model_Comparison_peak_3853
ENST00000259371.6	2870	3282	413	2983	6	3.60013	3.18182	2.86578	No_Model_Comparison_peak_3854
ENST00000259371.6	3692	4031	340	3839	4	2.11093	2.27273	1.55907	No_Model_Comparison_peak_3855
ENST00000259392.8	7	576	570	146	5	5.05722	4.11273	4.14946	No_Model_Comparison_peak_3856
ENST00000259392.8	1012	1211	200	1014	2	1.94075	2.05637	1.40506	No_Model_Comparison_peak_3857
ENST00000259392.8	1371	1570	200	1475	3	2.89158	2.74182	2.21965	No_Model_Comparison_peak_3858
ENST00000259395.4	134	1041	908	572	6	4.30318	3.64583	3.47826	No_Model_Comparison_peak_3859
ENST00000259395.4	1242	1894	653	1594	6	4.30318	3.64583	3.47826	No_Model_Comparison_peak_3860
ENST00000259395.4	2074	2919	846	2241	5	3.41412	3.125	2.6947	No_Model_Comparison_peak_3861
ENST00000259400.11	1908	3608	1701	2322	26	9.16868	3.72928	7.96843	No_Model_Comparison_peak_3862
ENST00000259400.11	3825	4394	570	4271	20	5.57735	2.90055	4.63556	No_Model_Comparison_peak_3863
ENST00000259455.4	3506	4007	502	3647	4	3.10483	2.94118	2.41295	No_Model_Comparison_peak_3864
ENST00000259455.4	4372	4938	567	4811	4	3.10483	2.94118	2.41295	No_Model_Comparison_peak_3865
ENST00000259457.8	1	976	976	532	153	130.848	15.942	127.626	No_Model_Comparison_peak_3866
ENST00000259460.12	144	1132	989	968	14	12.6464	7.57576	11.2701	No_Model_Comparison_peak_3867
ENST00000259467.9	77	2044	1968	960	41	26.8293	8.10811	24.9684	No_Model_Comparison_peak_3868
ENST00000259467.9	2274	2598	325	2420	15	5.07697	3.0888	4.16845	No_Model_Comparison_peak_3869
ENST00000259470.6	64	385	322	224	5	5.05722	4.11273	4.14946	No_Model_Comparison_peak_3870
ENST00000259477.6	89	1138	1050	803	37	31.8109	11.4458	29.8274	No_Model_Comparison_peak_3871
ENST00000259486.10	1236	2000	765	1435	3	2.89158	2.74182	2.21965	No_Model_Comparison_peak_3872
ENST00000259486.10	2255	2874	620	2373	4	3.93581	3.42728	3.1392	No_Model_Comparison_peak_3873
ENST00000259512.9	113	1057	945	349	16	6.33684	3.5865	5.32376	No_Model_Comparison_peak_3874
ENST00000259512.9	1274	2975	1702	2288	29	16.8062	6.32911	15.2561	No_Model_Comparison_peak_3875
ENST00000259523.10	973	2005	1033	1209	19	16.0417	8.33333	14.518	No_Model_Comparison_peak_3876
ENST00000259526.4	1135	1418	284	1292	3	2.89158	2.74182	2.21965	No_Model_Comparison_peak_3877
ENST00000259526.4	1578	2160	583	1977	6	6.24432	4.79819	5.23688	No_Model_Comparison_peak_3878
ENST00000259569.6	131	1294	1164	1062	31	7.96832	3.00752	6.84462	No_Model_Comparison_peak_3879
ENST00000259569.6	1685	4390	2706	2394	42	14.5458	4.04135	13.0817	No_Model_Comparison_peak_3880
ENST00000259605.11	1029	1724	696	1373	5	3.46408	3.15789	2.74137	No_Model_Comparison_peak_3881
ENST00000259605.11	3161	3360	200	3253	4	2.63002	2.63158	2.02656	No_Model_Comparison_peak_3882
ENST00000259605.11	3988	4299	312	4115	7	5.3172	4.21053	4.39154	No_Model_Comparison_peak_3883
ENST00000259632.12	3	791	789	421	25	24.353	11.4035	22.5583	No_Model_Comparison_peak_3884
ENST00000259667.6	125	599	475	404	14	17.3776	10.2818	15.8029	No_Model_Comparison_peak_3885
ENST00000259708.7	806	2635	1830	2037	5	5.05722	4.11273	4.14946	No_Model_Comparison_peak_3886
ENST00000259711.11	911	1118	208	931	4	3.21838	3.01205	2.51709	No_Model_Comparison_peak_3887
ENST00000259727.5	113	1208	1096	596	29	26.667	11.3636	24.8103	No_Model_Comparison_peak_3888
ENST00000259746.13	260	498	239	402	8	5.67891	4.32692	4.72969	No_Model_Comparison_peak_3889
ENST00000259746.13	972	2602	1631	1528	8	5.67891	4.32692	4.72969	No_Model_Comparison_peak_3890
ENST00000259748.6	144	368	225	226	4	3.93581	3.42728	3.1392	No_Model_Comparison_peak_3891
ENST00000259748.6	910	1340	431	1162	3	2.89158	2.74182	2.21965	No_Model_Comparison_peak_3892
ENST00000259748.6	1596	1884	289	1770	6	6.24432	4.79819	5.23688	No_Model_Comparison_peak_3893
ENST00000259751.5	52	653	602	225	7	5.18139	4.12371	4.26564	No_Model_Comparison_peak_3894
ENST00000259751.5	806	1376	571	1282	7	5.18139	4.12371	4.26564	No_Model_Comparison_peak_3895
ENST00000259751.5	1536	2108	573	1953	9	7.19823	5.15464	6.135	No_Model_Comparison_peak_3896
ENST00000259751.5	2310	2509	200	2426	4	2.54973	2.57732	1.95385	No_Model_Comparison_peak_3897
ENST00000259818.8	13	1797	1785	1209	20	14.2975	7.04698	12.8485	No_Model_Comparison_peak_3898
ENST00000259874.6	349	599	251	439	6	6.24432	4.79819	5.23688	No_Model_Comparison_peak_3899
ENST00000259883.3	101	300	200	196	9	3.00056	2.52525	2.31794	No_Model_Comparison_peak_3900
ENST00000259883.3	500	2731	2232	1544	25	15.5873	6.56566	14.0855	No_Model_Comparison_peak_3901
ENST00000259939.4	1208	1447	240	1281	7	4.19197	3.47826	3.37555	No_Model_Comparison_peak_3902
ENST00000259939.4	1596	2068	473	1745	7	4.19197	3.47826	3.37555	No_Model_Comparison_peak_3903
ENST00000259939.4	2602	3100	499	2932	7	4.19197	3.47826	3.37555	No_Model_Comparison_peak_3904
ENST00000259939.4	3800	4026	227	3828	5	2.65158	2.6087	2.04524	No_Model_Comparison_peak_3905
ENST00000259939.4	4214	4469	256	4370	7	4.19197	3.47826	3.37555	No_Model_Comparison_peak_3906
ENST00000259963.4	879	2253	1375	1802	43	12.0892	3.40031	10.7363	No_Model_Comparison_peak_3907
ENST00000259963.4	2461	3138	678	2764	38	9.33975	3.01391	8.13119	No_Model_Comparison_peak_3908
ENST00000259963.4	3319	4658	1340	3845	54	18.9503	4.25039	17.3209	No_Model_Comparison_peak_3909
ENST00000260045.8	396	3369	2974	2236	37	18.2061	5.60472	16.6043	No_Model_Comparison_peak_3910
ENST00000260047.10	129	580	452	477	4	3.93581	3.42728	3.1392	No_Model_Comparison_peak_3911
ENST00000260054.8	456	1032	577	945	4	3.93581	3.42728	3.1392	No_Model_Comparison_peak_3912
ENST00000260054.8	1195	1531	337	1370	8	8.78342	6.1691	7.60189	No_Model_Comparison_peak_3913
ENST00000260058.9	29	845	817	309	22	19.2393	9.34959	17.6005	No_Model_Comparison_peak_3914
ENST00000260058.9	1061	1383	323	1218	10	6.37162	4.47154	5.35686	No_Model_Comparison_peak_3915
ENST00000260102.9	14	1120	1107	680	58	43.1056	10.5735	40.8831	No_Model_Comparison_peak_3916
ENST00000260116.5	593	1011	419	768	3	2.89158	2.74182	2.21965	No_Model_Comparison_peak_3917
ENST00000260118.7	1	1083	1083	253	12	11.6496	7.38636	10.3143	No_Model_Comparison_peak_3918
ENST00000260126.9	1841	2040	200	1951	4	2.94757	2.84091	2.26943	No_Model_Comparison_peak_3919
ENST00000260126.9	6955	7238	284	7143	6	4.07966	3.5	3.27222	No_Model_Comparison_peak_3920
ENST00000260126.9	7624	8096	473	7932	6	4.30318	3.64583	3.47826	No_Model_Comparison_peak_3921
ENST00000260129.6	122	1527	1406	1253	21	11.1099	5.16432	9.8086	No_Model_Comparison_peak_3922
ENST00000260129.6	2088	2860	773	2302	18	8.67324	4.46009	7.51172	No_Model_Comparison_peak_3923
ENST00000260130.9	19	279	261	164	13	5.70291	3.62694	4.75175	No_Model_Comparison_peak_3924
ENST00000260130.9	420	1978	1559	1354	25	15.9338	6.73575	14.413	No_Model_Comparison_peak_3925
ENST00000260197.12	9597	9902	306	9652	7	3.2819	2.8777	2.57427	No_Model_Comparison_peak_3926
ENST00000260197.12	10119	10730	612	10299	13	8.2753	5.10949	7.13481	No_Model_Comparison_peak_3927
ENST00000260210.5	89	2072	1984	1047	20	14.3818	7.09459	12.9233	No_Model_Comparison_peak_3928
ENST00000260247.10	230	1190	961	1033	32	22.544	8.29146	20.8012	No_Model_Comparison_peak_3929
ENST00000260257.9	283	756	474	425	4	3.93581	3.42728	3.1392	No_Model_Comparison_peak_3930
ENST00000260257.9	990	1189	200	1129	3	2.89158	2.74182	2.21965	No_Model_Comparison_peak_3931
ENST00000260270.3	320	1685	1366	548	68	50.4216	10.9177	48.0698	No_Model_Comparison_peak_3932
ENST00000260276.8	22	596	575	397	11	12.9114	8.21918	11.5244	No_Model_Comparison_peak_3933
ENST00000260282.8	1503	1756	254	1576	3	2.89158	2.74182	2.21965	No_Model_Comparison_peak_3934
ENST00000260283.8	1621	2060	440	1747	3	2.89158	2.74182	2.21965	No_Model_Comparison_peak_3935
ENST00000260318.6	1	287	287	139	4	3.93581	3.42728	3.1392	No_Model_Comparison_peak_3936
ENST00000260318.6	532	1541	1010	1008	5	5.05722	4.11273	4.14946	No_Model_Comparison_peak_3937
ENST00000260324.12	30	255	226	127	4	3.93581	3.42728	3.1392	No_Model_Comparison_peak_3938
ENST00000260324.12	611	995	385	752	5	5.05722	4.11273	4.14946	No_Model_Comparison_peak_3939
ENST00000260324.12	1196	1563	368	1362	7	7.48859	5.48365	6.39025	No_Model_Comparison_peak_3940
ENST00000260327.9	419	926	508	777	22	9.25365	4.18182	8.04949	No_Model_Comparison_peak_3941
ENST00000260327.9	1063	1298	236	1196	15	4.34381	2.74914	3.51558	No_Model_Comparison_peak_3942
ENST00000260327.9	2376	2765	390	2666	13	3.23955	2.37288	2.53661	No_Model_Comparison_peak_3943
ENST00000260327.9	4209	4408	200	4228	12	2.7699	2.20339	2.15153	No_Model_Comparison_peak_3944
ENST00000260327.9	4871	5317	447	4943	13	3.23955	2.37288	2.53661	No_Model_Comparison_peak_3945
ENST00000260359.10	195	978	784	540	18	10.6691	5.49133	9.38673	No_Model_Comparison_peak_3946
ENST00000260359.10	1225	2351	1127	1699	25	17.4683	7.51445	15.891	No_Model_Comparison_peak_3947
ENST00000260361.9	362	561	200	516	3	2.89158	2.74182	2.21965	No_Model_Comparison_peak_3948
ENST00000260361.9	1137	1434	298	1295	7	7.48859	5.48365	6.39025	No_Model_Comparison_peak_3949
ENST00000260363.9	265	1208	944	761	12	4.34636	3.00926	3.51805	No_Model_Comparison_peak_3950
ENST00000260363.9	1645	3617	1973	2086	23	12.6657	5.55556	11.2886	No_Model_Comparison_peak_3951
ENST00000260372.8	1165	1364	200	1215	12	5.10203	3.42105	4.19192	No_Model_Comparison_peak_3952
ENST00000260372.8	1676	3171	1496	2914	18	9.74015	5	8.51245	No_Model_Comparison_peak_3953
ENST00000260372.8	3310	3509	200	3440	11	4.42728	3.15789	3.5926	No_Model_Comparison_peak_3954
ENST00000260376.11	6	344	339	171	4	3.93581	3.42728	3.1392	No_Model_Comparison_peak_3955
ENST00000260376.11	1230	1631	402	1429	13	15.8624	9.59638	14.3451	No_Model_Comparison_peak_3956
ENST00000260379.11	1	539	539	143	217	229.399	25.7075	225.105	No_Model_Comparison_peak_3957
ENST00000260382.10	1759	2112	354	1936	2	1.94075	2.05637	1.40506	No_Model_Comparison_peak_3958
ENST00000260383.11	128	1960	1833	1129	19	12.8082	6.45161	11.425	No_Model_Comparison_peak_3959
ENST00000260383.11	2357	2577	221	2462	12	6.44773	4.19355	5.42816	No_Model_Comparison_peak_3960
ENST00000260385.10	690	3086	2397	2789	16	10.3174	5.7047	9.05053	No_Model_Comparison_peak_3961
ENST00000260386.7	308	908	601	479	7	7.48057	5.47945	6.39025	No_Model_Comparison_peak_3962
ENST00000260386.7	1071	1813	743	1224	5	5.0513	4.10959	4.14946	No_Model_Comparison_peak_3963
ENST00000260403.7	863	1790	928	1389	15	12.4365	7.20721	11.0689	No_Model_Comparison_peak_3964
ENST00000260403.7	1952	2542	591	2147	6	3.55734	3.15315	2.8262	No_Model_Comparison_peak_3965
ENST00000260408.8	1074	1695	622	1639	16	4.29447	2.65625	3.47117	No_Model_Comparison_peak_3966
ENST00000260408.8	2121	2480	360	2263	15	3.64715	2.43902	2.90843	No_Model_Comparison_peak_3967
ENST00000260408.8	2814	4435	1622	4222	31	13.5454	4.74777	12.1262	No_Model_Comparison_peak_3968
ENST00000260443.9	8	1323	1316	193	40	31.3439	10.3015	29.3717	No_Model_Comparison_peak_3969
ENST00000260447.6	1	632	632	132	37	43.322	17.9245	41.0952	No_Model_Comparison_peak_3970
ENST00000260453.4	261	1894	1634	704	17	12.6124	6.81818	11.2378	No_Model_Comparison_peak_3971
ENST00000260502.11	408	607	200	426	2	1.94075	2.05637	1.40506	No_Model_Comparison_peak_3972
ENST00000260502.11	2417	2722	306	2535	4	3.93581	3.42728	3.1392	No_Model_Comparison_peak_3973
ENST00000260505.13	966	1179	214	1104	4	2.89826	2.80899	2.22428	No_Model_Comparison_peak_3974
ENST00000260505.13	4332	4531	200	4443	4	2.54973	2.57732	1.95385	No_Model_Comparison_peak_3975
ENST00000260506.12	1076	2191	1116	1769	21	10.1252	4.70085	8.86764	No_Model_Comparison_peak_3976
ENST00000260506.12	2837	3867	1031	3002	18	7.84489	4.05983	6.72733	No_Model_Comparison_peak_3977
ENST00000260508.9	177	1741	1565	940	22	16.505	7.77027	14.9653	No_Model_Comparison_peak_3978
ENST00000260526.11	3189	4508	1320	3779	21	8.04762	3.7931	6.91934	No_Model_Comparison_peak_3979
ENST00000260526.11	4803	5085	283	4953	16	4.92267	2.93103	4.05194	No_Model_Comparison_peak_3980
ENST00000260563.4	86	1490	1405	970	36	27.0518	9.39086	25.1846	No_Model_Comparison_peak_3981
ENST00000260569.4	59	525	467	183	9	4.02808	3.14465	3.22479	No_Model_Comparison_peak_3982
ENST00000260569.4	2629	2837	209	2646	10	4.66817	3.41615	3.816	No_Model_Comparison_peak_3983
ENST00000260569.4	3607	3811	205	3685	10	4.66817	3.41615	3.816	No_Model_Comparison_peak_3984
ENST00000260570.8	2511	3180	670	2673	3	2.89158	2.74182	2.21965	No_Model_Comparison_peak_3985
ENST00000260585.12	922	1407	486	1263	25	9.04994	3.77907	7.85552	No_Model_Comparison_peak_3986
ENST00000260585.12	1577	2094	518	1940	15	2.96263	2.14477	2.28372	No_Model_Comparison_peak_3987
ENST00000260585.12	5133	5338	206	5211	19	3.86628	2.32019	3.10809	No_Model_Comparison_peak_3988
ENST00000260585.12	7474	7951	478	7829	20	7.11938	3.51171	6.06038	No_Model_Comparison_peak_3989
ENST00000260595.9	475	1063	589	869	5	5.05722	4.11273	4.14946	No_Model_Comparison_peak_3990
ENST00000260598.10	45	1111	1067	194	10	7.99793	5.5	6.87215	No_Model_Comparison_peak_3991
ENST00000260598.10	1832	2062	231	1953	7	4.98931	4	4.11243	No_Model_Comparison_peak_3992
ENST00000260599.10	73	1201	1129	223	14	11.7261	7.00935	10.388	No_Model_Comparison_peak_3993
ENST00000260600.9	1082	2113	1032	1647	13	4.30198	2.89256	3.47817	No_Model_Comparison_peak_3994
ENST00000260600.9	2468	3853	1386	3557	20	9.02259	4.33884	7.82885	No_Model_Comparison_peak_3995
ENST00000260600.9	4229	4714	486	4325	12	3.73016	2.68595	2.98497	No_Model_Comparison_peak_3996
ENST00000260604.8	169	1828	1660	1036	28	13.1121	4.96575	11.7089	No_Model_Comparison_peak_3997
ENST00000260604.8	2187	2512	326	2324	26	11.5664	4.62329	10.2354	No_Model_Comparison_peak_3998
ENST00000260604.8	2870	3463	594	3164	18	6.05666	3.25342	5.08244	No_Model_Comparison_peak_3999
ENST00000260605.12	33	1320	1288	1069	15	15.5379	9.09091	14.0374	No_Model_Comparison_peak_4000
ENST00000260641.10	98	1663	1566	252	82	23.3386	3.70536	21.5739	No_Model_Comparison_peak_4001
ENST00000260641.10	1904	3707	1804	3037	103	36.845	4.64286	34.7488	No_Model_Comparison_peak_4002
ENST00000260643.7	358	2077	1720	546	28	20.6407	8.3815	18.9554	No_Model_Comparison_peak_4003
ENST00000260648.10	1011	1210	200	1124	3	2.88774	2.73973	2.21965	No_Model_Comparison_peak_4004
ENST00000260648.10	2055	2400	346	2205	6	6.23736	4.79452	5.23688	No_Model_Comparison_peak_4005
ENST00000260648.10	3335	3669	335	3500	9	10.1135	6.84932	8.86607	No_Model_Comparison_peak_4006
ENST00000260649.11	1678	2939	1262	2690	24	25.6079	12.5	23.7786	No_Model_Comparison_peak_4007
ENST00000260662.2	645	1035	391	820	9	3.39965	2.76243	2.68299	No_Model_Comparison_peak_4008
ENST00000260662.2	1261	1529	269	1385	16	8.51012	4.69613	7.3573	No_Model_Comparison_peak_4009
ENST00000260662.2	1796	2902	1107	2362	13	6.13982	3.8674	5.15998	No_Model_Comparison_peak_4010
ENST00000260662.2	3063	3285	223	3159	12	5.40567	3.59116	4.47439	No_Model_Comparison_peak_4011
ENST00000260665.12	1482	3721	2240	3126	100	30	3.93916	28.0595	No_Model_Comparison_peak_4012
ENST00000260665.12	3966	4170	205	4043	51	5.97634	2.02808	5.00804	No_Model_Comparison_peak_4013
ENST00000260665.12	4502	4919	418	4754	65	11.3916	2.5741	10.0774	No_Model_Comparison_peak_4014
ENST00000260702.4	223	536	314	397	3	2.89158	2.74182	2.21965	No_Model_Comparison_peak_4015
ENST00000260702.4	937	1297	361	1131	4	3.93581	3.42728	3.1392	No_Model_Comparison_peak_4016
ENST00000260702.4	1529	2075	547	1746	3	2.89158	2.74182	2.21965	No_Model_Comparison_peak_4017
ENST00000260702.4	2867	3127	261	2945	4	3.93581	3.42728	3.1392	No_Model_Comparison_peak_4018
ENST00000260731.5	237	595	359	431	27	7.87424	3.21839	6.75545	No_Model_Comparison_peak_4019
ENST00000260731.5	799	1893	1095	1065	25	6.75744	2.98851	5.71941	No_Model_Comparison_peak_4020
ENST00000260731.5	2114	3403	1290	3089	29	9.05042	3.44828	7.85599	No_Model_Comparison_peak_4021
ENST00000260731.5	4086	4859	774	4340	22	5.20281	2.64368	4.28554	No_Model_Comparison_peak_4022
ENST00000260743.10	1218	1417	200	1315	3	2.89158	2.74182	2.21965	No_Model_Comparison_peak_4023
ENST00000260746.6	83	891	809	305	83	60.6121	11.0818	58.1052	No_Model_Comparison_peak_4024
ENST00000260753.8	1134	1573	440	1296	31	9.41481	3.4188	8.20326	No_Model_Comparison_peak_4025
ENST00000260753.8	1852	2325	474	2191	20	3.75768	2.23881	3.00994	No_Model_Comparison_peak_4026
ENST00000260753.8	3154	3456	303	3279	17	2.58598	1.91898	1.98704	No_Model_Comparison_peak_4027
ENST00000260753.8	3701	4526	826	4018	24	5.58332	2.66525	4.64074	No_Model_Comparison_peak_4028
ENST00000260753.8	4745	5293	549	4862	24	5.58332	2.66525	4.64074	No_Model_Comparison_peak_4029
ENST00000260762.10	92	2363	2272	946	13	7.80475	4.82759	6.68947	No_Model_Comparison_peak_4030
ENST00000260762.10	2976	3386	411	3060	9	4.51651	3.44828	3.67531	No_Model_Comparison_peak_4031
ENST00000260777.14	766	1549	784	1253	13	4.52232	3.00429	3.68095	No_Model_Comparison_peak_4032
ENST00000260777.14	1682	3283	1602	2163	24	12.6277	5.36481	11.2523	No_Model_Comparison_peak_4033
ENST00000260777.14	3455	3819	365	3626	11	3.36873	2.57511	2.65408	No_Model_Comparison_peak_4034
ENST00000260795.8	387	1509	1123	1005	8	6.56827	4.8913	5.54199	No_Model_Comparison_peak_4035
ENST00000260795.8	1643	1842	200	1735	5	3.6219	3.26087	2.88472	No_Model_Comparison_peak_4036
ENST00000260795.8	2102	2744	643	2588	6	4.54974	3.80435	3.70641	No_Model_Comparison_peak_4037
ENST00000260803.9	300	2417	2118	1604	29	19.4476	7.53769	17.8026	No_Model_Comparison_peak_4038
ENST00000260810.10	284	1330	1047	1155	30	7.38325	2.8972	6.3085	No_Model_Comparison_peak_4039
ENST00000260810.10	1909	3071	1163	2186	32	8.44388	3.08411	7.29556	No_Model_Comparison_peak_4040
ENST00000260810.10	3350	4963	1614	4262	39	12.5372	3.73832	11.1654	No_Model_Comparison_peak_4041
ENST00000260818.11	4671	5169	499	4779	11	3.38947	2.58621	2.67366	No_Model_Comparison_peak_4042
ENST00000260818.11	5345	5544	200	5501	11	3.47401	2.63158	2.7495	No_Model_Comparison_peak_4043
ENST00000260818.11	5981	6600	620	6128	11	3.69704	2.75229	2.95306	No_Model_Comparison_peak_4044
ENST00000260926.9	947	1692	746	1072	8	4.78811	3.75	3.927	No_Model_Comparison_peak_4045
ENST00000260926.9	2020	2623	604	2487	10	6.54845	4.58333	5.52296	No_Model_Comparison_peak_4046
ENST00000260926.9	3078	3277	200	3162	6	3.20599	2.91667	2.50612	No_Model_Comparison_peak_4047
ENST00000260926.9	3852	4242	391	4049	7	3.97245	3.33333	3.17397	No_Model_Comparison_peak_4048
ENST00000260943.10	117	358	242	244	4	3.93581	3.42728	3.1392	No_Model_Comparison_peak_4049
ENST00000260943.10	564	1035	472	692	3	2.89158	2.74182	2.21965	No_Model_Comparison_peak_4050
ENST00000260943.10	1918	2117	200	2025	3	2.89158	2.74182	2.21965	No_Model_Comparison_peak_4051
ENST00000260947.9	3241	4377	1137	3507	13	8.15319	5.03597	7.0198	No_Model_Comparison_peak_4052
ENST00000260952.9	155	2338	2184	1283	43	27.4398	7.94224	25.5632	No_Model_Comparison_peak_4053
ENST00000260953.10	20	917	898	493	25	23.5453	10.9244	21.7742	No_Model_Comparison_peak_4054
ENST00000260956.9	31	1540	1510	1135	131	93.1762	11.3597	90.3046	No_Model_Comparison_peak_4055
ENST00000260970.8	3940	4198	259	4010	4	3.61135	3.24675	2.87543	No_Model_Comparison_peak_4056
ENST00000260970.8	5051	5586	536	5518	4	3.76418	3.33333	3.015	No_Model_Comparison_peak_4057
ENST00000260970.8	5892	6175	284	6008	4	3.76418	3.33333	3.015	No_Model_Comparison_peak_4058
ENST00000261015.5	26	1609	1584	217	57	27.4898	5.95483	25.6114	No_Model_Comparison_peak_4059
ENST00000261015.5	6517	6800	284	6697	12	3.68741	2.66393	2.94482	No_Model_Comparison_peak_4060
ENST00000261016.11	2952	3678	727	3372	15	6.9063	4	5.85992	No_Model_Comparison_peak_4061
ENST00000261016.11	3885	4117	233	4031	12	4.79185	3.25	3.93059	No_Model_Comparison_peak_4062
ENST00000261016.11	4608	5229	622	5056	12	4.79185	3.25	3.93059	No_Model_Comparison_peak_4063
ENST00000261016.11	5444	5919	476	5760	10	3.55829	2.76382	2.82702	No_Model_Comparison_peak_4064
ENST00000261017.9	3074	3730	657	3605	12	4.16852	2.9148	3.35497	No_Model_Comparison_peak_4065
ENST00000261017.9	4092	4291	200	4124	10	3.03109	2.46637	2.34656	No_Model_Comparison_peak_4066
ENST00000261017.9	5611	5810	200	5748	12	4.32036	2.99539	3.49493	No_Model_Comparison_peak_4067
ENST00000261018.12	2346	2675	330	2498	14	5.61083	3.45622	4.66611	No_Model_Comparison_peak_4068
ENST00000261018.12	3147	3685	539	3286	12	4.32036	2.99539	3.49493	No_Model_Comparison_peak_4069
ENST00000261018.12	4596	4950	355	4711	12	4.32036	2.99539	3.49493	No_Model_Comparison_peak_4070
ENST00000261018.12	5142	5437	296	5289	11	3.72031	2.76498	2.97564	No_Model_Comparison_peak_4071
ENST00000261018.12	5648	5967	320	5687	11	3.8153	2.8169	3.0621	No_Model_Comparison_peak_4072
ENST00000261023.8	534	1047	514	930	12	3.79542	2.71967	3.04324	No_Model_Comparison_peak_4073
ENST00000261023.8	1764	2373	610	1900	12	3.02599	2.32975	2.34161	No_Model_Comparison_peak_4074
ENST00000261023.8	4379	5109	731	4554	14	4.02944	2.67857	3.22601	No_Model_Comparison_peak_4075
ENST00000261023.8	6141	6855	715	6720	16	6.59486	3.71179	5.56684	No_Model_Comparison_peak_4076
ENST00000261024.7	1483	2367	885	1787	6	5.4824	4.375	4.5461	No_Model_Comparison_peak_4077
ENST00000261024.7	2597	2796	200	2667	4	3.40397	3.125	2.68605	No_Model_Comparison_peak_4078
ENST00000261034.6	517	716	200	542	6	4.13359	3.53535	3.32202	No_Model_Comparison_peak_4079
ENST00000261034.6	971	1844	874	1055	10	8.08654	5.55556	6.95585	No_Model_Comparison_peak_4080
ENST00000261034.6	2023	2274	252	2204	7	5.05187	4.0404	4.14946	No_Model_Comparison_peak_4081
ENST00000261038.6	391	746	356	590	10	7.13489	4.95496	6.07449	No_Model_Comparison_peak_4082
ENST00000261038.6	915	2018	1104	1230	11	8.13138	5.40541	6.99898	No_Model_Comparison_peak_4083
ENST00000261070.7	1	426	426	210	63	77.7605	25.1968	75.0438	No_Model_Comparison_peak_4084
ENST00000261167.7	167	2522	2356	1884	93	38.8402	5.3961	36.702	No_Model_Comparison_peak_4085
ENST00000261168.8	6135	6438	304	6287	16	5.94584	3.4	4.9791	No_Model_Comparison_peak_4086
ENST00000261168.8	7557	8061	505	7960	14	5.48872	3.39367	4.55212	No_Model_Comparison_peak_4087
ENST00000261173.6	299	1148	850	851	31	10.6221	3.78251	9.34184	No_Model_Comparison_peak_4088
ENST00000261173.6	1733	2296	564	2138	23	5.59221	2.72109	4.64919	No_Model_Comparison_peak_4089
ENST00000261173.6	2471	2670	200	2581	17	2.90355	2.04082	2.2295	No_Model_Comparison_peak_4090
ENST00000261173.6	2833	4341	1509	3853	21	4.6203	2.49433	3.77146	No_Model_Comparison_peak_4091
ENST00000261173.6	4588	4906	319	4784	19	3.72202	2.26757	2.97713	No_Model_Comparison_peak_4092
ENST00000261178.9	181	1765	1585	372	8	6.83467	5.05618	5.79238	No_Model_Comparison_peak_4093
ENST00000261183.8	2591	2983	393	2707	18	4.69674	2.69122	3.84218	No_Model_Comparison_peak_4094
ENST00000261183.8	3142	3699	558	3293	14	2.81262	2.12465	2.19114	No_Model_Comparison_peak_4095
ENST00000261183.8	4970	5471	502	5345	20	5.79284	2.98295	4.83589	No_Model_Comparison_peak_4096
ENST00000261183.8	5690	5979	290	5813	13	2.51616	2.03488	1.92397	No_Model_Comparison_peak_4097
ENST00000261183.8	6119	6343	225	6199	14	3.08435	2.24551	2.39533	No_Model_Comparison_peak_4098
ENST00000261183.8	6808	7049	242	6892	16	4.49272	2.74194	3.65278	No_Model_Comparison_peak_4099
ENST00000261191.12	70	410	341	226	30	14.7634	5.32646	13.2907	No_Model_Comparison_peak_4100
ENST00000261191.12	539	2369	1831	908	43	26.4148	7.56014	24.5646	No_Model_Comparison_peak_4101
ENST00000261192.12	4546	7863	3318	6556	44	12.4522	3.42988	11.0837	No_Model_Comparison_peak_4102
ENST00000261200.9	6968	7860	893	7696	37	35.7794	13.5714	33.7064	No_Model_Comparison_peak_4103
ENST00000261203.7	287	861	575	663	9	10.1236	6.85456	8.86607	No_Model_Comparison_peak_4104
ENST00000261206.7	123	322	200	213	3	2.89158	2.74182	2.21965	No_Model_Comparison_peak_4105
ENST00000261206.7	586	785	200	686	3	2.89158	2.74182	2.21965	No_Model_Comparison_peak_4106
ENST00000261206.7	1280	2112	833	1807	3	2.89158	2.74182	2.21965	No_Model_Comparison_peak_4107
ENST00000261207.9	2387	2586	200	2461	10	3.46284	2.70936	2.74087	No_Model_Comparison_peak_4108
ENST00000261207.9	3242	5096	1855	4915	18	9.11386	4.6798	7.91629	No_Model_Comparison_peak_4109
ENST00000261210.9	1	712	712	523	22	22.0928	11.0577	20.363	No_Model_Comparison_peak_4110
ENST00000261211.8	972	1248	277	1147	16	7.34591	4.08654	6.27332	No_Model_Comparison_peak_4111
ENST00000261211.8	1500	3565	2066	2271	22	12.2311	5.52885	10.8724	No_Model_Comparison_peak_4112
ENST00000261219.7	798	1125	328	954	6	4.82396	3.97727	3.96022	No_Model_Comparison_peak_4113
ENST00000261219.7	2467	3393	927	2910	9	8.05079	5.68182	6.92178	No_Model_Comparison_peak_4114
ENST00000261220.13	297	1817	1521	860	51	34.6975	9.02778	32.6484	No_Model_Comparison_peak_4115
ENST00000261226.9	1882	2350	469	2023	8	5.43053	4.16667	4.49794	No_Model_Comparison_peak_4116
ENST00000261226.9	3013	3270	258	3078	6	3.68827	3.24074	2.94498	No_Model_Comparison_peak_4117
ENST00000261234.11	91	1691	1601	395	12	11.1167	7.06522	9.81408	No_Model_Comparison_peak_4118
ENST00000261245.9	112	1280	1169	374	25	19.3054	8.49673	17.6648	No_Model_Comparison_peak_4119
ENST00000261249.7	237	1660	1424	1136	31	15.7367	5.55556	14.2286	No_Model_Comparison_peak_4120
ENST00000261250.8	156	482	327	455	12	3.2908	2.46212	2.58287	No_Model_Comparison_peak_4121
ENST00000261250.8	1143	1359	217	1219	13	3.81698	2.65152	3.06372	No_Model_Comparison_peak_4122
ENST00000261250.8	1683	3706	2024	3247	25	11.9724	4.92424	10.6237	No_Model_Comparison_peak_4123
ENST00000261254.8	147	360	214	210	9	3.872	3.04878	3.11358	No_Model_Comparison_peak_4124
ENST00000261254.8	3009	3235	227	3122	12	5.23393	3.49462	4.31484	No_Model_Comparison_peak_4125
ENST00000261254.8	3431	3686	256	3491	9	3.2755	2.68817	2.56993	No_Model_Comparison_peak_4126
ENST00000261254.8	5257	5565	309	5438	10	4.15002	3.10734	3.33709	No_Model_Comparison_peak_4127
ENST00000261263.5	351	1383	1033	447	38	12.8347	3.88446	11.4508	No_Model_Comparison_peak_4128
ENST00000261263.5	1605	2950	1346	2214	41	14.1314	4.00763	12.6891	No_Model_Comparison_peak_4129
ENST00000261263.5	3279	3718	440	3527	28	6.53759	2.75665	5.51342	No_Model_Comparison_peak_4130
ENST00000261275.4	271	470	200	315	5	4.25709	3.65854	3.43574	No_Model_Comparison_peak_4131
ENST00000261275.4	1748	2162	415	1929	8	7.55355	5.4878	6.45141	No_Model_Comparison_peak_4132
ENST00000261292.9	869	1191	323	1031	3	2.89158	2.74182	2.21965	No_Model_Comparison_peak_4133
ENST00000261292.9	2466	2665	200	2496	2	1.94075	2.05637	1.40506	No_Model_Comparison_peak_4134
ENST00000261292.9	3573	3773	201	3639	3	2.89158	2.74182	2.21965	No_Model_Comparison_peak_4135
ENST00000261296.7	96	1641	1546	957	31	22.9428	8.74317	21.1889	No_Model_Comparison_peak_4136
ENST00000261302.9	347	546	200	499	5	4.66299	3.8961	3.81106	No_Model_Comparison_peak_4137
ENST00000261302.9	997	1223	227	1166	7	6.95419	5.19481	5.90403	No_Model_Comparison_peak_4138
ENST00000261302.9	1782	2173	392	1892	4	3.61135	3.24675	2.87543	No_Model_Comparison_peak_4139
ENST00000261303.13	48	951	904	718	61	39.653	8.80682	37.498	No_Model_Comparison_peak_4140
ENST00000261303.13	1251	1573	323	1395	39	19.2244	5.68182	17.5864	No_Model_Comparison_peak_4141
ENST00000261304.7	2641	3794	1154	3528	6	5.99897	4.66667	5.02858	No_Model_Comparison_peak_4142
ENST00000261308.10	70	2031	1962	325	17	13.4475	7.31707	12.032	No_Model_Comparison_peak_4143
ENST00000261313.3	1	1416	1416	1106	221	131.245	9.00243	128.02	No_Model_Comparison_peak_4144
ENST00000261318.5	293	612	320	352	23	3.74656	2.12766	2.99952	No_Model_Comparison_peak_4145
ENST00000261318.5	1384	3733	2350	2063	35	9.16058	3.11419	7.96065	No_Model_Comparison_peak_4146
ENST00000261318.5	3869	4469	601	4308	28	5.63072	2.5	4.68502	No_Model_Comparison_peak_4147
ENST00000261318.5	4657	5104	448	4755	23	3.55721	2.06897	2.8262	No_Model_Comparison_peak_4148
ENST00000261326.6	295	1055	761	422	9	5.70279	4.20168	4.75174	No_Model_Comparison_peak_4149
ENST00000261326.6	1188	1726	539	1366	7	3.80972	3.22581	3.05702	No_Model_Comparison_peak_4150
ENST00000261326.6	1993	2333	341	2192	8	4.60172	3.62903	3.75415	No_Model_Comparison_peak_4151
ENST00000261332.11	403	1398	996	1013	27	9.58341	3.78378	8.36357	No_Model_Comparison_peak_4152
ENST00000261332.11	1947	2146	200	2009	14	2.55381	2.01072	1.95774	No_Model_Comparison_peak_4153
ENST00000261332.11	3314	3690	377	3511	22	6.44872	3.08311	5.42912	No_Model_Comparison_peak_4154
ENST00000261332.11	5757	5958	202	5872	18	5.51748	3.02548	4.57926	No_Model_Comparison_peak_4155
ENST00000261333.10	597	1161	565	986	3	2.89158	2.74182	2.21965	No_Model_Comparison_peak_4156
ENST00000261349.9	293	544	252	456	8	3.30061	2.79503	2.59233	No_Model_Comparison_peak_4157
ENST00000261349.9	1394	1719	326	1418	8	2.63434	2.38095	2.03057	No_Model_Comparison_peak_4158
ENST00000261349.9	3983	4408	426	4240	11	3.20824	2.48963	2.50824	No_Model_Comparison_peak_4159
ENST00000261349.9	5522	5835	314	5638	12	3.79542	2.71967	3.04324	No_Model_Comparison_peak_4160
ENST00000261349.9	7654	8017	364	7719	8	2.45723	2.27273	1.87125	No_Model_Comparison_peak_4161
ENST00000261353.9	16	353	338	194	9	8.88004	6.17284	7.69367	No_Model_Comparison_peak_4162
ENST00000261353.9	536	1088	553	823	5	4.33246	3.7037	3.50564	No_Model_Comparison_peak_4163
ENST00000261353.9	1499	1879	381	1605	6	5.39025	4.32099	4.45955	No_Model_Comparison_peak_4164
ENST00000261366.10	81	329	249	205	44	11.8055	3.28947	10.464	No_Model_Comparison_peak_4165
ENST00000261366.10	697	2708	2012	2463	81	37.6563	5.99415	35.5428	No_Model_Comparison_peak_4166
ENST00000261369.9	850	1980	1131	1570	27	24.8787	11.0236	23.0697	No_Model_Comparison_peak_4167
ENST00000261377.11	838	1569	732	1337	10	7.74328	5.33981	6.63181	No_Model_Comparison_peak_4168
ENST00000261377.11	2187	2585	399	2386	9	6.72345	4.85437	5.68752	No_Model_Comparison_peak_4169
ENST00000261388.7	140	339	200	175	2	1.94075	2.05637	1.40506	No_Model_Comparison_peak_4170
ENST00000261396.6	412	3384	2973	2737	102	25.1197	3.36162	23.3043	No_Model_Comparison_peak_4171
ENST00000261396.6	3618	4083	466	3921	95	21.411	3.13316	19.7039	No_Model_Comparison_peak_4172
ENST00000261401.8	595	3697	3103	2716	71	31.0029	5.49618	29.0382	No_Model_Comparison_peak_4173
ENST00000261402.7	1297	1839	543	1744	16	4.33329	2.67296	3.5059	No_Model_Comparison_peak_4174
ENST00000261402.7	2421	3195	775	3004	18	5.42587	2.98742	4.49385	No_Model_Comparison_peak_4175
ENST00000261402.7	3339	3560	222	3463	16	4.33329	2.67296	3.5059	No_Model_Comparison_peak_4176
ENST00000261402.7	3781	4151	371	3854	19	6.00483	3.14465	5.03403	No_Model_Comparison_peak_4177
ENST00000261402.7	4445	4651	207	4564	19	6.00483	3.14465	5.03403	No_Model_Comparison_peak_4178
ENST00000261402.7	4799	5370	572	4966	21	7.22331	3.45912	6.15821	No_Model_Comparison_peak_4179
ENST00000261406.7	1	810	810	177	19	20.0515	10.7527	18.3871	No_Model_Comparison_peak_4180
ENST00000261407.9	114	813	700	280	19	12.168	6.09756	10.8116	No_Model_Comparison_peak_4181
ENST00000261407.9	1274	2118	845	1753	28	21.5224	8.84146	19.8118	No_Model_Comparison_peak_4182
ENST00000261413.10	148	380	233	267	19	4.9838	2.73973	4.10782	No_Model_Comparison_peak_4183
ENST00000261413.10	519	2596	2078	2093	43	21.9244	6.0274	20.2016	No_Model_Comparison_peak_4184
ENST00000261416.12	214	1712	1499	818	45	32.4921	9.50413	30.4931	No_Model_Comparison_peak_4185
ENST00000261425.7	934	2136	1203	1026	7	4.8683	3.92157	4.00077	No_Model_Comparison_peak_4186
ENST00000261425.7	2359	3157	799	2912	7	4.8683	3.92157	4.00077	No_Model_Comparison_peak_4187
ENST00000261426.10	845	1044	200	905	6	3.92497	3.39806	3.1392	No_Model_Comparison_peak_4188
ENST00000261426.10	1271	1997	727	1736	11	8.80032	5.82524	7.61781	No_Model_Comparison_peak_4189
ENST00000261426.10	2186	2734	549	2423	8	5.74423	4.36893	4.79098	No_Model_Comparison_peak_4190
ENST00000261427.10	2352	4980	2629	4503	67	21.4344	4.01417	19.7261	No_Model_Comparison_peak_4191
ENST00000261435.11	1266	1578	313	1425	9	5.59431	4.13223	4.65099	No_Model_Comparison_peak_4192
ENST00000261435.11	9018	9217	200	9041	5	2.58711	2.5641	1.9876	No_Model_Comparison_peak_4193
ENST00000261438.10	896	1602	707	1085	18	7.38769	3.84615	6.31262	No_Model_Comparison_peak_4194
ENST00000261438.10	1822	2086	265	1954	14	4.77492	3.03644	3.9146	No_Model_Comparison_peak_4195
ENST00000261438.10	2395	2769	375	2462	12	3.62441	2.63158	2.88694	No_Model_Comparison_peak_4196
ENST00000261438.10	2921	3160	240	3066	16	6.03315	3.4413	5.06039	No_Model_Comparison_peak_4197
ENST00000261438.10	3385	3825	441	3489	13	4.18539	2.83401	3.37007	No_Model_Comparison_peak_4198
ENST00000261438.10	4185	4384	200	4202	10	2.59582	2.22672	1.99493	No_Model_Comparison_peak_4199
ENST00000261439.9	529	1070	542	683	11	5.18121	3.59281	4.26564	No_Model_Comparison_peak_4200
ENST00000261439.9	1282	1696	415	1396	8	3.14061	2.69461	2.44594	No_Model_Comparison_peak_4201
ENST00000261439.9	2338	2979	642	2841	10	4.46365	3.29341	3.62708	No_Model_Comparison_peak_4202
ENST00000261441.9	3979	4348	370	4164	5	2.68472	2.63158	2.07549	No_Model_Comparison_peak_4203
ENST00000261441.9	5947	6415	469	6037	7	4.48283	3.66972	3.64492	No_Model_Comparison_peak_4204
ENST00000261443.9	98	3136	3039	1795	71	25.5233	4.5	23.6963	No_Model_Comparison_peak_4205
ENST00000261454.8	1929	2485	557	2395	3	2.89158	2.74182	2.21965	No_Model_Comparison_peak_4206
ENST00000261455.9	31	1735	1705	1101	21	14.0461	6.66667	12.6075	No_Model_Comparison_peak_4207
ENST00000261461.7	687	3212	2526	2611	42	23.158	6.57492	21.3981	No_Model_Comparison_peak_4208
ENST00000261464.10	1224	1713	490	1523	10	6.20286	4.36508	5.21969	No_Model_Comparison_peak_4209
ENST00000261464.10	2486	3233	748	3039	13	9.00866	5.55556	7.81626	No_Model_Comparison_peak_4210
ENST00000261475.10	373	1478	1106	944	10	11.1112	7.33333	9.8092	No_Model_Comparison_peak_4211
ENST00000261479.9	27	982	956	785	37	34.2826	12.7517	32.2425	No_Model_Comparison_peak_4212
ENST00000261482.8	282	683	402	445	16	20.4902	11.6527	18.8096	No_Model_Comparison_peak_4213
ENST00000261483.5	429	628	200	516	17	5.15194	2.95082	4.23801	No_Model_Comparison_peak_4214
ENST00000261483.5	864	2223	1360	1375	19	5.52063	2.94985	4.58225	No_Model_Comparison_peak_4215
ENST00000261483.5	2810	3665	856	3378	24	8.48639	3.66569	7.33479	No_Model_Comparison_peak_4216
ENST00000261486.6	1270	1691	422	1373	5	3.46408	3.15789	2.74137	No_Model_Comparison_peak_4217
ENST00000261486.6	1935	2475	541	2009	6	4.3625	3.68421	3.53316	No_Model_Comparison_peak_4218
ENST00000261486.6	2993	3322	330	3158	4	2.63002	2.63158	2.02656	No_Model_Comparison_peak_4219
ENST00000261486.6	3519	3757	239	3665	5	3.46408	3.15789	2.74137	No_Model_Comparison_peak_4220
ENST00000261486.6	3986	4337	352	4153	3	1.871	2.10526	1.40393	No_Model_Comparison_peak_4221
ENST00000261488.10	2	201	200	125	13	5.63445	3.58974	4.68858	No_Model_Comparison_peak_4222
ENST00000261488.10	340	1286	947	714	15	7.10145	4.10256	6.04354	No_Model_Comparison_peak_4223
ENST00000261488.10	1497	2813	1317	2245	20	11.1965	5.38462	9.89128	No_Model_Comparison_peak_4224
ENST00000261489.6	37	1635	1599	328	35	28.6546	10.4651	26.7478	No_Model_Comparison_peak_4225
ENST00000261491.9	264	605	342	445	5	2.65158	2.6087	2.04524	No_Model_Comparison_peak_4226
ENST00000261491.9	4151	4350	200	4260	11	4.3404	3.10881	3.51256	No_Model_Comparison_peak_4227
ENST00000261491.9	6865	7161	297	7011	11	3.41037	2.5974	2.69227	No_Model_Comparison_peak_4228
ENST00000261491.9	13941	14338	398	14146	17	6.33424	3.4749	5.32161	No_Model_Comparison_peak_4229
ENST00000261491.9	14479	14723	245	14595	12	3.6037	2.62097	2.86924	No_Model_Comparison_peak_4230
ENST00000261491.9	15569	16026	458	15882	15	6.03698	3.55556	5.06399	No_Model_Comparison_peak_4231
ENST00000261491.9	16691	16975	285	16792	11	4.09307	2.9703	3.28498	No_Model_Comparison_peak_4232
ENST00000261497.9	269	565	297	402	72	16.5563	3.10638	15.0146	No_Model_Comparison_peak_4233
ENST00000261497.9	912	4902	3991	2911	77	19.2107	3.31915	17.5731	No_Model_Comparison_peak_4234
ENST00000261499.10	32	344	313	204	6	6.24432	4.79819	5.23688	No_Model_Comparison_peak_4235
ENST00000261499.10	561	871	311	686	8	8.78342	6.1691	7.60189	No_Model_Comparison_peak_4236
ENST00000261507.11	634	2112	1479	1048	28	19.2345	7.67196	17.5959	No_Model_Comparison_peak_4237
ENST00000261509.10	4017	5608	1592	5079	12	6.54035	4.24837	5.51568	No_Model_Comparison_peak_4238
ENST00000261520.9	303	550	248	471	8	2.27715	2.16346	1.70889	No_Model_Comparison_peak_4239
ENST00000261520.9	800	1678	879	1515	18	8.75876	4.50237	7.59309	No_Model_Comparison_peak_4240
ENST00000261520.9	1945	2794	850	2480	14	5.73666	3.52113	4.78428	No_Model_Comparison_peak_4241
ENST00000261520.9	3078	3592	515	3257	13	5.06669	3.28639	4.15854	No_Model_Comparison_peak_4242
ENST00000261523.9	1096	1768	673	1575	3	2.89158	2.74182	2.21965	No_Model_Comparison_peak_4243
ENST00000261530.12	1018	1324	307	1188	14	10.4087	6.19835	9.13885	No_Model_Comparison_peak_4244
ENST00000261530.12	10582	10781	200	10682	6	2.32064	2.31788	1.74839	No_Model_Comparison_peak_4245
ENST00000261530.12	12732	13260	529	13097	7	3.80972	3.22581	3.05702	No_Model_Comparison_peak_4246
ENST00000261531.12	61	2074	2014	1657	30	18.7966	7.01358	17.176	No_Model_Comparison_peak_4247
ENST00000261534.9	754	1079	326	835	6	3.1703	2.89256	2.47292	No_Model_Comparison_peak_4248
ENST00000261534.9	1292	1559	268	1369	6	3.1703	2.89256	2.47292	No_Model_Comparison_peak_4249
ENST00000261534.9	1923	2657	735	2309	6	3.1703	2.89256	2.47292	No_Model_Comparison_peak_4250
ENST00000261534.9	2850	3314	465	3180	7	3.93076	3.30579	3.1392	No_Model_Comparison_peak_4251
ENST00000261535.7	107	417	311	226	4	3.61135	3.24675	2.87543	No_Model_Comparison_peak_4252
ENST00000261535.7	624	1322	699	819	7	6.95419	5.19481	5.90403	No_Model_Comparison_peak_4253
ENST00000261537.7	1407	1807	401	1685	28	6.85484	2.84872	5.81123	No_Model_Comparison_peak_4254
ENST00000261537.7	2735	2999	265	2878	27	4.4127	2.1978	3.57955	No_Model_Comparison_peak_4255
ENST00000261537.7	3411	3617	207	3453	24	2.75234	1.80115	2.13761	No_Model_Comparison_peak_4256
ENST00000261537.7	6326	6672	347	6442	24	2.43701	1.70765	1.85212	No_Model_Comparison_peak_4257
ENST00000261537.7	7309	9049	1741	7472	35	7.43496	2.69058	6.35769	No_Model_Comparison_peak_4258
ENST00000261556.11	1302	1511	210	1420	5	3.36539	3.09278	2.65098	No_Model_Comparison_peak_4259
ENST00000261556.11	1892	2211	320	2019	3	1.80889	2.06186	1.34888	No_Model_Comparison_peak_4260
ENST00000261556.11	2609	3957	1349	3210	8	6.16739	4.63918	5.18609	No_Model_Comparison_peak_4261
ENST00000261558.8	737	1245	509	1139	13	4.81166	3.15315	3.94905	No_Model_Comparison_peak_4262
ENST00000261558.8	1771	2897	1127	2444	23	12.0377	5.26316	10.687	No_Model_Comparison_peak_4263
ENST00000261558.8	8699	8898	200	8800	5	2.55575	2.54237	1.95923	No_Model_Comparison_peak_4264
ENST00000261560.10	766	1588	823	1217	11	7.83221	5.21739	6.71529	No_Model_Comparison_peak_4265
ENST00000261560.10	1882	2235	354	2051	6	3.39407	3.04348	2.67765	No_Model_Comparison_peak_4266
ENST00000261560.10	2567	3037	471	2891	7	4.19197	3.47826	3.37555	No_Model_Comparison_peak_4267
ENST00000261560.10	3444	3746	303	3598	8	5.03921	3.91304	4.14946	No_Model_Comparison_peak_4268
ENST00000261569.11	1551	1750	200	1617	5	4.49152	3.79747	3.65169	No_Model_Comparison_peak_4269
ENST00000261569.11	3196	3395	200	3311	5	4.11382	3.57143	3.30368	No_Model_Comparison_peak_4270
ENST00000261574.10	721	4651	3931	4057	70	16.531	3.15836	14.9897	No_Model_Comparison_peak_4271
ENST00000261584.9	451	1281	831	1184	12	5.54895	3.67232	4.60884	No_Model_Comparison_peak_4272
ENST00000261584.9	1528	3374	1847	2963	13	6.29634	3.9548	5.2867	No_Model_Comparison_peak_4273
ENST00000261588.9	2393	2637	245	2489	14	5.45876	3.37838	4.5248	No_Model_Comparison_peak_4274
ENST00000261588.9	4158	6470	2313	5579	14	5.67327	3.48837	4.72538	No_Model_Comparison_peak_4275
ENST00000261590.13	400	4171	3772	3481	75	17.8637	3.19865	16.2733	No_Model_Comparison_peak_4276
ENST00000261590.13	4451	4793	343	4599	50	6.61397	2.14646	5.58439	No_Model_Comparison_peak_4277
ENST00000261592.10	410	609	200	511	4	3.53952	3.20513	2.80946	No_Model_Comparison_peak_4278
ENST00000261592.10	4568	5042	475	4751	5	4.57559	3.84615	3.72989	No_Model_Comparison_peak_4279
ENST00000261593.8	711	3444	2734	905	47	27.041	7.10059	25.174	No_Model_Comparison_peak_4280
ENST00000261596.8	2895	3094	200	2935	10	4.81216	3.50318	3.9494	No_Model_Comparison_peak_4281
ENST00000261596.8	4011	4295	285	4047	7	2.77743	2.54777	2.15869	No_Model_Comparison_peak_4282
ENST00000261596.8	5528	6152	625	5975	7	3.04315	2.72109	2.35761	No_Model_Comparison_peak_4283
ENST00000261597.9	138	2044	1907	1801	69	42.1784	8.27423	39.974	No_Model_Comparison_peak_4284
ENST00000261600.11	109	736	628	491	9	6.79834	4.90196	5.75815	No_Model_Comparison_peak_4285
ENST00000261600.11	877	1938	1062	1744	11	8.89162	5.88235	7.70453	No_Model_Comparison_peak_4286
ENST00000261601.8	179	610	432	357	65	26.402	5.03049	24.5521	No_Model_Comparison_peak_4287
ENST00000261601.8	1828	2612	785	1972	39	9.68474	3.04878	8.4605	No_Model_Comparison_peak_4288
ENST00000261601.8	2976	3620	645	3323	38	9.16177	2.97256	7.96182	No_Model_Comparison_peak_4289
ENST00000261601.8	3797	4826	1030	4183	53	18.0103	4.11585	16.4151	No_Model_Comparison_peak_4290
ENST00000261609.13	2896	3416	521	3249	22	4.69844	2.47312	3.84386	No_Model_Comparison_peak_4291
ENST00000261609.13	3841	4093	253	3994	23	4.79409	2.45902	3.93277	No_Model_Comparison_peak_4292
ENST00000261609.13	5710	6151	442	5853	24	4.82979	2.42718	3.96585	No_Model_Comparison_peak_4293
ENST00000261609.13	7732	8172	441	7974	22	3.5291	2.09091	2.80077	No_Model_Comparison_peak_4294
ENST00000261609.13	12672	13367	696	13274	15	4.73887	2.9304	3.88253	No_Model_Comparison_peak_4295
ENST00000261622.5	179	1773	1595	655	48	14.112	3.58187	12.6708	No_Model_Comparison_peak_4296
ENST00000261622.5	2378	4467	2090	3242	52	16.5569	3.87427	15.0153	No_Model_Comparison_peak_4297
ENST00000261623.8	10	692	683	463	39	39.4136	14.8148	37.2638	No_Model_Comparison_peak_4298
ENST00000261636.13	74	467	394	237	24	6.34373	2.91375	5.33056	No_Model_Comparison_peak_4299
ENST00000261636.13	652	912	261	817	25	6.88528	3.0303	5.83968	No_Model_Comparison_peak_4300
ENST00000261636.13	1172	3112	1941	2258	44	19.7068	5.24476	18.0534	No_Model_Comparison_peak_4301
ENST00000261637.5	1520	1803	284	1542	23	2.59114	1.77253	1.99054	No_Model_Comparison_peak_4302
ENST00000261637.5	2493	2728	236	2663	29	3.20796	1.8315	2.50803	No_Model_Comparison_peak_4303
ENST00000261637.5	3809	4113	305	3873	39	5.38353	2.12766	4.45476	No_Model_Comparison_peak_4304
ENST00000261637.5	5057	5395	339	5313	38	5.12137	2.09452	4.20987	No_Model_Comparison_peak_4305
ENST00000261637.5	5693	6054	362	5746	35	4.26788	1.97152	3.44581	No_Model_Comparison_peak_4306
ENST00000261637.5	6698	7974	1277	7354	37	6.54282	2.42038	5.51781	No_Model_Comparison_peak_4307
ENST00000261637.5	8145	8566	422	8444	23	2.52351	1.75182	1.93112	No_Model_Comparison_peak_4308
ENST00000261643.8	272	561	290	417	14	7.16019	4.28571	6.09881	No_Model_Comparison_peak_4309
ENST00000261643.8	1564	2829	1266	1874	23	15.2823	6.85714	13.7912	No_Model_Comparison_peak_4310
ENST00000261646.10	1202	1401	200	1265	6	2.78457	2.63158	2.16526	No_Model_Comparison_peak_4311
ENST00000261646.10	1566	3032	1467	2037	8	4.22235	3.38346	3.40441	No_Model_Comparison_peak_4312
ENST00000261646.10	3986	4195	210	4139	9	5.00965	3.7594	4.13149	No_Model_Comparison_peak_4313
ENST00000261647.10	383	896	514	712	28	16.9582	6.59091	15.4025	No_Model_Comparison_peak_4314
ENST00000261647.10	1121	2341	1221	1304	28	16.9582	6.59091	15.4025	No_Model_Comparison_peak_4315
ENST00000261653.10	363	1286	924	1069	33	18.6231	6.36704	17.0074	No_Model_Comparison_peak_4316
ENST00000261653.10	1564	3179	1616	2025	27	13.4493	5.24345	12.0334	No_Model_Comparison_peak_4317
[truncated: 12,517,158 more chars]
