# Supplementary material for: CASowary: CRISPR-Cas13 guide RNA predictor for transcript depletion
Source: BMC Genomics. 2022 Mar 2;23:172. doi: 10.1186/s12864-022-08366-2 (PMC8889671; doi:10.1186/s12864-022-08366-2)
Supplement: Supplementary file 3 — Additional file 3. Comma separated file showing the complete list of genes (symbol) used in this study. This forms the basic input for the tool. [file 12864_2022_8366_MOESM3_ESM.csv]

KRAS
