# Supplementary material for: CASowary: CRISPR-Cas13 guide RNA predictor for transcript depletion
Source: BMC Genomics. 2022 Mar 2;23:172. doi: 10.1186/s12864-022-08366-2 (PMC8889671; doi:10.1186/s12864-022-08366-2)
Supplement: Supplementary file 5 — Additional file 5 Tab delimited file containing the k-mer, the position of the k-mer in the guide, and the associated p-value for that k-mer. [file 12864_2022_8366_MOESM5_ESM.txt]

C	8	0.014285070456285538
T	11	0.014232327866358533
G	12	0.0133148930067996
T	22	0.016010968720836887
C	27	0.01424910671411839
AT	1	0.005013447958887777
CC	1	0.005582354351600065
GA	2	0.0055560681188956355
TG	4	0.007567125711085735
AT	5	0.005599101528572835
TC	5	0.005582363119236591
TG	6	0.005158107175566141
AG	7	0.0053816695145923864
TA	7	0.005191696380746268
TA	9	0.005948180040979053
TG	9	0.00734648416201867
TG	10	0.005909117468918863
TC	12	0.0053992439209450275
TG	13	0.005992873066479522
TG	16	0.0067387934152082244
CC	18	0.005998691531531702
CA	22	0.005038674220323992
GC	24	0.004954289603043175
CC	26	0.0070393688191927265
CCC	0	0.002359537656757398
GCC	0	0.0019781965774203934
TCC	0	0.0036215886405963826
ATA	1	0.002083400914592641
CGA	1	0.0038359181617538653
TCA	1	0.0022327267057897175
AAT	2	0.00237161887528949
CTT	2	0.003633228384540646
GAC	2	0.0037615984920298723
TAG	2	0.002345080375684456
TCA	2	0.0021296307553844342
CTG	3	0.0020495113838697706
GTT	3	0.002084818859446295
TAT	3	0.0021555753283146436
TCT	3	0.0021424583962003974
TTG	3	0.002678251786338369
CGA	4	0.003307631263620871
CTT	4	0.002708965646014608
TGT	4	0.0023167902932624954
CCA	5	0.0019951386645611817
CTG	5	0.0020449343324462715
AGG	6	0.0037649826203098547
TGG	6	0.002515408021019654
AGG	7	0.002861016659683346
CCC	7	0.002455757987677704
CGA	7	0.008394574354962006
GAG	7	0.0022335194838052595
TCA	7	0.0020175681391018723
TGG	7	0.002616970835918993
ATC	8	0.0040882221355674165
GAG	8	0.002042788238954906
GAT	9	0.002412991656460277
TAC	9	0.0029425027085454654
TAT	9	0.002908158885489687
GCC	10	0.003194658550889771
ACT	11	0.0027717487194068515
AGA	11	0.003039188300381558
GGC	11	0.0021548358505569633
TAC	11	0.0024628257351471
TGT	11	0.0030755929810004357
GCT	12	0.003771014923494226
GTG	12	0.002168162216088346
GCA	13	0.0023051208293964247
GTA	13	0.0024172695455136938
GGC	14	0.002646251256240539
AAT	15	0.0026043463588547515
CAG	15	0.0022091568878276086
TGC	16	0.0025610924802719364
AAC	17	0.002508825291838326
CTT	17	0.002973714196662294
TAG	17	0.0022687802758033903
CAA	18	0.0020106386610473526
GGA	18	0.002019356132580973
TAC	18	0.0026538599600128276
CGC	19	0.002295936383613518
GAG	19	0.0020408146183490635
GGG	19	0.0022340325067383053
GGT	19	0.0025758147565948454
TGC	19	0.002055799206181443
CCA	20	0.0022889048202526857
CTG	20	0.0024007361447053828
GGA	20	0.002133373464231698
TTC	20	0.002419425433853385
ACA	21	0.0020123502215770887
AGG	21	0.002071495564672422
CTG	21	0.0022732082313047645
GCA	21	0.002531614371925548
CCA	22	0.002214788303410796
GCT	22	0.0021844756784385787
AAA	23	0.002459192126559738
AGG	23	0.0024099131552222626
CTT	23	0.0021850912015464454
GCA	23	0.0024191988568602676
GGA	23	0.004287644476986431
TCT	23	0.002365056073773547
AAA	24	0.0020149283381930504
ATT	24	0.0031344666968348193
CCT	24	0.0023492080030060253
TCC	24	0.002066529342037401
TAG	25	0.0026082639041565435
TCT	25	0.0028011181255952174
