# Supplementary material for: CASowary: CRISPR-Cas13 guide RNA predictor for transcript depletion
Source: BMC Genomics. 2022 Mar 2;23:172. doi: 10.1186/s12864-022-08366-2 (PMC8889671; doi:10.1186/s12864-022-08366-2)
Supplement: Supplementary file 7 — Additional file 7. A peak file generated using macs2 software on the aligned POP-seq data for HeLa cell line using hg38_transcriptome.fasta (Additional File 1) as a reference. [file 12864_2022_8366_MOESM7_ESM.xls]

# This file is generated by MACS version 2.1.2
# Command line: callpeak -t Hela_transcript.sorted.bam -n Hela_transcript --outdir Hela_transcript --nomodel
# ARGUMENTS LIST:
# name = Hela_transcript
# format = AUTO
# ChIP-seq file = ['Hela_transcript.sorted.bam']
# control file = None
# effective genome size = 2.70e+09
# band width = 300
# model fold = [5, 50]
# qvalue cutoff = 5.00e-02
# The maximum gap between significant sites is assigned as the read length/tag size.
"# The minimum length of peaks is assigned as the predicted fragment length ""d""."
# Larger dataset will be scaled towards smaller dataset.
# Range for calculating regional lambda is: 10000 bps
# Broad region calling is off
# Paired-End mode is off

# tag size is determined as 22 bps
# total tags in treatment: 23739297
# tags after filtering in treatment: 112623
# maximum duplicate tags at the same position in treatment = 1
# Redundant rate in treatment: 1.00
# d = 200
chr	start	end	length	abs_summit	pileup	-log10(pvalue)	fold_enrichment	-log10(qvalue)	name
ENST00000000233.10	295	501	207	398	2	4.46321	2.83019	2.69198	Hela_transcript_peak_1
ENST00000000233.10	610	809	200	710	1	2.76206	1.88679	1.87672	Hela_transcript_peak_2
ENST00000000412.8	48	247	200	148	1	3.70476	1.96078	2.13038	Hela_transcript_peak_3
ENST00000000442.11	822	1021	200	922	1	3.10847	1.92308	2.08617	Hela_transcript_peak_4
ENST00000000442.11	1192	1391	200	1292	1	3.10847	1.92308	2.08617	Hela_transcript_peak_5
ENST00000001008.6	1226	1442	217	1331	4	6.11638	4.31035	3.96448	Hela_transcript_peak_6
ENST00000001008.6	1614	1813	200	1739	3	4.61917	3.44828	2.83753	Hela_transcript_peak_7
ENST00000002165.10	37	236	200	137	1	2.32986	1.81818	1.54639	Hela_transcript_peak_8
ENST00000002165.10	292	649	358	471	2	3.81064	2.72727	2.19984	Hela_transcript_peak_9
ENST00000002165.10	885	1280	396	1083	2	3.81064	2.72727	2.19984	Hela_transcript_peak_10
ENST00000002596.6	4539	4738	200	4639	1	3.70476	1.96078	2.13038	Hela_transcript_peak_11
ENST00000002829.8	1784	1983	200	1884	1	3.70476	1.96078	2.13038	Hela_transcript_peak_12
ENST00000003100.13	1665	1864	200	1765	1	2.32986	1.81818	1.54639	Hela_transcript_peak_13
ENST00000003100.13	2357	2719	363	2538	2	3.81064	2.72727	2.19984	Hela_transcript_peak_14
ENST00000003912.7	165	364	200	251	1	3.10847	1.92308	2.08617	Hela_transcript_peak_15
ENST00000003912.7	4934	5133	200	5034	1	2.76206	1.88679	1.87672	Hela_transcript_peak_16
ENST00000004531.14	4219	4418	200	4319	1	3.70476	1.96078	2.13038	Hela_transcript_peak_17
ENST00000005178.6	41	240	200	137	5	4.94778	4.05405	2.98133	Hela_transcript_peak_18
ENST00000005178.6	1673	1872	200	1752	5	4.94778	4.05405	2.98133	Hela_transcript_peak_19
ENST00000005257.7	1618	1817	200	1718	1	2.51793	1.85185	1.69647	Hela_transcript_peak_20
ENST00000005257.7	2347	2714	368	2531	2	4.09489	2.77778	2.42574	Hela_transcript_peak_21
ENST00000005259.8	3027	3226	200	3127	1	3.70476	1.96078	2.13038	Hela_transcript_peak_22
ENST00000005260.9	253	452	200	353	1	2.04907	1.75439	1.33904	Hela_transcript_peak_23
ENST00000005260.9	1711	1933	223	1822	4	6.39912	4.38596	4.14386	Hela_transcript_peak_24
ENST00000005260.9	2136	2335	200	2236	1	2.04907	1.75439	1.33904	Hela_transcript_peak_25
ENST00000005260.9	3310	3509	200	3410	1	2.04907	1.75439	1.33904	Hela_transcript_peak_26
ENST00000005340.10	162	361	200	262	1	3.10847	1.92308	2.08617	Hela_transcript_peak_27
ENST00000005340.10	1209	1408	200	1309	1	3.10847	1.92308	2.08617	Hela_transcript_peak_28
ENST00000005386.8	791	990	200	891	1	3.10847	1.92308	2.08617	Hela_transcript_peak_29
ENST00000005386.8	4085	4284	200	4185	1	3.10847	1.92308	2.08617	Hela_transcript_peak_30
ENST00000006777.11	288	487	200	388	1	3.70476	1.96078	2.13038	Hela_transcript_peak_31
ENST00000007390.3	418	645	228	532	2	4.98499	2.88462	2.98133	Hela_transcript_peak_32
ENST00000007510.8	7	206	200	107	1	3.70476	1.96078	2.13038	Hela_transcript_peak_33
ENST00000007516.8	8	423	416	115	2	4.46321	2.83019	2.69198	Hela_transcript_peak_34
ENST00000007722.11	50	249	200	150	1	3.10847	1.92308	2.08617	Hela_transcript_peak_35
ENST00000007722.11	902	1101	200	1002	1	3.10847	1.92308	2.08617	Hela_transcript_peak_36
ENST00000007969.12	1091	1290	200	1191	1	3.70476	1.96078	2.13038	Hela_transcript_peak_37
ENST00000008440.9	145	344	200	245	1	3.10847	1.92308	2.08617	Hela_transcript_peak_38
ENST00000008440.9	661	860	200	761	1	3.10847	1.92308	2.08617	Hela_transcript_peak_39
ENST00000008527.10	562	761	200	662	1	3.70476	1.96078	2.13038	Hela_transcript_peak_40
ENST00000009530.12	2030	2229	200	2130	1	3.70476	1.96078	2.13038	Hela_transcript_peak_41
ENST00000009589.7	72	329	258	201	2	4.98499	2.88462	2.98133	Hela_transcript_peak_42
ENST00000011473.6	383	734	352	559	3	5.4149	3.63636	3.34756	Hela_transcript_peak_43
ENST00000011473.6	1339	1538	200	1439	1	2.32986	1.81818	1.54639	Hela_transcript_peak_44
ENST00000011619.6	189	424	236	318	4	4.66879	3.78788	2.88531	Hela_transcript_peak_45
ENST00000011619.6	733	974	242	859	4	4.66879	3.78788	2.88531	Hela_transcript_peak_46
ENST00000011619.6	1325	1524	200	1397	3	3.47019	3.0303	2.13038	Hela_transcript_peak_47
ENST00000011619.6	2585	2784	200	2657	3	3.47019	3.0303	2.13038	Hela_transcript_peak_48
ENST00000011700.10	158	357	200	258	1	3.10847	1.92308	2.08617	Hela_transcript_peak_49
ENST00000011700.10	873	1072	200	973	1	3.10847	1.92308	2.08617	Hela_transcript_peak_50
ENST00000012049.10	232	761	530	386	2	4.46321	2.83019	2.69198	Hela_transcript_peak_51
ENST00000012134.7	7894	8093	200	7994	1	3.70476	1.96078	2.13038	Hela_transcript_peak_52
ENST00000012443.8	1	309	309	49	1	2.76206	1.88679	1.87672	Hela_transcript_peak_53
ENST00000012443.8	1155	1354	200	1255	1	2.76206	1.88679	1.87672	Hela_transcript_peak_54
ENST00000013070.11	888	1145	258	1017	2	4.46321	2.83019	2.69198	Hela_transcript_peak_55
ENST00000013070.11	1690	1889	200	1790	1	2.76206	1.88679	1.87672	Hela_transcript_peak_56
ENST00000013125.8	66	265	200	166	1	2.76206	1.88679	1.87672	Hela_transcript_peak_57
ENST00000013125.8	2630	2833	204	2732	2	4.46321	2.83019	2.69198	Hela_transcript_peak_58
ENST00000014914.5	298	497	200	376	3	3.94241	3.22581	2.32728	Hela_transcript_peak_59
ENST00000014914.5	803	1004	202	904	5	6.27835	4.6875	4.04867	Hela_transcript_peak_60
ENST00000014914.5	6304	6503	200	6404	1	2.17724	1.78571	1.41845	Hela_transcript_peak_61
ENST00000014930.9	164	363	200	264	1	3.10847	1.92308	2.08617	Hela_transcript_peak_62
ENST00000014930.9	588	787	200	688	1	3.10847	1.92308	2.08617	Hela_transcript_peak_63
ENST00000016171.5	1421	1620	200	1521	1	3.70476	1.96078	2.13038	Hela_transcript_peak_64
ENST00000016946.8	4230	4429	200	4330	1	3.10847	1.92308	2.08617	Hela_transcript_peak_65
ENST00000016946.8	4508	4707	200	4608	1	3.10847	1.92308	2.08617	Hela_transcript_peak_66
ENST00000017003.6	2833	3032	200	2933	1	3.70476	1.96078	2.13038	Hela_transcript_peak_67
ENST00000019019.6	101	300	200	201	1	3.70476	1.96078	2.13038	Hela_transcript_peak_68
ENST00000019317.8	1532	1937	406	1632	1	3.10847	1.92308	2.08617	Hela_transcript_peak_69
ENST00000020926.8	2753	2952	200	2853	1	3.70476	1.96078	2.13038	Hela_transcript_peak_70
ENST00000020945.4	658	927	270	793	2	4.98499	2.88462	2.98133	Hela_transcript_peak_71
ENST00000022615.9	636	835	200	736	1	3.70476	1.96078	2.13038	Hela_transcript_peak_72
ENST00000025008.10	1493	1838	346	1666	2	4.09489	2.77778	2.42574	Hela_transcript_peak_73
ENST00000025008.10	2914	3113	200	3014	1	2.51793	1.85185	1.69647	Hela_transcript_peak_74
ENST00000025008.10	4346	4545	200	4446	1	2.51793	1.85185	1.69647	Hela_transcript_peak_75
ENST00000025301.4	1303	1502	200	1403	1	2.17724	1.78571	1.41845	Hela_transcript_peak_76
ENST00000025301.4	1583	1782	200	1683	1	2.17724	1.78571	1.41845	Hela_transcript_peak_77
ENST00000025301.4	4041	4240	200	4119	3	4.42147	3.38983	2.69198	Hela_transcript_peak_78
ENST00000025301.4	7392	7591	200	7492	1	2.04907	1.75439	1.33904	Hela_transcript_peak_79
ENST00000025301.4	8226	8615	390	8421	2	3.38521	2.63158	2.13038	Hela_transcript_peak_80
ENST00000025399.10	233	517	285	375	2	4.46321	2.83019	2.69198	Hela_transcript_peak_81
ENST00000025399.10	1147	1346	200	1247	1	2.76206	1.88679	1.87672	Hela_transcript_peak_82
ENST00000028008.9	241	484	244	363	2	4.98499	2.88462	2.98133	Hela_transcript_peak_83
ENST00000031146.8	7	206	200	107	1	2.51793	1.85185	1.69647	Hela_transcript_peak_84
ENST00000031146.8	445	644	200	545	1	2.51793	1.85185	1.69647	Hela_transcript_peak_85
ENST00000031146.8	4269	4469	201	4369	2	4.09489	2.77778	2.42574	Hela_transcript_peak_86
ENST00000033079.7	34	233	200	134	1	2.51793	1.85185	1.69647	Hela_transcript_peak_87
ENST00000033079.7	3790	4207	418	4107	2	4.09489	2.77778	2.42574	Hela_transcript_peak_88
ENST00000035307.6	298	497	200	398	1	2.17724	1.78571	1.41845	Hela_transcript_peak_89
ENST00000035307.6	536	735	200	636	1	2.17724	1.78571	1.41845	Hela_transcript_peak_90
ENST00000035307.6	3600	3838	239	3719	4	6.72664	4.46429	4.43835	Hela_transcript_peak_91
ENST00000037869.7	607	806	200	707	1	3.70476	1.96078	2.13038	Hela_transcript_peak_92
ENST00000038176.8	48	247	200	148	1	3.10847	1.92308	2.08617	Hela_transcript_peak_93
ENST00000038176.8	1428	1627	200	1528	1	3.10847	1.92308	2.08617	Hela_transcript_peak_94
ENST00000039989.9	546	745	200	646	1	3.10847	1.92308	2.08617	Hela_transcript_peak_95
ENST00000039989.9	3883	4082	200	3983	1	3.10847	1.92308	2.08617	Hela_transcript_peak_96
ENST00000040663.8	1412	1611	200	1512	1	3.70476	1.96078	2.13038	Hela_transcript_peak_97
ENST00000040738.10	3675	3874	200	3768	3	3.57543	3.07692	2.13038	Hela_transcript_peak_98
ENST00000040738.10	7158	7371	214	7261	4	4.80175	3.84615	2.98133	Hela_transcript_peak_99
ENST00000040738.10	8757	8979	223	8854	4	5.64624	4.16667	3.56514	Hela_transcript_peak_100
ENST00000040877.2	304	503	200	404	1	2.32986	1.81818	1.54639	Hela_transcript_peak_101
ENST00000040877.2	782	1020	239	901	2	3.81064	2.72727	2.19984	Hela_transcript_peak_102
ENST00000040877.2	1509	1708	200	1609	1	2.32986	1.81818	1.54639	Hela_transcript_peak_103
ENST00000040877.2	3313	3512	200	3413	1	2.32986	1.81818	1.54639	Hela_transcript_peak_104
ENST00000044462.12	894	1093	200	994	1	3.10847	1.92308	2.08617	Hela_transcript_peak_105
ENST00000044462.12	2085	2284	200	2185	1	3.10847	1.92308	2.08617	Hela_transcript_peak_106
ENST00000046640.7	1337	1536	200	1437	1	3.70476	1.96078	2.13038	Hela_transcript_peak_107
ENST00000052569.10	1805	2004	200	1905	1	3.70476	1.96078	2.13038	Hela_transcript_peak_108
ENST00000053468.4	216	586	371	401	3	6.28843	3.77359	4.04867	Hela_transcript_peak_109
ENST00000054650.8	153	352	200	253	1	3.70476	1.96078	2.13038	Hela_transcript_peak_110
ENST00000054666.11	1089	1462	374	1276	4	6.72664	4.46429	4.43835	Hela_transcript_peak_111
ENST00000054666.11	1595	1965	371	1780	2	3.57958	2.67857	2.13038	Hela_transcript_peak_112
ENST00000054950.3	555	763	209	671	5	7.12547	5	4.79693	Hela_transcript_peak_113
ENST00000056217.10	34	233	200	134	1	3.70476	1.96078	2.13038	Hela_transcript_peak_114
ENST00000056233.4	110	309	200	210	1	2.76206	1.88679	1.87672	Hela_transcript_peak_115
ENST00000056233.4	1378	1577	200	1478	1	2.76206	1.88679	1.87672	Hela_transcript_peak_116
ENST00000056233.4	3413	3612	200	3513	1	2.76206	1.88679	1.87672	Hela_transcript_peak_117
ENST00000057513.8	1690	1889	200	1790	1	3.70476	1.96078	2.13038	Hela_transcript_peak_118
ENST00000060969.5	58	282	225	170	3	6.28843	3.77359	4.04867	Hela_transcript_peak_119
ENST00000061240.7	2140	2339	200	2240	1	3.70476	1.96078	2.13038	Hela_transcript_peak_120
ENST00000062104.4	975	1259	285	1160	2	4.98499	2.88462	2.98133	Hela_transcript_peak_121
ENST00000064778.8	5005	5334	330	5170	3	6.28843	3.77359	4.04867	Hela_transcript_peak_122
ENST00000064780.7	6	231	226	119	2	4.98499	2.88462	2.98133	Hela_transcript_peak_123
ENST00000066544.8	1941	2140	200	2041	1	2.32986	1.81818	1.54639	Hela_transcript_peak_124
ENST00000066544.8	2266	2465	200	2366	1	2.32986	1.81818	1.54639	Hela_transcript_peak_125
ENST00000066544.8	3819	4018	200	3919	1	2.32986	1.81818	1.54639	Hela_transcript_peak_126
ENST00000066544.8	4958	5157	200	5058	1	2.32986	1.81818	1.54639	Hela_transcript_peak_127
ENST00000066544.8	5227	5426	200	5327	1	2.32986	1.81818	1.54639	Hela_transcript_peak_128
ENST00000072644.7	62	261	200	162	1	3.70476	1.96078	2.13038	Hela_transcript_peak_129
ENST00000072869.9	84	283	200	184	1	2.76206	1.88679	1.87672	Hela_transcript_peak_130
ENST00000072869.9	1230	1429	200	1330	1	2.76206	1.88679	1.87672	Hela_transcript_peak_131
ENST00000072869.9	1659	1858	200	1759	1	2.76206	1.88679	1.87672	Hela_transcript_peak_132
ENST00000074304.9	1409	1608	200	1509	1	2.76206	1.88679	1.87672	Hela_transcript_peak_133
ENST00000074304.9	3607	3806	200	3707	1	2.76206	1.88679	1.87672	Hela_transcript_peak_134
ENST00000074304.9	5933	6132	200	6033	1	2.76206	1.88679	1.87672	Hela_transcript_peak_135
ENST00000075120.12	794	1018	225	906	4	6.72664	4.46429	4.43835	Hela_transcript_peak_136
ENST00000075120.12	1556	1755	200	1656	1	2.17724	1.78571	1.41845	Hela_transcript_peak_137
ENST00000075120.12	2622	2821	200	2722	1	2.17724	1.78571	1.41845	Hela_transcript_peak_138
ENST00000078429.9	2076	2275	200	2176	1	3.10847	1.92308	2.08617	Hela_transcript_peak_139
ENST00000078527.8	14	251	238	133	2	4.98499	2.88462	2.98133	Hela_transcript_peak_140
ENST00000081029.8	498	705	208	602	2	4.98499	2.88462	2.98133	Hela_transcript_peak_141
ENST00000082468.11	1645	1844	200	1745	1	3.70476	1.96078	2.13038	Hela_transcript_peak_142
ENST00000083182.8	357	556	200	457	1	2.76206	1.88679	1.87672	Hela_transcript_peak_143
ENST00000083182.8	1521	1720	200	1621	1	2.51793	1.85185	1.69647	Hela_transcript_peak_144
ENST00000083182.8	2030	2229	200	2130	1	2.51793	1.85185	1.69647	Hela_transcript_peak_145
ENST00000083182.8	6203	6402	200	6303	1	2.76206	1.88679	1.87672	Hela_transcript_peak_146
ENST00000084795.9	74	489	416	174	2	4.46321	2.83019	2.69198	Hela_transcript_peak_147
ENST00000084798.9	409	608	200	509	1	3.70476	1.96078	2.13038	Hela_transcript_peak_148
ENST00000085079.11	198	397	200	298	1	2.76206	1.88679	1.87672	Hela_transcript_peak_149
ENST00000085079.11	1545	1744	200	1645	1	2.76206	1.88679	1.87672	Hela_transcript_peak_150
ENST00000085079.11	2106	2305	200	2206	1	2.76206	1.88679	1.87672	Hela_transcript_peak_151
ENST00000155674.9	377	576	200	477	1	3.70476	1.96078	2.13038	Hela_transcript_peak_152
ENST00000155926.8	755	954	200	855	1	3.70476	1.96078	2.13038	Hela_transcript_peak_153
ENST00000156084.8	1282	1481	200	1382	1	3.10847	1.92308	2.08617	Hela_transcript_peak_154
ENST00000156084.8	2336	2535	200	2436	1	3.10847	1.92308	2.08617	Hela_transcript_peak_155
ENST00000156109.7	358	557	200	458	1	3.70476	1.96078	2.13038	Hela_transcript_peak_156
ENST00000157600.8	445	644	200	545	1	3.70476	1.96078	2.13038	Hela_transcript_peak_157
ENST00000158166.5	1042	1241	200	1142	1	2.76206	1.88679	1.87672	Hela_transcript_peak_158
ENST00000158166.5	1354	1553	200	1454	1	2.76206	1.88679	1.87672	Hela_transcript_peak_159
ENST00000158526.9	383	582	200	483	1	3.70476	1.96078	2.13038	Hela_transcript_peak_160
ENST00000158771.9	17	216	200	117	1	3.10847	1.92308	2.08617	Hela_transcript_peak_161
ENST00000158771.9	983	1182	200	1083	1	3.10847	1.92308	2.08617	Hela_transcript_peak_162
ENST00000159111.9	2359	2558	200	2459	1	3.70476	1.96078	2.13038	Hela_transcript_peak_163
ENST00000160827.8	161	360	200	261	1	2.76206	1.88679	1.87672	Hela_transcript_peak_164
ENST00000160827.8	1691	1893	203	1792	2	4.46321	2.83019	2.69198	Hela_transcript_peak_165
ENST00000161863.9	690	889	200	790	1	2.76206	1.88679	1.87672	Hela_transcript_peak_166
ENST00000161863.9	2581	2952	372	2767	2	4.46321	2.83019	2.69198	Hela_transcript_peak_167
ENST00000162391.8	60	259	200	160	1	3.10847	1.92308	2.08617	Hela_transcript_peak_168
ENST00000162391.8	3927	4126	200	4027	1	3.10847	1.92308	2.08617	Hela_transcript_peak_169
ENST00000162749.6	1197	1396	200	1297	1	2.76206	1.88679	1.87672	Hela_transcript_peak_170
ENST00000162749.6	1658	1857	200	1758	1	2.76206	1.88679	1.87672	Hela_transcript_peak_171
ENST00000163416.7	1593	1792	200	1693	1	3.70476	1.96078	2.13038	Hela_transcript_peak_172
ENST00000164024.5	586	785	200	686	1	3.10847	1.92308	2.08617	Hela_transcript_peak_173
ENST00000164024.5	2474	2673	200	2574	1	3.10847	1.92308	2.08617	Hela_transcript_peak_174
ENST00000164024.5	8846	9099	254	8973	2	4.98499	2.88462	2.98133	Hela_transcript_peak_175
ENST00000164133.7	981	1180	200	1081	1	3.70476	1.96078	2.13038	Hela_transcript_peak_176
ENST00000164227.10	414	613	200	514	1	3.10847	1.92308	2.08617	Hela_transcript_peak_177
ENST00000164227.10	1597	1796	200	1697	1	3.10847	1.92308	2.08617	Hela_transcript_peak_178
ENST00000164305.10	1015	1214	200	1115	1	3.70476	1.96078	2.13038	Hela_transcript_peak_179
ENST00000166139.9	25	424	400	311	2	3.81064	2.72727	2.19984	Hela_transcript_peak_180
ENST00000166139.9	890	1089	200	990	1	2.32986	1.81818	1.54639	Hela_transcript_peak_181
ENST00000166139.9	2092	2291	200	2192	1	2.32986	1.81818	1.54639	Hela_transcript_peak_182
ENST00000166345.8	972	1210	239	1029	7	10.2744	6.66667	7.68963	Hela_transcript_peak_183
ENST00000166534.8	1041	1427	387	1234	2	4.98499	2.88462	2.98133	Hela_transcript_peak_184
ENST00000167586.7	921	1120	200	1021	1	3.70476	1.96078	2.13038	Hela_transcript_peak_185
ENST00000168216.10	613	899	287	756	3	6.28843	3.77359	4.04867	Hela_transcript_peak_186
ENST00000169298.8	3930	4129	200	4030	1	3.70476	1.96078	2.13038	Hela_transcript_peak_187
ENST00000169551.11	436	635	200	536	1	3.70476	1.96078	2.13038	Hela_transcript_peak_188
ENST00000170168.9	1706	1905	200	1806	1	3.70476	1.96078	2.13038	Hela_transcript_peak_189
ENST00000170447.12	400	599	200	500	1	3.70476	1.96078	2.13038	Hela_transcript_peak_190
ENST00000172229.8	1089	1288	200	1189	1	3.70476	1.96078	2.13038	Hela_transcript_peak_191
ENST00000173229.7	5685	5884	200	5785	1	3.70476	1.96078	2.13038	Hela_transcript_peak_192
ENST00000173527.6	1318	1517	200	1418	1	3.70476	1.96078	2.13038	Hela_transcript_peak_193
ENST00000173785.4	470	776	307	623	2	4.98499	2.88462	2.98133	Hela_transcript_peak_194
ENST00000175091.5	65	264	200	165	1	2.51793	1.85185	1.69647	Hela_transcript_peak_195
ENST00000175091.5	546	745	200	646	1	2.51793	1.85185	1.69647	Hela_transcript_peak_196
ENST00000175756.10	35	234	200	135	1	3.70476	1.96078	2.13038	Hela_transcript_peak_197
ENST00000176763.10	416	615	200	516	1	3.10847	1.92308	2.08617	Hela_transcript_peak_198
ENST00000176763.10	3992	4191	200	4092	1	3.10847	1.92308	2.08617	Hela_transcript_peak_199
ENST00000177742.7	324	774	451	470	3	5.4149	3.63636	3.34756	Hela_transcript_peak_200
ENST00000178638.8	1	205	205	103	4	7.59266	4.62963	5.20068	Hela_transcript_peak_201
ENST00000178638.8	5694	5893	200	5794	1	3.70476	1.96078	2.13038	Hela_transcript_peak_202
ENST00000178640.10	137	336	200	237	1	3.70476	1.96078	2.13038	Hela_transcript_peak_203
ENST00000180173.10	3958	4157	200	4058	1	3.70476	1.96078	2.13038	Hela_transcript_peak_204
ENST00000181796.6	2440	2639	200	2540	1	3.70476	1.96078	2.13038	Hela_transcript_peak_205
ENST00000181839.10	4838	5037	200	4938	1	2.51793	1.85185	1.69647	Hela_transcript_peak_206
ENST00000181839.10	8293	8492	200	8393	1	2.51793	1.85185	1.69647	Hela_transcript_peak_207
ENST00000181839.10	9001	9202	202	9102	2	4.09489	2.77778	2.42574	Hela_transcript_peak_208
ENST00000182527.4	586	785	200	686	1	3.10847	1.92308	2.08617	Hela_transcript_peak_209
ENST00000182527.4	4715	4914	200	4815	1	3.10847	1.92308	2.08617	Hela_transcript_peak_210
ENST00000184183.8	1309	1508	200	1409	1	3.70476	1.96078	2.13038	Hela_transcript_peak_211
ENST00000184266.3	2	417	416	102	1	3.10847	1.92308	2.08617	Hela_transcript_peak_212
ENST00000184956.10	2599	2798	200	2699	1	3.70476	1.96078	2.13038	Hela_transcript_peak_213
ENST00000185150.9	297	496	200	397	1	3.10847	1.92308	2.08617	Hela_transcript_peak_214
ENST00000185150.9	700	899	200	800	1	3.10847	1.92308	2.08617	Hela_transcript_peak_215
ENST00000186436.10	68	267	200	168	1	2.76206	1.88679	1.87672	Hela_transcript_peak_216
ENST00000186436.10	2246	2445	200	2346	1	2.51793	1.85185	1.69647	Hela_transcript_peak_217
ENST00000186436.10	4334	4533	200	4434	1	2.51793	1.85185	1.69647	Hela_transcript_peak_218
ENST00000186436.10	5978	6177	200	6078	1	2.76206	1.88679	1.87672	Hela_transcript_peak_219
ENST00000187830.2	2038	2237	200	2138	1	3.10847	1.92308	2.08617	Hela_transcript_peak_220
ENST00000187830.2	2864	3063	200	2964	1	3.10847	1.92308	2.08617	Hela_transcript_peak_221
ENST00000188376.9	570	769	200	670	1	3.70476	1.96078	2.13038	Hela_transcript_peak_222
ENST00000189444.11	218	417	200	318	1	3.70476	1.96078	2.13038	Hela_transcript_peak_223
ENST00000192788.6	4076	4275	200	4176	1	3.10847	1.92308	2.08617	Hela_transcript_peak_224
ENST00000192788.6	8816	9015	200	8916	1	3.10847	1.92308	2.08617	Hela_transcript_peak_225
ENST00000193403.10	1024	1223	200	1124	1	2.32986	1.81818	1.54639	Hela_transcript_peak_226
ENST00000194118.8	797	996	200	897	1	3.70476	1.96078	2.13038	Hela_transcript_peak_227
ENST00000194672.11	769	968	200	869	1	3.70476	1.96078	2.13038	Hela_transcript_peak_228
ENST00000194900.8	3739	3938	200	3839	1	3.70476	1.96078	2.13038	Hela_transcript_peak_229
ENST00000196061.5	1097	1404	308	1221	5	5.94521	4.54545	3.80608	Hela_transcript_peak_230
ENST00000196061.5	1774	2013	240	1825	5	5.94521	4.54545	3.80608	Hela_transcript_peak_231
ENST00000196061.5	2406	2605	200	2543	3	3.47019	3.0303	2.13038	Hela_transcript_peak_232
ENST00000196169.7	232	465	234	349	2	4.98499	2.88462	2.98133	Hela_transcript_peak_233
ENST00000196371.10	101	300	200	244	3	4.24534	3.33333	2.56919	Hela_transcript_peak_234
ENST00000196551.8	28	227	200	128	1	2.32986	1.81818	1.54639	Hela_transcript_peak_235
ENST00000196551.8	360	741	382	694	3	5.4149	3.63636	3.34756	Hela_transcript_peak_236
ENST00000198767.10	1849	2048	200	1949	1	2.76206	1.88679	1.87672	Hela_transcript_peak_237
ENST00000198767.10	2594	2793	200	2694	1	2.76206	1.88679	1.87672	Hela_transcript_peak_238
ENST00000198939.6	29	228	200	129	1	3.10847	1.92308	2.08617	Hela_transcript_peak_239
ENST00000198939.6	3319	3518	200	3419	1	3.10847	1.92308	2.08617	Hela_transcript_peak_240
ENST00000199280.3	2718	2917	200	2818	1	3.70476	1.96078	2.13038	Hela_transcript_peak_241
ENST00000199320.9	2524	2723	200	2624	1	3.70476	1.96078	2.13038	Hela_transcript_peak_242
ENST00000199389.11	2210	2409	200	2341	3	4.42147	3.38983	2.69198	Hela_transcript_peak_243
ENST00000199448.9	1053	1252	200	1153	1	3.70476	1.96078	2.13038	Hela_transcript_peak_244
ENST00000199708.3	110	309	200	210	1	3.10847	1.92308	2.08617	Hela_transcript_peak_245
ENST00000199814.9	1297	1500	204	1399	2	4.46321	2.83019	2.69198	Hela_transcript_peak_246
ENST00000199814.9	1897	2096	200	1997	1	2.76206	1.88679	1.87672	Hela_transcript_peak_247
ENST00000200135.8	3	202	200	103	1	3.70476	1.96078	2.13038	Hela_transcript_peak_248
ENST00000200181.8	2995	3194	200	3095	1	3.70476	1.96078	2.13038	Hela_transcript_peak_249
ENST00000200453.6	17	370	354	193	8	9.90914	6.71642	7.36048	Hela_transcript_peak_250
ENST00000200453.6	448	647	200	521	3	3.37174	2.98507	2.13038	Hela_transcript_peak_251
ENST00000200453.6	806	1047	242	881	4	4.54433	3.73134	2.77085	Hela_transcript_peak_252
ENST00000200457.9	231	430	200	331	1	3.10847	1.92308	2.08617	Hela_transcript_peak_253
ENST00000200457.9	1316	1515	200	1416	1	3.10847	1.92308	2.08617	Hela_transcript_peak_254
ENST00000200639.8	544	743	200	644	1	3.10847	1.92308	2.08617	Hela_transcript_peak_255
ENST00000200639.8	946	1145	200	1046	1	3.10847	1.92308	2.08617	Hela_transcript_peak_256
ENST00000200652.4	556	763	208	660	3	6.28843	3.77359	4.04867	Hela_transcript_peak_257
ENST00000200676.8	917	1116	200	1017	1	3.70476	1.96078	2.13038	Hela_transcript_peak_258
ENST00000202017.6	120	639	520	313	2	4.09489	2.77778	2.42574	Hela_transcript_peak_259
ENST00000202017.6	902	1101	200	1002	1	2.51793	1.85185	1.69647	Hela_transcript_peak_260
ENST00000202556.13	16	215	200	116	1	3.70476	1.96078	2.13038	Hela_transcript_peak_261
ENST00000202677.12	3029	3228	200	3129	1	3.10847	1.92308	2.08617	Hela_transcript_peak_262
ENST00000202677.12	6105	6304	200	6205	1	3.10847	1.92308	2.08617	Hela_transcript_peak_263
ENST00000202773.13	738	937	200	838	1	3.70476	1.96078	2.13038	Hela_transcript_peak_264
ENST00000202816.5	542	863	322	703	3	5.4149	3.63636	3.34756	Hela_transcript_peak_265
ENST00000202816.5	1665	2078	414	1765	1	2.32986	1.81818	1.54639	Hela_transcript_peak_266
ENST00000202834.11	494	693	200	594	1	3.70476	1.96078	2.13038	Hela_transcript_peak_267
ENST00000203001.7	387	586	200	487	1	3.10847	1.92308	2.08617	Hela_transcript_peak_268
ENST00000203001.7	1109	1308	200	1209	1	3.10847	1.92308	2.08617	Hela_transcript_peak_269
ENST00000203166.10	1977	2176	200	2077	1	3.70476	1.96078	2.13038	Hela_transcript_peak_270
ENST00000203407.6	174	421	248	298	2	3.81064	2.72727	2.19984	Hela_transcript_peak_271
ENST00000203407.6	632	844	213	738	2	3.81064	2.72727	2.19984	Hela_transcript_peak_272
ENST00000203407.6	1252	1451	200	1352	1	2.32986	1.81818	1.54639	Hela_transcript_peak_273
ENST00000203556.9	2149	2348	200	2249	1	3.70476	1.96078	2.13038	Hela_transcript_peak_274
ENST00000203630.9	28	349	322	189	2	3.57958	2.67857	2.13038	Hela_transcript_peak_275
ENST00000203630.9	581	780	200	681	1	2.17724	1.78571	1.41845	Hela_transcript_peak_276
ENST00000203630.9	872	1071	200	972	1	2.17724	1.78571	1.41845	Hela_transcript_peak_277
ENST00000204005.13	1489	1796	308	1643	3	5.10509	3.57143	3.07299	Hela_transcript_peak_278
ENST00000204005.13	2443	2642	200	2543	1	2.17724	1.78571	1.41845	Hela_transcript_peak_279
ENST00000204005.13	3645	3844	200	3745	1	2.17724	1.78571	1.41845	Hela_transcript_peak_280
ENST00000204005.13	4374	4573	200	4474	1	2.17724	1.78571	1.41845	Hela_transcript_peak_281
ENST00000204517.11	666	865	200	766	1	3.70476	1.96078	2.13038	Hela_transcript_peak_282
ENST00000204549.9	2	215	214	109	2	4.09489	2.77778	2.42574	Hela_transcript_peak_283
ENST00000204549.9	412	713	302	563	2	4.09489	2.77778	2.42574	Hela_transcript_peak_284
ENST00000204679.9	906	1105	200	1006	1	3.70476	1.96078	2.13038	Hela_transcript_peak_285
ENST00000204726.8	5815	6014	200	5915	1	2.51793	1.85185	1.69647	Hela_transcript_peak_286
ENST00000204726.8	6054	6468	415	6154	1	2.51793	1.85185	1.69647	Hela_transcript_peak_287
ENST00000204726.8	7820	8019	200	7920	1	2.51793	1.85185	1.69647	Hela_transcript_peak_288
ENST00000205061.9	1	200	200	101	1	3.10847	1.92308	2.08617	Hela_transcript_peak_289
ENST00000205061.9	1483	1682	200	1533	1	3.10847	1.92308	2.08617	Hela_transcript_peak_290
ENST00000205061.9	6583	6782	200	6683	1	2.51793	1.85185	1.69647	Hela_transcript_peak_291
ENST00000205061.9	7119	7323	205	7221	2	4.09489	2.77778	2.42574	Hela_transcript_peak_292
ENST00000205061.9	7591	7790	200	7691	1	2.51793	1.85185	1.69647	Hela_transcript_peak_293
ENST00000205194.5	783	982	200	883	1	3.70476	1.96078	2.13038	Hela_transcript_peak_294
ENST00000205402.10	512	711	200	612	1	2.51793	1.85185	1.69647	Hela_transcript_peak_295
ENST00000205402.10	2052	2468	417	2223	2	4.09489	2.77778	2.42574	Hela_transcript_peak_296
ENST00000205636.4	33	333	301	183	3	5.4149	3.63636	3.34756	Hela_transcript_peak_297
ENST00000205636.4	1400	1599	200	1500	1	2.32986	1.81818	1.54639	Hela_transcript_peak_298
ENST00000205636.4	1877	2076	200	1977	1	2.32986	1.81818	1.54639	Hela_transcript_peak_299
ENST00000206249.7	3949	4149	201	4049	2	4.46321	2.83019	2.69198	Hela_transcript_peak_300
ENST00000206249.7	5887	6086	200	5987	1	2.76206	1.88679	1.87672	Hela_transcript_peak_301
ENST00000206380.8	372	571	200	472	1	3.70476	1.96078	2.13038	Hela_transcript_peak_302
ENST00000206423.7	8	207	200	108	1	3.10847	1.92308	2.08617	Hela_transcript_peak_303
ENST00000206423.7	1251	1450	200	1351	1	3.10847	1.92308	2.08617	Hela_transcript_peak_304
ENST00000206423.7	6732	6931	200	6832	1	3.70476	1.96078	2.13038	Hela_transcript_peak_305
ENST00000206595.11	4427	4626	200	4527	1	3.70476	1.96078	2.13038	Hela_transcript_peak_306
ENST00000207549.8	2772	3125	354	2949	2	4.09489	2.77778	2.42574	Hela_transcript_peak_307
ENST00000207549.8	3225	3424	200	3325	1	2.51793	1.85185	1.69647	Hela_transcript_peak_308
ENST00000207636.9	1107	1318	212	1213	2	4.98499	2.88462	2.98133	Hela_transcript_peak_309
ENST00000209718.7	1749	1948	200	1849	1	3.70476	1.96078	2.13038	Hela_transcript_peak_310
ENST00000209728.9	232	431	200	332	1	2.32986	1.81818	1.54639	Hela_transcript_peak_311
ENST00000209728.9	1178	1391	214	1285	3	5.4149	3.63636	3.34756	Hela_transcript_peak_312
ENST00000209728.9	1558	1757	200	1658	1	2.32986	1.81818	1.54639	Hela_transcript_peak_313
ENST00000209875.9	3114	3313	200	3176	4	3.93094	3.42466	2.31901	Hela_transcript_peak_314
ENST00000209884.5	681	880	200	781	1	3.70476	1.96078	2.13038	Hela_transcript_peak_315
ENST00000210060.12	111	310	200	211	1	3.10847	1.92308	2.08617	Hela_transcript_peak_316
ENST00000210060.12	1035	1234	200	1135	1	3.10847	1.92308	2.08617	Hela_transcript_peak_317
ENST00000210187.10	883	1082	200	983	1	3.70476	1.96078	2.13038	Hela_transcript_peak_318
ENST00000210227.4	131	330	200	231	1	3.70476	1.96078	2.13038	Hela_transcript_peak_319
ENST00000210313.8	1009	1217	209	1053	3	4.08667	3.27869	2.42574	Hela_transcript_peak_320
ENST00000210313.8	1490	1689	200	1593	3	4.08667	3.27869	2.42574	Hela_transcript_peak_321
ENST00000210444.6	15	258	244	137	4	7.11533	4.54545	4.79178	Hela_transcript_peak_322
ENST00000210444.6	928	1127	200	1028	1	2.32986	1.81818	1.54639	Hela_transcript_peak_323
ENST00000211314.5	512	711	200	612	1	3.70476	1.96078	2.13038	Hela_transcript_peak_324
ENST00000211936.10	161	373	213	267	2	4.98499	2.88462	2.98133	Hela_transcript_peak_325
ENST00000211998.9	34	235	202	132	5	6.27835	4.6875	4.04867	Hela_transcript_peak_326
ENST00000212015.11	426	840	415	526	1	2.76206	1.88679	1.87672	Hela_transcript_peak_327
ENST00000212015.11	1874	2073	200	1974	1	2.76206	1.88679	1.87672	Hela_transcript_peak_328
ENST00000212355.9	16	215	200	116	1	2.17724	1.78571	1.41845	Hela_transcript_peak_329
ENST00000212355.9	342	551	210	447	2	3.57958	2.67857	2.13038	Hela_transcript_peak_330
ENST00000212355.9	1461	1719	259	1590	2	3.57958	2.67857	2.13038	Hela_transcript_peak_331
ENST00000212355.9	4090	4289	200	4190	1	2.17724	1.78571	1.41845	Hela_transcript_peak_332
ENST00000214869.7	733	932	200	833	1	3.70476	1.96078	2.13038	Hela_transcript_peak_333
ENST00000214893.9	182	381	200	282	1	2.51793	1.85185	1.69647	Hela_transcript_peak_334
ENST00000214893.9	1204	1403	200	1304	1	2.51793	1.85185	1.69647	Hela_transcript_peak_335
ENST00000214893.9	3817	4016	200	3917	1	2.51793	1.85185	1.69647	Hela_transcript_peak_336
ENST00000214893.9	4255	4454	200	4355	1	2.51793	1.85185	1.69647	Hela_transcript_peak_337
ENST00000215057.6	2396	2681	286	2539	2	4.98499	2.88462	2.98133	Hela_transcript_peak_338
ENST00000215071.8	861	1164	304	1013	3	6.28843	3.77359	4.04867	Hela_transcript_peak_339
ENST00000215115.4	945	1163	219	1054	2	4.98499	2.88462	2.98133	Hela_transcript_peak_340
ENST00000215375.7	240	439	200	340	1	3.10847	1.92308	2.08617	Hela_transcript_peak_341
ENST00000215375.7	660	859	200	760	1	3.10847	1.92308	2.08617	Hela_transcript_peak_342
ENST00000215539.3	990	1189	200	1090	1	3.70476	1.96078	2.13038	Hela_transcript_peak_343
ENST00000215565.3	204	491	288	348	4	7.59266	4.62963	5.20068	Hela_transcript_peak_344
ENST00000215567.10	8	207	200	108	1	3.70476	1.96078	2.13038	Hela_transcript_peak_345
ENST00000215570.8	98	471	374	285	3	6.28843	3.77359	4.04867	Hela_transcript_peak_346
ENST00000215574.9	395	594	200	495	1	3.70476	1.96078	2.13038	Hela_transcript_peak_347
ENST00000215582.8	470	669	200	570	1	2.76206	1.88679	1.87672	Hela_transcript_peak_348
ENST00000215582.8	1109	1363	255	1236	2	4.46321	2.83019	2.69198	Hela_transcript_peak_349
ENST00000215631.9	6	205	200	106	1	3.10847	1.92308	2.08617	Hela_transcript_peak_350
ENST00000215730.12	127	326	200	263	3	3.57543	3.07692	2.13038	Hela_transcript_peak_351
ENST00000215730.12	552	782	231	722	3	3.57543	3.07692	2.13038	Hela_transcript_peak_352
ENST00000215730.12	818	1074	257	884	3	3.57543	3.07692	2.13038	Hela_transcript_peak_353
ENST00000215754.8	8	311	304	160	3	5.4149	3.63636	3.34756	Hela_transcript_peak_354
ENST00000215793.13	2852	3119	268	2986	3	6.28843	3.77359	4.04867	Hela_transcript_peak_355
ENST00000215829.8	242	597	356	420	2	4.46321	2.83019	2.69198	Hela_transcript_peak_356
ENST00000215829.8	862	1061	200	962	1	2.76206	1.88679	1.87672	Hela_transcript_peak_357
ENST00000215832.10	1081	1295	215	1277	4	4.42739	3.67647	2.69198	Hela_transcript_peak_358
ENST00000215832.10	3347	3546	200	3430	3	3.27931	2.94118	2.13038	Hela_transcript_peak_359
ENST00000215832.10	5065	5298	234	5183	4	4.42739	3.67647	2.69198	Hela_transcript_peak_360
ENST00000215882.10	14	349	336	182	2	3.81064	2.72727	2.19984	Hela_transcript_peak_361
ENST00000215882.10	793	992	200	893	1	2.32986	1.81818	1.54639	Hela_transcript_peak_362
ENST00000215882.10	1088	1287	200	1188	1	2.32986	1.81818	1.54639	Hela_transcript_peak_363
ENST00000215904.7	587	786	200	687	1	3.70476	1.96078	2.13038	Hela_transcript_peak_364
ENST00000215909.10	23	528	506	174	3	5.79561	3.7037	3.66673	Hela_transcript_peak_365
ENST00000215912.9	79	278	200	179	1	3.70476	1.96078	2.13038	Hela_transcript_peak_366
ENST00000215917.11	713	912	200	813	1	2.51793	1.85185	1.69647	Hela_transcript_peak_367
ENST00000215917.11	1244	1443	200	1344	1	2.51793	1.85185	1.69647	Hela_transcript_peak_368
ENST00000215917.11	2703	2902	200	2803	1	2.51793	1.85185	1.69647	Hela_transcript_peak_369
ENST00000215917.11	3310	3509	200	3410	1	2.51793	1.85185	1.69647	Hela_transcript_peak_370
ENST00000215919.3	203	402	200	303	1	3.10847	1.92308	2.08617	Hela_transcript_peak_371
ENST00000215919.3	1142	1341	200	1242	1	3.10847	1.92308	2.08617	Hela_transcript_peak_372
ENST00000215941.9	298	497	200	398	1	3.70476	1.96078	2.13038	Hela_transcript_peak_373
ENST00000215956.10	243	606	364	425	2	4.98499	2.88462	2.98133	Hela_transcript_peak_374
ENST00000215957.10	2210	2409	200	2310	1	3.10847	1.92308	2.08617	Hela_transcript_peak_375
ENST00000215957.10	2913	3112	200	3013	1	3.10847	1.92308	2.08617	Hela_transcript_peak_376
ENST00000215980.10	67	450	384	259	3	6.28843	3.77359	4.04867	Hela_transcript_peak_377
ENST00000216014.9	119	318	200	219	1	3.70476	1.96078	2.13038	Hela_transcript_peak_378
ENST00000216019.11	286	485	200	386	1	2.32986	1.81818	1.54639	Hela_transcript_peak_379
ENST00000216019.11	2593	2858	266	2726	2	3.81064	2.72727	2.19984	Hela_transcript_peak_380
ENST00000216019.11	4032	4237	206	4135	2	3.81064	2.72727	2.19984	Hela_transcript_peak_381
ENST00000216024.7	49	248	200	149	1	3.70476	1.96078	2.13038	Hela_transcript_peak_382
ENST00000216027.8	659	858	200	759	1	3.70476	1.96078	2.13038	Hela_transcript_peak_383
ENST00000216029.7	574	773	200	674	1	3.70476	1.96078	2.13038	Hela_transcript_peak_384
ENST00000216034.6	20	339	320	180	5	7.39259	5.08475	5.05197	Hela_transcript_peak_385
ENST00000216034.6	648	883	236	762	3	4.42147	3.38983	2.69198	Hela_transcript_peak_386
ENST00000216037.10	632	831	200	732	1	3.70476	1.96078	2.13038	Hela_transcript_peak_387
ENST00000216038.6	1274	1548	275	1411	3	6.28843	3.77359	4.04867	Hela_transcript_peak_388
ENST00000216039.9	1713	1912	200	1782	3	4.61917	3.44828	2.83753	Hela_transcript_peak_389
ENST00000216044.10	19	235	217	127	2	3.38521	2.63158	2.13038	Hela_transcript_peak_390
ENST00000216044.10	837	1264	428	940	2	3.38521	2.63158	2.13038	Hela_transcript_peak_391
ENST00000216044.10	3939	4138	200	4039	1	2.04907	1.75439	1.33904	Hela_transcript_peak_392
ENST00000216044.10	4389	4588	200	4489	1	2.04907	1.75439	1.33904	Hela_transcript_peak_393
ENST00000216080.5	186	385	200	286	1	3.70476	1.96078	2.13038	Hela_transcript_peak_394
ENST00000216085.12	1181	1380	200	1281	1	3.70476	1.96078	2.13038	Hela_transcript_peak_395
ENST00000216117.9	36	377	342	207	2	4.98499	2.88462	2.98133	Hela_transcript_peak_396
ENST00000216121.11	880	1079	200	980	1	2.51793	1.85185	1.69647	Hela_transcript_peak_397
ENST00000216121.11	1447	1797	351	1622	2	4.09489	2.77778	2.42574	Hela_transcript_peak_398
ENST00000216121.11	1828	2027	200	1928	1	2.51793	1.85185	1.69647	Hela_transcript_peak_399
ENST00000216122.9	2347	2580	234	2438	6	8.38894	5.7377	5.95105	Hela_transcript_peak_400
ENST00000216129.7	751	950	200	855	5	4.57559	3.84615	2.8017	Hela_transcript_peak_401
ENST00000216129.7	1302	1808	507	1706	8	8.04438	5.76923	5.61931	Hela_transcript_peak_402
ENST00000216133.10	3582	3781	200	3682	1	3.70476	1.96078	2.13038	Hela_transcript_peak_403
ENST00000216146.9	586	793	208	689	4	5.44648	4.09836	3.37426	Hela_transcript_peak_404
ENST00000216146.9	868	1070	203	951	4	5.44648	4.09836	3.37426	Hela_transcript_peak_405
ENST00000216160.11	1878	2077	200	1978	1	2.76206	1.88679	1.87672	Hela_transcript_peak_406
ENST00000216160.11	2620	2930	311	2775	2	4.46321	2.83019	2.69198	Hela_transcript_peak_407
ENST00000216180.7	1	284	284	128	2	4.46321	2.83019	2.69198	Hela_transcript_peak_408
ENST00000216180.7	2270	2469	200	2370	1	2.76206	1.88679	1.87672	Hela_transcript_peak_409
ENST00000216181.10	5138	5420	283	5315	10	7.13489	4.95496	4.80602	Hela_transcript_peak_410
ENST00000216185.7	218	417	200	318	1	3.70476	1.96078	2.13038	Hela_transcript_peak_411
ENST00000216190.13	944	1147	204	1046	2	3.81064	2.72727	2.19984	Hela_transcript_peak_412
ENST00000216190.13	1232	1583	352	1408	2	3.81064	2.72727	2.19984	Hela_transcript_peak_413
ENST00000216218.8	1095	1294	200	1195	1	2.17724	1.78571	1.41845	Hela_transcript_peak_414
ENST00000216218.8	1506	1740	235	1623	4	6.72664	4.46429	4.43835	Hela_transcript_peak_415
ENST00000216218.8	2165	2364	200	2265	1	2.17724	1.78571	1.41845	Hela_transcript_peak_416
ENST00000216225.8	1	284	284	163	3	5.10509	3.57143	3.07299	Hela_transcript_peak_417
ENST00000216225.8	506	709	204	608	2	3.57958	2.67857	2.13038	Hela_transcript_peak_418
ENST00000216252.4	55	254	200	155	1	2.32986	1.81818	1.54639	Hela_transcript_peak_419
ENST00000216252.4	509	919	411	681	3	5.4149	3.63636	3.34756	Hela_transcript_peak_420
ENST00000216254.9	1444	1643	200	1593	3	4.42147	3.38983	2.69198	Hela_transcript_peak_421
ENST00000216264.13	530	760	231	640	3	4.42147	3.38983	2.69198	Hela_transcript_peak_422
ENST00000216264.13	869	1068	200	916	3	4.42147	3.38983	2.69198	Hela_transcript_peak_423
ENST00000216267.12	2000	2199	200	2100	1	3.70476	1.96078	2.13038	Hela_transcript_peak_424
ENST00000216268.6	3039	3280	242	3095	3	3.11	2.85714	2.08738	Hela_transcript_peak_425
ENST00000216268.6	3864	4063	200	3886	3	3.11	2.85714	2.08738	Hela_transcript_peak_426
ENST00000216277.12	3068	3267	200	3168	1	2.51793	1.85185	1.69647	Hela_transcript_peak_427
ENST00000216277.12	3346	3545	200	3446	1	2.51793	1.85185	1.69647	Hela_transcript_peak_428
ENST00000216277.12	3708	3907	200	3808	1	2.51793	1.85185	1.69647	Hela_transcript_peak_429
ENST00000216281.12	429	658	230	563	11	11.26228	7.31707	8.63768	Hela_transcript_peak_430
ENST00000216281.12	2486	2685	200	2556	5	4.25709	3.65854	2.58079	Hela_transcript_peak_431
ENST00000216286.10	1460	1659	200	1560	1	3.70476	1.96078	2.13038	Hela_transcript_peak_432
ENST00000216288.11	194	393	200	294	1	3.70476	1.96078	2.13038	Hela_transcript_peak_433
ENST00000216294.5	2	201	200	102	1	3.10847	1.92308	2.08617	Hela_transcript_peak_434
ENST00000216294.5	513	712	200	613	1	3.10847	1.92308	2.08617	Hela_transcript_peak_435
ENST00000216297.7	1689	2110	422	1887	3	3.37174	2.98507	2.13038	Hela_transcript_peak_436
ENST00000216297.7	2372	2588	217	2477	4	4.54433	3.73134	2.77085	Hela_transcript_peak_437
ENST00000216297.7	3201	3400	200	3383	3	3.37174	2.98507	2.13038	Hela_transcript_peak_438
ENST00000216330.7	997	1400	404	1166	2	4.46321	2.83019	2.69198	Hela_transcript_peak_439
ENST00000216373.10	2130	2329	200	2230	1	3.70476	1.96078	2.13038	Hela_transcript_peak_440
ENST00000216392.8	203	402	200	303	1	2.51793	1.85185	1.69647	Hela_transcript_peak_441
ENST00000216392.8	1488	1695	208	1592	3	5.79561	3.7037	3.66673	Hela_transcript_peak_442
ENST00000216416.9	330	529	200	430	1	2.76206	1.88679	1.87672	Hela_transcript_peak_443
ENST00000216416.9	1256	1455	200	1356	1	2.76206	1.88679	1.87672	Hela_transcript_peak_444
ENST00000216416.9	3143	3342	200	3243	1	2.76206	1.88679	1.87672	Hela_transcript_peak_445
ENST00000216420.12	16	215	200	116	1	3.70476	1.96078	2.13038	Hela_transcript_peak_446
ENST00000216452.9	320	519	200	420	1	3.70476	1.96078	2.13038	Hela_transcript_peak_447
ENST00000216455.9	120	319	200	220	1	3.70476	1.96078	2.13038	Hela_transcript_peak_448
ENST00000216456.6	708	907	200	808	1	3.70476	1.96078	2.13038	Hela_transcript_peak_449
ENST00000216463.8	72	645	574	467	2	4.46321	2.83019	2.69198	Hela_transcript_peak_450
ENST00000216465.10	20	219	200	120	1	3.70476	1.96078	2.13038	Hela_transcript_peak_451
ENST00000216468.8	6	408	403	115	2	3.81064	2.72727	2.19984	Hela_transcript_peak_452
ENST00000216468.8	2418	2617	200	2518	1	2.17724	1.78571	1.41845	Hela_transcript_peak_453
ENST00000216468.8	3813	4012	200	3913	1	2.17724	1.78571	1.41845	Hela_transcript_peak_454
ENST00000216468.8	7075	7274	200	7175	1	2.76206	1.88679	1.87672	Hela_transcript_peak_455
ENST00000216479.8	703	902	200	803	1	3.70476	1.96078	2.13038	Hela_transcript_peak_456
ENST00000216484.6	176	375	200	276	1	2.17724	1.78571	1.41845	Hela_transcript_peak_457
ENST00000216484.6	948	1147	200	1048	1	2.04907	1.75439	1.33904	Hela_transcript_peak_458
ENST00000216484.6	6917	7116	200	7017	1	2.17724	1.78571	1.41845	Hela_transcript_peak_459
ENST00000216484.6	7309	7508	200	7409	1	2.17724	1.78571	1.41845	Hela_transcript_peak_460
ENST00000216484.6	7634	7833	200	7734	1	2.17724	1.78571	1.41845	Hela_transcript_peak_461
ENST00000216489.8	8	207	200	108	1	3.10847	1.92308	2.08617	Hela_transcript_peak_462
ENST00000216489.8	394	593	200	494	1	3.10847	1.92308	2.08617	Hela_transcript_peak_463
ENST00000216513.5	666	865	200	776	3	4.61917	3.44828	2.83753	Hela_transcript_peak_464
ENST00000216520.6	44	243	200	144	1	3.70476	1.96078	2.13038	Hela_transcript_peak_465
ENST00000216554.8	1208	1407	200	1308	1	2.32986	1.81818	1.54639	Hela_transcript_peak_466
ENST00000216554.8	2486	2685	200	2586	1	2.32986	1.81818	1.54639	Hela_transcript_peak_467
ENST00000216554.8	3646	3846	201	3746	2	3.81064	2.72727	2.19984	Hela_transcript_peak_468
ENST00000216554.8	4597	4796	200	4697	1	2.32986	1.81818	1.54639	Hela_transcript_peak_469
ENST00000216639.8	211	553	343	382	2	4.98499	2.88462	2.98133	Hela_transcript_peak_470
ENST00000216714.8	930	1129	200	1030	1	3.70476	1.96078	2.13038	Hela_transcript_peak_471
ENST00000216727.8	336	535	200	436	1	2.76206	1.88679	1.87672	Hela_transcript_peak_472
ENST00000216727.8	1167	1530	364	1349	2	4.46321	2.83019	2.69198	Hela_transcript_peak_473
ENST00000216797.9	5	408	404	112	2	4.09489	2.77778	2.42574	Hela_transcript_peak_474
ENST00000216797.9	1240	1439	200	1340	1	2.51793	1.85185	1.69647	Hela_transcript_peak_475
ENST00000216807.12	1007	1206	200	1107	1	3.70476	1.96078	2.13038	Hela_transcript_peak_476
ENST00000216832.9	612	811	200	669	3	3.94241	3.22581	2.32728	Hela_transcript_peak_477
ENST00000216832.9	1260	1477	218	1420	6	8.132	5.64516	5.70246	Hela_transcript_peak_478
ENST00000216862.8	55	446	392	251	2	4.98499	2.88462	2.98133	Hela_transcript_peak_479
ENST00000216962.9	803	1002	200	903	1	2.04907	1.75439	1.33904	Hela_transcript_peak_480
ENST00000216962.9	1031	1230	200	1131	1	2.04907	1.75439	1.33904	Hela_transcript_peak_481
ENST00000216962.9	1278	1506	229	1392	2	3.38521	2.63158	2.13038	Hela_transcript_peak_482
ENST00000216962.9	2016	2215	200	2116	1	2.04907	1.75439	1.33904	Hela_transcript_peak_483
ENST00000216962.9	2907	3106	200	3007	1	2.04907	1.75439	1.33904	Hela_transcript_peak_484
ENST00000216962.9	3251	3450	200	3351	1	2.04907	1.75439	1.33904	Hela_transcript_peak_485
ENST00000217074.8	1063	1262	200	1163	1	3.70476	1.96078	2.13038	Hela_transcript_peak_486
ENST00000217086.9	4142	4341	200	4242	1	3.70476	1.96078	2.13038	Hela_transcript_peak_487
ENST00000217109.8	168	367	200	268	1	2.17724	1.78571	1.41845	Hela_transcript_peak_488
ENST00000217109.8	1627	1992	366	1810	2	3.57958	2.67857	2.13038	Hela_transcript_peak_489
ENST00000217109.8	2304	2503	200	2404	1	2.17724	1.78571	1.41845	Hela_transcript_peak_490
ENST00000217109.8	3854	4053	200	3954	1	2.17724	1.78571	1.41845	Hela_transcript_peak_491
ENST00000217121.9	54	475	422	154	1	2.76206	1.88679	1.87672	Hela_transcript_peak_492
ENST00000217121.9	1232	1431	200	1332	1	2.76206	1.88679	1.87672	Hela_transcript_peak_493
ENST00000217131.6	801	1080	280	928	9	11.90686	7.69231	9.24858	Hela_transcript_peak_494
ENST00000217131.6	1226	1502	277	1384	5	6.10598	4.61538	3.96351	Hela_transcript_peak_495
ENST00000217162.5	1150	1583	434	1452	4	7.11533	4.54545	4.79178	Hela_transcript_peak_496
ENST00000217173.7	3545	3744	200	3645	1	3.70476	1.96078	2.13038	Hela_transcript_peak_497
ENST00000217182.6	1132	1331	200	1232	1	3.70476	1.96078	2.13038	Hela_transcript_peak_498
ENST00000217233.8	773	972	200	873	1	2.51793	1.85185	1.69647	Hela_transcript_peak_499
ENST00000217233.8	1081	1280	200	1181	1	2.51793	1.85185	1.69647	Hela_transcript_peak_500
ENST00000217233.8	1821	2095	275	1961	2	4.09489	2.77778	2.42574	Hela_transcript_peak_501
ENST00000217244.9	6396	6595	200	6496	1	3.70476	1.96078	2.13038	Hela_transcript_peak_502
ENST00000217289.8	144	343	200	244	1	2.76206	1.88679	1.87672	Hela_transcript_peak_503
ENST00000217289.8	533	907	375	720	2	4.46321	2.83019	2.69198	Hela_transcript_peak_504
ENST00000217315.9	91	290	200	191	1	2.51793	1.85185	1.69647	Hela_transcript_peak_505
ENST00000217315.9	365	564	200	465	1	2.51793	1.85185	1.69647	Hela_transcript_peak_506
ENST00000217315.9	1278	1477	200	1378	1	2.51793	1.85185	1.69647	Hela_transcript_peak_507
ENST00000217315.9	1696	1895	200	1796	1	2.51793	1.85185	1.69647	Hela_transcript_peak_508
ENST00000217381.2	292	491	200	392	1	2.76206	1.88679	1.87672	Hela_transcript_peak_509
ENST00000217381.2	1456	1655	200	1556	1	2.76206	1.88679	1.87672	Hela_transcript_peak_510
ENST00000217381.2	1902	2101	200	2002	1	2.76206	1.88679	1.87672	Hela_transcript_peak_511
ENST00000217398.3	494	693	200	594	1	3.70476	1.96078	2.13038	Hela_transcript_peak_512
ENST00000217402.3	18	228	211	123	2	3.38521	2.63158	2.13038	Hela_transcript_peak_513
ENST00000217402.3	300	499	200	400	1	2.04907	1.75439	1.33904	Hela_transcript_peak_514
ENST00000217402.3	571	797	227	684	2	3.38521	2.63158	2.13038	Hela_transcript_peak_515
ENST00000217402.3	1103	1302	200	1203	1	2.04907	1.75439	1.33904	Hela_transcript_peak_516
ENST00000217402.3	1390	1589	200	1490	1	2.04907	1.75439	1.33904	Hela_transcript_peak_517
ENST00000217426.7	397	670	274	517	4	5.86782	4.23729	3.73189	Hela_transcript_peak_518
ENST00000217426.7	884	1083	200	1006	3	4.42147	3.38983	2.69198	Hela_transcript_peak_519
ENST00000217446.7	792	991	200	892	1	3.70476	1.96078	2.13038	Hela_transcript_peak_520
ENST00000217456.3	703	1266	564	888	2	4.46321	2.83019	2.69198	Hela_transcript_peak_521
ENST00000217515.11	113	312	200	213	1	3.10847	1.92308	2.08617	Hela_transcript_peak_522
ENST00000217515.11	987	1186	200	1087	1	3.10847	1.92308	2.08617	Hela_transcript_peak_523
ENST00000217652.7	144	343	200	244	1	3.10847	1.92308	2.08617	Hela_transcript_peak_524
ENST00000217652.7	721	920	200	821	1	3.10847	1.92308	2.08617	Hela_transcript_peak_525
ENST00000217893.10	919	1118	200	1019	1	3.70476	1.96078	2.13038	Hela_transcript_peak_526
ENST00000217901.10	617	816	200	717	1	2.51793	1.85185	1.69647	Hela_transcript_peak_527
ENST00000217901.10	1077	1335	259	1186	2	4.09489	2.77778	2.42574	Hela_transcript_peak_528
ENST00000217909.8	15	217	203	116	2	4.98499	2.88462	2.98133	Hela_transcript_peak_529
ENST00000217939.7	2839	3038	200	2939	1	3.70476	1.96078	2.13038	Hela_transcript_peak_530
ENST00000217958.8	411	610	200	511	1	3.70476	1.96078	2.13038	Hela_transcript_peak_531
ENST00000217961.4	1690	1889	200	1790	1	3.10847	1.92308	2.08617	Hela_transcript_peak_532
ENST00000217961.4	4121	4320	200	4221	1	3.10847	1.92308	2.08617	Hela_transcript_peak_533
ENST00000217964.11	5308	5507	200	5408	1	3.70476	1.96078	2.13038	Hela_transcript_peak_534
ENST00000217971.8	156	355	200	256	1	2.76206	1.88679	1.87672	Hela_transcript_peak_535
ENST00000217971.8	1206	1452	247	1329	2	4.46321	2.83019	2.69198	Hela_transcript_peak_536
ENST00000218004.5	337	536	200	437	1	3.70476	1.96078	2.13038	Hela_transcript_peak_537
ENST00000218008.8	3873	4072	200	3973	1	3.70476	1.96078	2.13038	Hela_transcript_peak_538
ENST00000218089.13	2904	3263	360	3084	2	3.81064	2.72727	2.19984	Hela_transcript_peak_539
ENST00000218089.13	3546	3745	200	3646	1	2.32986	1.81818	1.54639	Hela_transcript_peak_540
ENST00000218089.13	4382	4614	233	4498	2	3.81064	2.72727	2.19984	Hela_transcript_peak_541
ENST00000218104.6	1	223	223	112	5	8.42687	5.35714	5.97374	Hela_transcript_peak_542
ENST00000218104.6	2061	2260	200	2161	1	2.17724	1.78571	1.41845	Hela_transcript_peak_543
ENST00000218176.4	2111	2310	200	2211	1	3.70476	1.96078	2.13038	Hela_transcript_peak_544
ENST00000218328.12	996	1195	200	1096	1	2.32986	1.81818	1.54639	Hela_transcript_peak_545
ENST00000218328.12	1346	1766	421	1446	1	2.32986	1.81818	1.54639	Hela_transcript_peak_546
ENST00000218328.12	2303	2502	200	2403	1	2.32986	1.81818	1.54639	Hela_transcript_peak_547
ENST00000218328.12	3953	4152	200	4053	1	2.32986	1.81818	1.54639	Hela_transcript_peak_548
ENST00000218340.4	36	235	200	136	1	3.10847	1.92308	2.08617	Hela_transcript_peak_549
ENST00000218340.4	2186	2385	200	2286	1	3.10847	1.92308	2.08617	Hela_transcript_peak_550
ENST00000218348.7	144	432	289	288	3	6.28843	3.77359	4.04867	Hela_transcript_peak_551
ENST00000218364.5	967	1166	200	1067	1	3.10847	1.92308	2.08617	Hela_transcript_peak_552
ENST00000218364.5	1961	2160	200	2061	1	3.10847	1.92308	2.08617	Hela_transcript_peak_553
ENST00000218388.9	133	332	200	233	1	3.70476	1.96078	2.13038	Hela_transcript_peak_554
ENST00000218516.3	18	228	211	123	2	4.98499	2.88462	2.98133	Hela_transcript_peak_555
ENST00000218652.11	1044	1243	200	1144	1	3.10847	1.92308	2.08617	Hela_transcript_peak_556
ENST00000218652.11	1415	1614	200	1515	1	3.10847	1.92308	2.08617	Hela_transcript_peak_557
ENST00000218789.9	4740	4939	200	4840	1	3.70476	1.96078	2.13038	Hela_transcript_peak_558
ENST00000219139.7	1443	1642	200	1543	1	3.70476	1.96078	2.13038	Hela_transcript_peak_559
ENST00000219204.8	68	427	360	248	2	4.46321	2.83019	2.69198	Hela_transcript_peak_560
ENST00000219204.8	755	954	200	855	1	2.76206	1.88679	1.87672	Hela_transcript_peak_561
ENST00000219235.5	1308	1507	200	1408	1	3.70476	1.96078	2.13038	Hela_transcript_peak_562
ENST00000219240.9	942	1141	200	1042	1	3.10847	1.92308	2.08617	Hela_transcript_peak_563
ENST00000219240.9	1856	2055	200	1956	1	3.10847	1.92308	2.08617	Hela_transcript_peak_564
ENST00000219252.10	60	263	204	162	2	3.57958	2.67857	2.13038	Hela_transcript_peak_565
ENST00000219252.10	344	543	200	444	1	2.17724	1.78571	1.41845	Hela_transcript_peak_566
ENST00000219252.10	815	1040	226	928	2	3.57958	2.67857	2.13038	Hela_transcript_peak_567
ENST00000219252.10	1159	1358	200	1259	1	2.17724	1.78571	1.41845	Hela_transcript_peak_568
ENST00000219255.3	100	299	200	200	1	3.70476	1.96078	2.13038	Hela_transcript_peak_569
ENST00000219409.8	134	333	200	234	1	3.70476	1.96078	2.13038	Hela_transcript_peak_570
ENST00000219431.4	46	245	200	146	1	2.76206	1.88679	1.87672	Hela_transcript_peak_571
ENST00000219431.4	550	749	200	650	1	2.76206	1.88679	1.87672	Hela_transcript_peak_572
ENST00000219431.4	914	1113	200	1014	1	2.76206	1.88679	1.87672	Hela_transcript_peak_573
ENST00000219439.9	591	791	201	691	2	4.46321	2.83019	2.69198	Hela_transcript_peak_574
ENST00000219439.9	3267	3466	200	3367	1	2.76206	1.88679	1.87672	Hela_transcript_peak_575
ENST00000219473.11	342	541	200	442	1	2.17724	1.78571	1.41845	Hela_transcript_peak_576
ENST00000219473.11	804	1351	548	1105	3	5.10509	3.57143	3.07299	Hela_transcript_peak_577
ENST00000219478.10	88	287	200	188	1	3.70476	1.96078	2.13038	Hela_transcript_peak_578
ENST00000219548.9	809	1008	200	909	1	3.70476	1.96078	2.13038	Hela_transcript_peak_579
ENST00000219551.2	242	441	200	342	1	3.70476	1.96078	2.13038	Hela_transcript_peak_580
ENST00000219596.5	590	789	200	690	1	3.10847	1.92308	2.08617	Hela_transcript_peak_581
ENST00000219596.5	3085	3284	200	3185	1	3.10847	1.92308	2.08617	Hela_transcript_peak_582
ENST00000219611.7	267	466	200	367	1	2.76206	1.88679	1.87672	Hela_transcript_peak_583
ENST00000219611.7	2505	2704	200	2605	1	2.76206	1.88679	1.87672	Hela_transcript_peak_584
ENST00000219611.7	3014	3213	200	3114	1	2.76206	1.88679	1.87672	Hela_transcript_peak_585
ENST00000219689.11	1941	2140	200	2041	1	2.32986	1.81818	1.54639	Hela_transcript_peak_586
ENST00000219689.11	2847	3046	200	2947	1	2.32986	1.81818	1.54639	Hela_transcript_peak_587
ENST00000219689.11	4476	4675	200	4576	1	2.04907	1.75439	1.33904	Hela_transcript_peak_588
ENST00000219689.11	4915	5114	200	5015	1	2.04907	1.75439	1.33904	Hela_transcript_peak_589
ENST00000219689.11	5959	6158	200	6059	1	2.04907	1.75439	1.33904	Hela_transcript_peak_590
ENST00000219689.11	9352	9628	277	9452	2	3.81064	2.72727	2.19984	Hela_transcript_peak_591
ENST00000219782.10	626	825	200	731	3	4.08667	3.27869	2.42574	Hela_transcript_peak_592
ENST00000219782.10	991	1201	211	1088	5	6.88453	4.91803	4.59002	Hela_transcript_peak_593
ENST00000219794.11	41	240	200	141	1	2.76206	1.88679	1.87672	Hela_transcript_peak_594
ENST00000219794.11	431	630	200	531	1	2.76206	1.88679	1.87672	Hela_transcript_peak_595
ENST00000219794.11	837	1036	200	937	1	2.76206	1.88679	1.87672	Hela_transcript_peak_596
ENST00000219797.9	598	797	200	698	1	3.70476	1.96078	2.13038	Hela_transcript_peak_597
ENST00000219821.9	3293	3492	200	3393	1	3.70476	1.96078	2.13038	Hela_transcript_peak_598
ENST00000219837.12	48	247	200	148	1	2.76206	1.88679	1.87672	Hela_transcript_peak_599
ENST00000219837.12	3028	3227	200	3128	1	2.76206	1.88679	1.87672	Hela_transcript_peak_600
ENST00000219837.12	4490	4689	200	4590	1	2.76206	1.88679	1.87672	Hela_transcript_peak_601
ENST00000219905.11	6104	6493	390	6299	2	3.81064	2.72727	2.19984	Hela_transcript_peak_602
ENST00000219905.11	7312	7511	200	7412	1	2.32986	1.81818	1.54639	Hela_transcript_peak_603
ENST00000219905.11	8383	8582	200	8483	1	2.32986	1.81818	1.54639	Hela_transcript_peak_604
ENST00000219905.11	9619	9818	200	9719	1	2.32986	1.81818	1.54639	Hela_transcript_peak_605
ENST00000220058.9	1375	1574	200	1475	1	3.10847	1.92308	2.08617	Hela_transcript_peak_606
ENST00000220058.9	2053	2252	200	2153	1	3.10847	1.92308	2.08617	Hela_transcript_peak_607
ENST00000220325.9	16	215	200	116	1	2.04907	1.75439	1.33904	Hela_transcript_peak_608
ENST00000220325.9	331	530	200	431	1	2.04907	1.75439	1.33904	Hela_transcript_peak_609
ENST00000220325.9	1130	1704	575	1322	2	3.38521	2.63158	2.13038	Hela_transcript_peak_610
ENST00000220325.9	1796	1995	200	1896	1	2.04907	1.75439	1.33904	Hela_transcript_peak_611
ENST00000220325.9	2639	2838	200	2739	1	2.04907	1.75439	1.33904	Hela_transcript_peak_612
ENST00000220478.8	959	1158	200	1059	1	3.10847	1.92308	2.08617	Hela_transcript_peak_613
ENST00000220478.8	2823	3022	200	2923	1	3.10847	1.92308	2.08617	Hela_transcript_peak_614
ENST00000220496.9	1839	2038	200	1939	1	3.70476	1.96078	2.13038	Hela_transcript_peak_615
ENST00000220507.5	658	857	200	758	1	3.70476	1.96078	2.13038	Hela_transcript_peak_616
ENST00000220509.10	113	312	200	213	1	2.51793	1.85185	1.69647	Hela_transcript_peak_617
ENST00000220509.10	594	793	200	694	1	2.51793	1.85185	1.69647	Hela_transcript_peak_618
ENST00000220509.10	3342	3541	200	3442	1	2.51793	1.85185	1.69647	Hela_transcript_peak_619
ENST00000220531.7	3314	3513	200	3414	1	3.10847	1.92308	2.08617	Hela_transcript_peak_620
ENST00000220562.8	192	391	200	292	1	2.51793	1.85185	1.69647	Hela_transcript_peak_621
ENST00000220562.8	803	1002	200	847	1	2.51793	1.85185	1.69647	Hela_transcript_peak_622
ENST00000220562.8	4845	5047	203	4946	2	3.81064	2.72727	2.19984	Hela_transcript_peak_623
ENST00000220562.8	5891	6090	200	5991	1	2.76206	1.88679	1.87672	Hela_transcript_peak_624
ENST00000220592.10	850	1049	200	995	3	3.11	2.85714	2.08738	Hela_transcript_peak_625
ENST00000220592.10	6160	6382	223	6190	5	3.27142	3.0303	2.13038	Hela_transcript_peak_626
ENST00000220597.4	8318	8517	200	8418	1	3.70476	1.96078	2.13038	Hela_transcript_peak_627
ENST00000220751.5	55	254	200	155	1	3.70476	1.96078	2.13038	Hela_transcript_peak_628
ENST00000220763.10	991	1190	200	1091	1	3.70476	1.96078	2.13038	Hela_transcript_peak_629
ENST00000220764.7	749	948	200	849	1	3.70476	1.96078	2.13038	Hela_transcript_peak_630
ENST00000220822.11	43	242	200	143	1	3.70476	1.96078	2.13038	Hela_transcript_peak_631
ENST00000220849.9	630	829	200	730	1	3.10847	1.92308	2.08617	Hela_transcript_peak_632
ENST00000220849.9	1118	1317	200	1218	1	3.10847	1.92308	2.08617	Hela_transcript_peak_633
ENST00000220853.8	481	680	200	581	1	3.10847	1.92308	2.08617	Hela_transcript_peak_634
ENST00000220853.8	2329	2528	200	2429	1	3.10847	1.92308	2.08617	Hela_transcript_peak_635
ENST00000220888.9	2877	3076	200	2977	1	2.76206	1.88679	1.87672	Hela_transcript_peak_636
ENST00000220888.9	4846	5045	200	4946	1	2.76206	1.88679	1.87672	Hela_transcript_peak_637
ENST00000220913.10	145	344	200	245	1	3.70476	1.96078	2.13038	Hela_transcript_peak_638
ENST00000220966.10	2478	2677	200	2578	1	3.70476	1.96078	2.13038	Hela_transcript_peak_639
ENST00000221086.8	3439	3638	200	3539	1	2.51793	1.85185	1.69647	Hela_transcript_peak_640
ENST00000221086.8	5111	5310	200	5211	1	2.51793	1.85185	1.69647	Hela_transcript_peak_641
ENST00000221086.8	5514	5863	350	5689	2	4.09489	2.77778	2.42574	Hela_transcript_peak_642
ENST00000221114.8	237	445	209	341	2	4.98499	2.88462	2.98133	Hela_transcript_peak_643
ENST00000221130.11	32	231	200	132	1	2.76206	1.88679	1.87672	Hela_transcript_peak_644
ENST00000221130.11	738	937	200	838	1	2.76206	1.88679	1.87672	Hela_transcript_peak_645
ENST00000221130.11	1911	2110	200	2011	1	2.76206	1.88679	1.87672	Hela_transcript_peak_646
ENST00000221138.9	863	1133	271	998	2	4.09489	2.77778	2.42574	Hela_transcript_peak_647
ENST00000221138.9	1185	1384	200	1285	1	2.51793	1.85185	1.69647	Hela_transcript_peak_648
ENST00000221138.9	1483	1682	200	1583	1	2.51793	1.85185	1.69647	Hela_transcript_peak_649
ENST00000221200.9	1188	1414	227	1301	3	6.28843	3.77359	4.04867	Hela_transcript_peak_650
ENST00000221264.8	1	241	241	86	2	4.98499	2.88462	2.98133	Hela_transcript_peak_651
ENST00000221265.8	1562	1761	200	1662	1	3.70476	1.96078	2.13038	Hela_transcript_peak_652
ENST00000221283.10	1590	1885	296	1745	2	4.98499	2.88462	2.98133	Hela_transcript_peak_653
ENST00000221315.10	2617	2816	200	2717	1	3.70476	1.96078	2.13038	Hela_transcript_peak_654
ENST00000221327.8	1381	1580	200	1481	1	3.70476	1.96078	2.13038	Hela_transcript_peak_655
ENST00000221419.9	542	741	200	642	1	3.70476	1.96078	2.13038	Hela_transcript_peak_656
ENST00000221448.9	531	836	306	684	2	4.09489	2.77778	2.42574	Hela_transcript_peak_657
ENST00000221448.9	863	1062	200	963	1	2.51793	1.85185	1.69647	Hela_transcript_peak_658
ENST00000221486.5	854	1071	218	963	2	4.09489	2.77778	2.42574	Hela_transcript_peak_659
ENST00000221486.5	1266	1465	200	1366	1	2.51793	1.85185	1.69647	Hela_transcript_peak_660
ENST00000221486.5	1802	2001	200	1902	1	2.51793	1.85185	1.69647	Hela_transcript_peak_661
ENST00000221494.10	481	859	379	670	4	6.39912	4.38596	4.14386	Hela_transcript_peak_662
ENST00000221543.10	1664	1863	200	1764	1	3.70476	1.96078	2.13038	Hela_transcript_peak_663
ENST00000221561.12	605	968	364	787	2	4.98499	2.88462	2.98133	Hela_transcript_peak_664
ENST00000221566.7	342	541	200	432	3	4.42147	3.38983	2.69198	Hela_transcript_peak_665
ENST00000221566.7	1669	1868	200	1721	3	4.42147	3.38983	2.69198	Hela_transcript_peak_666
ENST00000221576.4	22	229	208	126	2	4.98499	2.88462	2.98133	Hela_transcript_peak_667
ENST00000221665.5	1503	1702	200	1603	1	3.70476	1.96078	2.13038	Hela_transcript_peak_668
ENST00000221671.8	2096	2357	262	2227	2	4.98499	2.88462	2.98133	Hela_transcript_peak_669
ENST00000221784.8	198	397	200	298	1	3.70476	1.96078	2.13038	Hela_transcript_peak_670
ENST00000221801.8	229	428	200	329	1	3.70476	1.96078	2.13038	Hela_transcript_peak_671
ENST00000221891.8	83	282	200	183	1	3.70476	1.96078	2.13038	Hela_transcript_peak_672
ENST00000221899.7	145	344	200	245	1	3.70476	1.96078	2.13038	Hela_transcript_peak_673
ENST00000221930.5	1143	1342	200	1291	3	4.61917	3.44828	2.83753	Hela_transcript_peak_674
ENST00000221957.9	551	863	313	707	2	4.98499	2.88462	2.98133	Hela_transcript_peak_675
ENST00000221975.6	89	500	412	444	5	7.39259	5.08475	5.05197	Hela_transcript_peak_676
ENST00000221980.5	848	1087	240	968	2	3.81064	2.72727	2.19984	Hela_transcript_peak_677
ENST00000221980.5	1203	1507	305	1355	3	5.4149	3.63636	3.34756	Hela_transcript_peak_678
ENST00000221996.12	1547	1746	200	1647	1	3.10847	1.92308	2.08617	Hela_transcript_peak_679
ENST00000221996.12	3470	3669	200	3570	1	3.10847	1.92308	2.08617	Hela_transcript_peak_680
ENST00000222008.11	85	284	200	185	1	3.10847	1.92308	2.08617	Hela_transcript_peak_681
ENST00000222008.11	313	512	200	413	1	3.10847	1.92308	2.08617	Hela_transcript_peak_682
ENST00000222120.8	3	202	200	103	1	3.10847	1.92308	2.08617	Hela_transcript_peak_683
ENST00000222120.8	1061	1260	200	1161	1	3.10847	1.92308	2.08617	Hela_transcript_peak_684
ENST00000222145.9	1488	1861	374	1675	3	6.28843	3.77359	4.04867	Hela_transcript_peak_685
ENST00000222219.8	12	211	200	112	1	3.10847	1.92308	2.08617	Hela_transcript_peak_686
ENST00000222219.8	887	1086	200	987	1	3.10847	1.92308	2.08617	Hela_transcript_peak_687
ENST00000222224.3	1236	1435	200	1336	1	3.70476	1.96078	2.13038	Hela_transcript_peak_688
ENST00000222247.10	25	465	441	193	6	8.67112	5.83333	6.20766	Hela_transcript_peak_689
ENST00000222249.13	1826	2025	200	1926	1	3.70476	1.96078	2.13038	Hela_transcript_peak_690
ENST00000222250.5	1364	1563	200	1464	1	3.70476	1.96078	2.13038	Hela_transcript_peak_691
ENST00000222254.13	2912	3111	200	3012	1	3.10847	1.92308	2.08617	Hela_transcript_peak_692
ENST00000222254.13	3443	3642	200	3543	1	3.10847	1.92308	2.08617	Hela_transcript_peak_693
ENST00000222256.8	379	578	200	479	1	2.76206	1.88679	1.87672	Hela_transcript_peak_694
ENST00000222256.8	740	939	200	840	1	2.76206	1.88679	1.87672	Hela_transcript_peak_695
ENST00000222305.8	1386	1585	200	1486	1	3.70476	1.96078	2.13038	Hela_transcript_peak_696
ENST00000222308.8	475	674	200	575	1	2.76206	1.88679	1.87672	Hela_transcript_peak_697
ENST00000222308.8	847	1237	391	1042	2	4.46321	2.83019	2.69198	Hela_transcript_peak_698
ENST00000222329.9	149	348	200	249	1	2.17724	1.78571	1.41845	Hela_transcript_peak_699
ENST00000222329.9	1706	1992	287	1849	2	3.57958	2.67857	2.13038	Hela_transcript_peak_700
ENST00000222330.8	1953	2152	200	2053	1	3.70476	1.96078	2.13038	Hela_transcript_peak_701
ENST00000222339.7	880	1079	200	980	1	3.10847	1.92308	2.08617	Hela_transcript_peak_702
ENST00000222345.11	7092	7448	357	7270	2	4.46321	2.83019	2.69198	Hela_transcript_peak_703
ENST00000222388.6	818	1017	200	918	1	2.17724	1.78571	1.41845	Hela_transcript_peak_704
ENST00000222388.6	1289	1753	465	1470	4	6.72664	4.46429	4.43835	Hela_transcript_peak_705
ENST00000222399.11	5364	5586	223	5557	20	24.61575	13.125	21.63876	Hela_transcript_peak_706
ENST00000222402.8	3748	3947	200	3848	1	3.70476	1.96078	2.13038	Hela_transcript_peak_707
ENST00000222543.11	1205	1404	200	1305	1	3.10847	1.92308	2.08617	Hela_transcript_peak_708
ENST00000222543.11	1965	2164	200	2065	1	3.10847	1.92308	2.08617	Hela_transcript_peak_709
ENST00000222547.8	123	322	200	223	1	2.76206	1.88679	1.87672	Hela_transcript_peak_710
ENST00000222547.8	974	1173	200	1074	1	2.76206	1.88679	1.87672	Hela_transcript_peak_711
ENST00000222547.8	1227	1426	200	1327	1	2.76206	1.88679	1.87672	Hela_transcript_peak_712
ENST00000222553.8	81	280	200	181	1	2.76206	1.88679	1.87672	Hela_transcript_peak_713
ENST00000222553.8	2317	2516	200	2417	1	2.76206	1.88679	1.87672	Hela_transcript_peak_714
ENST00000222553.8	3397	3596	200	3497	1	2.76206	1.88679	1.87672	Hela_transcript_peak_715
ENST00000222567.6	2434	2633	200	2534	1	3.70476	1.96078	2.13038	Hela_transcript_peak_716
ENST00000222572.8	738	937	200	838	1	3.70476	1.96078	2.13038	Hela_transcript_peak_717
ENST00000222573.5	29	228	200	129	1	2.76206	1.88679	1.87672	Hela_transcript_peak_718
ENST00000222573.5	1169	1368	200	1269	1	2.76206	1.88679	1.87672	Hela_transcript_peak_719
ENST00000222573.5	1549	1748	200	1649	1	2.76206	1.88679	1.87672	Hela_transcript_peak_720
ENST00000222574.9	766	965	200	866	1	3.70476	1.96078	2.13038	Hela_transcript_peak_721
ENST00000222584.8	1787	1986	200	1887	1	3.70476	1.96078	2.13038	Hela_transcript_peak_722
ENST00000222644.9	2441	2640	200	2541	1	3.10847	1.92308	2.08617	Hela_transcript_peak_723
ENST00000222644.9	6061	6260	200	6161	1	3.10847	1.92308	2.08617	Hela_transcript_peak_724
ENST00000222673.6	468	667	200	568	1	2.51793	1.85185	1.69647	Hela_transcript_peak_725
ENST00000222673.6	2949	3148	200	3049	1	2.51793	1.85185	1.69647	Hela_transcript_peak_726
ENST00000222673.6	3453	3722	270	3588	2	4.09489	2.77778	2.42574	Hela_transcript_peak_727
ENST00000222690.10	60	528	469	208	2	3.38521	2.63158	2.13038	Hela_transcript_peak_728
ENST00000222690.10	1347	1546	200	1447	1	2.04907	1.75439	1.33904	Hela_transcript_peak_729
ENST00000222690.10	2112	2311	200	2212	1	2.04907	1.75439	1.33904	Hela_transcript_peak_730
ENST00000222690.10	2426	2625	200	2526	1	2.04907	1.75439	1.33904	Hela_transcript_peak_731
ENST00000222690.10	2742	2941	200	2842	1	2.04907	1.75439	1.33904	Hela_transcript_peak_732
ENST00000222693.5	11	217	207	143	4	4.42739	3.67647	2.69198	Hela_transcript_peak_733
ENST00000222693.5	2283	2509	227	2392	12	15.7074	9.55882	12.90849	Hela_transcript_peak_734
ENST00000222725.10	3	205	203	104	2	4.98499	2.88462	2.98133	Hela_transcript_peak_735
ENST00000222753.5	23	222	200	123	1	3.10847	1.92308	2.08617	Hela_transcript_peak_736
ENST00000222753.5	1315	1514	200	1415	1	3.10847	1.92308	2.08617	Hela_transcript_peak_737
ENST00000222800.7	1115	1314	200	1215	1	3.70476	1.96078	2.13038	Hela_transcript_peak_738
ENST00000222803.9	1320	1519	200	1420	1	2.32986	1.81818	1.54639	Hela_transcript_peak_739
ENST00000222803.9	2961	3160	200	3061	1	2.32986	1.81818	1.54639	Hela_transcript_peak_740
ENST00000222803.9	3414	3729	316	3572	2	3.81064	2.72727	2.19984	Hela_transcript_peak_741
ENST00000222803.9	4127	4326	200	4227	1	2.32986	1.81818	1.54639	Hela_transcript_peak_742
ENST00000222812.8	37	236	200	137	1	3.70476	1.96078	2.13038	Hela_transcript_peak_743
ENST00000222969.10	349	548	200	449	1	3.70476	1.96078	2.13038	Hela_transcript_peak_744
ENST00000222990.8	870	1281	412	970	1	2.04907	1.75439	1.33904	Hela_transcript_peak_745
ENST00000222990.8	1403	1602	200	1503	1	2.04907	1.75439	1.33904	Hela_transcript_peak_746
ENST00000222990.8	2079	2278	200	2179	1	2.04907	1.75439	1.33904	Hela_transcript_peak_747
ENST00000222990.8	2944	3143	200	3044	1	2.04907	1.75439	1.33904	Hela_transcript_peak_748
ENST00000222990.8	3230	3429	200	3330	1	2.04907	1.75439	1.33904	Hela_transcript_peak_749
ENST00000223023.5	404	889	486	591	2	3.38521	2.63158	2.13038	Hela_transcript_peak_750
ENST00000223023.5	1610	1809	200	1710	1	2.04907	1.75439	1.33904	Hela_transcript_peak_751
ENST00000223023.5	2678	2984	307	2831	3	4.84423	3.50877	2.98133	Hela_transcript_peak_752
ENST00000223029.8	18	217	200	118	1	2.76206	1.88679	1.87672	Hela_transcript_peak_753
ENST00000223029.8	892	1160	269	1026	2	4.46321	2.83019	2.69198	Hela_transcript_peak_754
ENST00000223051.8	1270	1469	200	1370	1	2.76206	1.88679	1.87672	Hela_transcript_peak_755
ENST00000223051.8	1554	1753	200	1654	1	2.76206	1.88679	1.87672	Hela_transcript_peak_756
ENST00000223051.8	1981	2180	200	2081	1	2.76206	1.88679	1.87672	Hela_transcript_peak_757
ENST00000223061.6	161	360	200	261	1	3.10847	1.92308	2.08617	Hela_transcript_peak_758
ENST00000223061.6	586	785	200	686	1	3.10847	1.92308	2.08617	Hela_transcript_peak_759
ENST00000223073.6	2685	2884	200	2785	1	2.17724	1.78571	1.41845	Hela_transcript_peak_760
ENST00000223073.6	3738	3937	200	3838	1	2.04907	1.75439	1.33904	Hela_transcript_peak_761
ENST00000223073.6	4517	4716	200	4617	1	2.04907	1.75439	1.33904	Hela_transcript_peak_762
ENST00000223073.6	5566	5765	200	5666	1	2.04907	1.75439	1.33904	Hela_transcript_peak_763
ENST00000223073.6	6849	7048	200	6949	1	2.04907	1.75439	1.33904	Hela_transcript_peak_764
ENST00000223073.6	7650	7849	200	7667	1	2.04907	1.75439	1.33904	Hela_transcript_peak_765
ENST00000223073.6	7876	8075	200	7976	1	2.17724	1.78571	1.41845	Hela_transcript_peak_766
ENST00000223073.6	14250	14449	200	14350	1	2.51793	1.85185	1.69647	Hela_transcript_peak_767
ENST00000223073.6	14843	15042	200	14943	1	2.51793	1.85185	1.69647	Hela_transcript_peak_768
ENST00000223073.6	15122	15417	296	15270	2	4.09489	2.77778	2.42574	Hela_transcript_peak_769
ENST00000223084.7	483	682	200	583	1	2.76206	1.88679	1.87672	Hela_transcript_peak_770
ENST00000223084.7	848	1047	200	948	1	2.76206	1.88679	1.87672	Hela_transcript_peak_771
ENST00000223095.4	29	231	203	155	5	7.39259	5.08475	5.05197	Hela_transcript_peak_772
ENST00000223127.8	1768	2071	304	1920	2	4.46321	2.83019	2.69198	Hela_transcript_peak_773
ENST00000223127.8	2165	2364	200	2265	1	2.76206	1.88679	1.87672	Hela_transcript_peak_774
ENST00000223129.8	627	826	200	727	1	2.76206	1.88679	1.87672	Hela_transcript_peak_775
ENST00000223129.8	1191	1502	312	1347	2	4.46321	2.83019	2.69198	Hela_transcript_peak_776
ENST00000223136.4	31	230	200	131	1	3.10847	1.92308	2.08617	Hela_transcript_peak_777
ENST00000223136.4	456	655	200	556	1	3.10847	1.92308	2.08617	Hela_transcript_peak_778
ENST00000223145.10	56	264	209	160	2	3.81064	2.72727	2.19984	Hela_transcript_peak_779
ENST00000223145.10	468	667	200	568	1	2.32986	1.81818	1.54639	Hela_transcript_peak_780
ENST00000223145.10	1403	1602	200	1503	1	2.32986	1.81818	1.54639	Hela_transcript_peak_781
ENST00000223145.10	2635	2834	200	2735	1	2.32986	1.81818	1.54639	Hela_transcript_peak_782
ENST00000223210.5	3672	3871	200	3772	1	3.70476	1.96078	2.13038	Hela_transcript_peak_783
ENST00000223321.9	92	291	200	192	1	2.51793	1.85185	1.69647	Hela_transcript_peak_784
ENST00000223321.9	536	735	200	636	1	2.51793	1.85185	1.69647	Hela_transcript_peak_785
ENST00000223321.9	852	1163	312	1008	2	4.09489	2.77778	2.42574	Hela_transcript_peak_786
ENST00000223336.10	16	215	200	116	1	3.70476	1.96078	2.13038	Hela_transcript_peak_787
ENST00000223361.7	979	1178	200	1079	1	3.70476	1.96078	2.13038	Hela_transcript_peak_788
ENST00000223368.7	1102	1301	200	1202	1	3.70476	1.96078	2.13038	Hela_transcript_peak_789
ENST00000223369.3	515	725	211	620	2	3.81064	2.72727	2.19984	Hela_transcript_peak_790
ENST00000223369.3	1635	1834	200	1735	1	2.32986	1.81818	1.54639	Hela_transcript_peak_791
ENST00000223369.3	2092	2291	200	2192	1	2.32986	1.81818	1.54639	Hela_transcript_peak_792
ENST00000223459.10	283	482	200	383	1	2.32986	1.81818	1.54639	Hela_transcript_peak_793
ENST00000223459.10	778	979	202	879	2	3.81064	2.72727	2.19984	Hela_transcript_peak_794
ENST00000223459.10	1008	1207	200	1108	1	2.32986	1.81818	1.54639	Hela_transcript_peak_795
ENST00000223459.10	2146	2345	200	2246	1	2.32986	1.81818	1.54639	Hela_transcript_peak_796
ENST00000223500.9	74	284	211	157	4	6.11638	4.31035	3.96448	Hela_transcript_peak_797
ENST00000223528.6	6563	6762	200	6663	1	3.70476	1.96078	2.13038	Hela_transcript_peak_798
ENST00000223641.5	47	246	200	147	1	3.70476	1.96078	2.13038	Hela_transcript_peak_799
ENST00000223791.7	1210	1409	200	1310	1	3.10847	1.92308	2.08617	Hela_transcript_peak_800
ENST00000223791.7	1448	1647	200	1548	1	3.10847	1.92308	2.08617	Hela_transcript_peak_801
ENST00000223864.7	83	282	200	183	1	3.70476	1.96078	2.13038	Hela_transcript_peak_802
ENST00000223865.8	346	545	200	446	1	2.51793	1.85185	1.69647	Hela_transcript_peak_803
ENST00000223865.8	902	1101	200	1002	1	2.51793	1.85185	1.69647	Hela_transcript_peak_804
ENST00000223865.8	1212	1411	200	1312	1	2.51793	1.85185	1.69647	Hela_transcript_peak_805
ENST00000223865.8	1928	2127	200	2028	1	2.51793	1.85185	1.69647	Hela_transcript_peak_806
ENST00000224073.6	18	662	645	486	9	11.63445	7.57576	8.98147	Hela_transcript_peak_807
ENST00000224140.6	34	233	200	134	1	2.04907	1.75439	1.33904	Hela_transcript_peak_808
ENST00000224140.6	9790	9989	200	9890	1	2.76206	1.88679	1.87672	Hela_transcript_peak_809
ENST00000224237.9	182	738	557	542	10	9.71366	6.54762	7.18148	Hela_transcript_peak_810
ENST00000224237.9	1099	1688	590	1333	7	6.20693	4.7619	4.04867	Hela_transcript_peak_811
ENST00000224652.10	2084	2283	200	2184	1	3.70476	1.96078	2.13038	Hela_transcript_peak_812
ENST00000224807.9	1354	1553	200	1454	1	3.70476	1.96078	2.13038	Hela_transcript_peak_813
ENST00000224949.9	141	340	200	241	1	2.32986	1.81818	1.54639	Hela_transcript_peak_814
ENST00000224949.9	1147	1346	200	1247	1	2.32986	1.81818	1.54639	Hela_transcript_peak_815
ENST00000224949.9	2637	2836	200	2737	1	2.32986	1.81818	1.54639	Hela_transcript_peak_816
ENST00000224949.9	3035	3267	233	3151	2	3.81064	2.72727	2.19984	Hela_transcript_peak_817
ENST00000225174.8	747	1033	287	890	2	3.81064	2.72727	2.19984	Hela_transcript_peak_818
ENST00000225174.8	1123	1322	200	1223	1	2.32986	1.81818	1.54639	Hela_transcript_peak_819
ENST00000225174.8	1375	1771	397	1573	2	3.81064	2.72727	2.19984	Hela_transcript_peak_820
ENST00000225235.4	408	607	200	508	1	3.70476	1.96078	2.13038	Hela_transcript_peak_821
ENST00000225296.8	31	251	221	141	2	3.57958	2.67857	2.13038	Hela_transcript_peak_822
ENST00000225296.8	3445	3644	200	3545	1	2.04907	1.75439	1.33904	Hela_transcript_peak_823
ENST00000225296.8	4171	4587	417	4271	1	2.04907	1.75439	1.33904	Hela_transcript_peak_824
ENST00000225296.8	4967	5166	200	5041	1	2.17724	1.78571	1.41845	Hela_transcript_peak_825
ENST00000225296.8	5335	5534	200	5435	1	2.32986	1.81818	1.54639	Hela_transcript_peak_826
ENST00000225298.12	37	267	231	152	2	4.09489	2.77778	2.42574	Hela_transcript_peak_827
ENST00000225298.12	1132	1342	211	1237	2	4.09489	2.77778	2.42574	Hela_transcript_peak_828
ENST00000225308.12	55	254	200	155	1	3.10847	1.92308	2.08617	Hela_transcript_peak_829
ENST00000225308.12	952	1151	200	1052	1	3.10847	1.92308	2.08617	Hela_transcript_peak_830
ENST00000225371.6	1939	2138	200	2039	1	3.70476	1.96078	2.13038	Hela_transcript_peak_831
ENST00000225388.9	1844	2191	348	2013	7	7.94311	5.71429	5.53294	Hela_transcript_peak_832
ENST00000225388.9	2602	2899	298	2750	4	4.21294	3.57143	2.54177	Hela_transcript_peak_833
ENST00000225388.9	8434	8812	379	8623	2	3.38521	2.63158	2.13038	Hela_transcript_peak_834
ENST00000225388.9	9164	9363	200	9264	1	2.04907	1.75439	1.33904	Hela_transcript_peak_835
ENST00000225388.9	9471	9670	200	9571	1	2.17724	1.78571	1.41845	Hela_transcript_peak_836
ENST00000225394.7	3498	3697	200	3598	1	3.70476	1.96078	2.13038	Hela_transcript_peak_837
ENST00000225430.9	438	637	200	538	1	3.10847	1.92308	2.08617	Hela_transcript_peak_838
ENST00000225504.8	985	1184	200	1085	1	3.70476	1.96078	2.13038	Hela_transcript_peak_839
ENST00000225519.3	926	1125	200	1026	1	2.76206	1.88679	1.87672	Hela_transcript_peak_840
ENST00000225519.3	1626	2019	394	1823	2	4.46321	2.83019	2.69198	Hela_transcript_peak_841
ENST00000225573.5	1415	1614	200	1515	1	3.70476	1.96078	2.13038	Hela_transcript_peak_842
ENST00000225576.7	22	221	200	122	1	3.70476	1.96078	2.13038	Hela_transcript_peak_843
ENST00000225603.9	1	373	373	187	3	5.4149	3.63636	3.34756	Hela_transcript_peak_844
ENST00000225603.9	1388	1595	208	1492	2	3.81064	2.72727	2.19984	Hela_transcript_peak_845
ENST00000225648.4	28	227	200	128	1	3.10847	1.92308	2.08617	Hela_transcript_peak_846
ENST00000225655.5	497	1291	795	1076	8	9.29728	6.42857	6.78645	Hela_transcript_peak_847
ENST00000225688.4	64	263	200	164	1	3.70476	1.96078	2.13038	Hela_transcript_peak_848
ENST00000225696.8	1066	1265	200	1166	1	3.70476	1.96078	2.13038	Hela_transcript_peak_849
ENST00000225698.8	64	265	202	165	2	3.81064	2.72727	2.19984	Hela_transcript_peak_850
ENST00000225698.8	667	1168	502	808	2	3.81064	2.72727	2.19984	Hela_transcript_peak_851
ENST00000225719.9	59	258	200	159	1	2.04907	1.75439	1.33904	Hela_transcript_peak_852
ENST00000225719.9	1140	1357	218	1249	2	3.38521	2.63158	2.13038	Hela_transcript_peak_853
ENST00000225719.9	1643	2005	363	1824	2	3.38521	2.63158	2.13038	Hela_transcript_peak_854
ENST00000225719.9	2931	3185	255	3058	2	3.38521	2.63158	2.13038	Hela_transcript_peak_855
ENST00000225724.9	49	248	200	149	1	2.04907	1.75439	1.33904	Hela_transcript_peak_856
ENST00000225724.9	937	1136	200	1037	1	2.04907	1.75439	1.33904	Hela_transcript_peak_857
ENST00000225724.9	1323	1522	200	1423	1	2.04907	1.75439	1.33904	Hela_transcript_peak_858
ENST00000225724.9	3374	3749	376	3562	3	4.84423	3.50877	2.98133	Hela_transcript_peak_859
ENST00000225724.9	3815	4014	200	3915	1	2.04907	1.75439	1.33904	Hela_transcript_peak_860
ENST00000225726.10	1412	1614	203	1458	4	4.21294	3.57143	2.54177	Hela_transcript_peak_861
ENST00000225726.10	2071	2457	387	2265	11	13.61579	8.57143	10.89235	Hela_transcript_peak_862
ENST00000225737.11	27	229	203	128	4	6.39912	4.38596	4.14386	Hela_transcript_peak_863
ENST00000225737.11	3144	3574	431	3263	2	3.38521	2.63158	2.13038	Hela_transcript_peak_864
ENST00000225742.13	721	920	200	821	1	2.76206	1.88679	1.87672	Hela_transcript_peak_865
ENST00000225742.13	1059	1302	244	1181	2	4.46321	2.83019	2.69198	Hela_transcript_peak_866
ENST00000225760.5	2300	2499	200	2400	1	3.70476	1.96078	2.13038	Hela_transcript_peak_867
ENST00000225777.7	643	842	200	743	1	3.70476	1.96078	2.13038	Hela_transcript_peak_868
ENST00000225792.9	2091	2290	200	2191	1	3.10847	1.92308	2.08617	Hela_transcript_peak_869
ENST00000225831.4	1	406	406	189	3	5.79561	3.7037	3.66673	Hela_transcript_peak_870
ENST00000225873.9	602	801	200	702	1	3.70476	1.96078	2.13038	Hela_transcript_peak_871
ENST00000225916.10	1077	1276	200	1177	1	3.10847	1.92308	2.08617	Hela_transcript_peak_872
ENST00000225916.10	2151	2350	200	2251	1	3.10847	1.92308	2.08617	Hela_transcript_peak_873
ENST00000225927.7	919	1118	200	1019	1	3.70476	1.96078	2.13038	Hela_transcript_peak_874
ENST00000225964.9	250	467	218	359	3	5.10509	3.57143	3.07299	Hela_transcript_peak_875
ENST00000225964.9	1920	2119	200	2020	1	2.17724	1.78571	1.41845	Hela_transcript_peak_876
ENST00000225964.9	2638	2837	200	2738	1	2.17724	1.78571	1.41845	Hela_transcript_peak_877
ENST00000225964.9	3514	3713	200	3614	1	2.17724	1.78571	1.41845	Hela_transcript_peak_878
ENST00000225972.8	246	684	439	418	8	10.13831	6.81818	7.57894	Hela_transcript_peak_879
ENST00000226004.8	220	595	376	408	2	4.09489	2.77778	2.42574	Hela_transcript_peak_880
ENST00000226004.8	3542	3741	200	3642	1	2.51793	1.85185	1.69647	Hela_transcript_peak_881
ENST00000226105.11	9	208	200	109	1	3.70476	1.96078	2.13038	Hela_transcript_peak_882
ENST00000226193.5	1697	1896	200	1797	1	3.70476	1.96078	2.13038	Hela_transcript_peak_883
ENST00000226225.7	1699	1898	200	1799	1	3.70476	1.96078	2.13038	Hela_transcript_peak_884
ENST00000226230.8	26	225	200	126	1	3.10847	1.92308	2.08617	Hela_transcript_peak_885
ENST00000226230.8	439	638	200	539	1	3.10847	1.92308	2.08617	Hela_transcript_peak_886
ENST00000226253.9	526	725	200	626	1	3.70476	1.96078	2.13038	Hela_transcript_peak_887
ENST00000226319.11	2968	3167	200	3068	1	3.10847	1.92308	2.08617	Hela_transcript_peak_888
ENST00000226319.11	4937	5136	200	5037	1	3.10847	1.92308	2.08617	Hela_transcript_peak_889
ENST00000226578.9	1407	1606	200	1507	1	3.70476	1.96078	2.13038	Hela_transcript_peak_890
ENST00000226725.11	114	342	229	228	2	4.46321	2.83019	2.69198	Hela_transcript_peak_891
ENST00000226725.11	2341	2540	200	2441	1	2.76206	1.88679	1.87672	Hela_transcript_peak_892
ENST00000227157.8	974	1246	273	1110	2	4.09489	2.77778	2.42574	Hela_transcript_peak_893
ENST00000227157.8	1453	1693	241	1573	2	4.09489	2.77778	2.42574	Hela_transcript_peak_894
ENST00000227266.10	416	786	371	601	6	10.19372	6.25	7.61493	Hela_transcript_peak_895
ENST00000227322.8	2689	2888	200	2789	1	3.10847	1.92308	2.08617	Hela_transcript_peak_896
ENST00000227322.8	4722	4921	200	4822	1	3.10847	1.92308	2.08617	Hela_transcript_peak_897
ENST00000227378.7	1369	1884	516	1706	5	6.46405	4.7619	4.20465	Hela_transcript_peak_898
ENST00000227378.7	1930	2186	257	2011	4	5.09812	3.96825	3.07299	Hela_transcript_peak_899
ENST00000227451.4	3741	3940	200	3841	1	3.70476	1.96078	2.13038	Hela_transcript_peak_900
ENST00000227471.7	1896	2095	200	1996	1	3.70476	1.96078	2.13038	Hela_transcript_peak_901
ENST00000227474.8	370	569	200	470	1	2.76206	1.88679	1.87672	Hela_transcript_peak_902
ENST00000227474.8	612	906	295	759	2	4.46321	2.83019	2.69198	Hela_transcript_peak_903
ENST00000227503.13	2169	2368	200	2269	1	3.70476	1.96078	2.13038	Hela_transcript_peak_904
ENST00000227507.2	3628	3827	200	3739	3	4.24534	3.33333	2.56919	Hela_transcript_peak_905
ENST00000227520.10	1	200	200	101	1	3.10847	1.92308	2.08617	Hela_transcript_peak_906
ENST00000227520.10	1088	1287	200	1188	1	3.10847	1.92308	2.08617	Hela_transcript_peak_907
ENST00000227524.9	6	215	210	111	2	4.46321	2.83019	2.69198	Hela_transcript_peak_908
ENST00000227524.9	996	1195	200	1096	1	2.76206	1.88679	1.87672	Hela_transcript_peak_909
ENST00000227525.8	17	240	224	129	2	3.81064	2.72727	2.19984	Hela_transcript_peak_910
ENST00000227525.8	409	608	200	509	1	2.32986	1.81818	1.54639	Hela_transcript_peak_911
ENST00000227525.8	1224	1423	200	1324	1	2.32986	1.81818	1.54639	Hela_transcript_peak_912
ENST00000227525.8	1768	1967	200	1868	1	2.32986	1.81818	1.54639	Hela_transcript_peak_913
ENST00000227618.8	522	721	200	622	1	3.70476	1.96078	2.13038	Hela_transcript_peak_914
ENST00000227638.8	1316	1515	200	1416	1	3.70476	1.96078	2.13038	Hela_transcript_peak_915
ENST00000227868.8	1520	1719	200	1620	1	3.70476	1.96078	2.13038	Hela_transcript_peak_916
ENST00000228136.9	575	774	200	675	1	3.70476	1.96078	2.13038	Hela_transcript_peak_917
ENST00000228251.9	80	628	549	354	2	3.81064	2.72727	2.19984	Hela_transcript_peak_918
ENST00000228251.9	742	941	200	842	1	2.32986	1.81818	1.54639	Hela_transcript_peak_919
ENST00000228264.10	891	1090	200	991	1	3.70476	1.96078	2.13038	Hela_transcript_peak_920
ENST00000228280.9	2	208	207	105	2	4.98499	2.88462	2.98133	Hela_transcript_peak_921
ENST00000228284.8	1752	1951	200	1852	1	2.32986	1.81818	1.54639	Hela_transcript_peak_922
ENST00000228284.8	2015	2214	200	2115	1	2.32986	1.81818	1.54639	Hela_transcript_peak_923
ENST00000228284.8	2501	2716	216	2609	2	3.81064	2.72727	2.19984	Hela_transcript_peak_924
ENST00000228284.8	3213	3412	200	3313	1	2.32986	1.81818	1.54639	Hela_transcript_peak_925
ENST00000228306.8	184	383	200	284	1	3.10847	1.92308	2.08617	Hela_transcript_peak_926
ENST00000228306.8	986	1185	200	1086	1	3.10847	1.92308	2.08617	Hela_transcript_peak_927
ENST00000228318.7	641	1050	410	821	3	5.79561	3.7037	3.66673	Hela_transcript_peak_928
ENST00000228347.9	2	201	200	102	1	3.10847	1.92308	2.08617	Hela_transcript_peak_929
ENST00000228347.9	343	542	200	443	1	3.10847	1.92308	2.08617	Hela_transcript_peak_930
ENST00000228425.11	1387	1586	200	1487	1	3.10847	1.92308	2.08617	Hela_transcript_peak_931
ENST00000228425.11	3656	3855	200	3756	1	3.10847	1.92308	2.08617	Hela_transcript_peak_932
ENST00000228437.10	37	236	200	137	1	2.32986	1.81818	1.54639	Hela_transcript_peak_933
ENST00000228437.10	342	541	200	442	1	2.32986	1.81818	1.54639	Hela_transcript_peak_934
ENST00000228437.10	1324	1523	200	1424	1	2.32986	1.81818	1.54639	Hela_transcript_peak_935
ENST00000228437.10	3383	3582	200	3483	1	2.32986	1.81818	1.54639	Hela_transcript_peak_936
ENST00000228437.10	3697	3896	200	3797	1	2.32986	1.81818	1.54639	Hela_transcript_peak_937
ENST00000228495.11	2789	2988	200	2889	1	3.10847	1.92308	2.08617	Hela_transcript_peak_938
ENST00000228506.8	17	216	200	117	1	2.04907	1.75439	1.33904	Hela_transcript_peak_939
ENST00000228506.8	2002	2201	200	2102	1	2.04907	1.75439	1.33904	Hela_transcript_peak_940
ENST00000228506.8	2582	2781	200	2682	1	2.04907	1.75439	1.33904	Hela_transcript_peak_941
ENST00000228506.8	2958	3157	200	3058	1	2.04907	1.75439	1.33904	Hela_transcript_peak_942
ENST00000228506.8	3264	3463	200	3364	1	2.04907	1.75439	1.33904	Hela_transcript_peak_943
ENST00000228506.8	3689	3888	200	3789	1	2.04907	1.75439	1.33904	Hela_transcript_peak_944
ENST00000228506.8	4778	4977	200	4878	1	2.04907	1.75439	1.33904	Hela_transcript_peak_945
ENST00000228515.5	1439	1638	200	1539	1	3.10847	1.92308	2.08617	Hela_transcript_peak_946
ENST00000228515.5	1991	2190	200	2091	1	3.10847	1.92308	2.08617	Hela_transcript_peak_947
ENST00000228534.6	634	833	200	734	1	3.70476	1.96078	2.13038	Hela_transcript_peak_948
ENST00000228606.9	14	224	211	119	2	4.46321	2.83019	2.69198	Hela_transcript_peak_949
ENST00000228705.7	2302	2501	200	2402	1	3.10847	1.92308	2.08617	Hela_transcript_peak_950
ENST00000228705.7	3892	4091	200	3992	1	3.10847	1.92308	2.08617	Hela_transcript_peak_951
ENST00000228740.7	20	229	210	130	6	9.33432	6.03448	6.81407	Hela_transcript_peak_952
ENST00000228741.8	1740	1939	200	1840	1	3.10847	1.92308	2.08617	Hela_transcript_peak_953
ENST00000228741.8	2762	2961	200	2862	1	3.10847	1.92308	2.08617	Hela_transcript_peak_954
ENST00000228865.3	6	320	315	163	3	5.79561	3.7037	3.66673	Hela_transcript_peak_955
ENST00000228865.3	2894	3093	200	2994	1	2.51793	1.85185	1.69647	Hela_transcript_peak_956
ENST00000228872.9	477	749	273	613	2	3.38521	2.63158	2.13038	Hela_transcript_peak_957
ENST00000228872.9	910	1456	547	1090	2	3.38521	2.63158	2.13038	Hela_transcript_peak_958
ENST00000228872.9	2025	2224	200	2125	1	2.04907	1.75439	1.33904	Hela_transcript_peak_959
ENST00000228918.9	343	542	200	443	1	2.76206	1.88679	1.87672	Hela_transcript_peak_960
ENST00000228918.9	633	832	200	733	1	2.76206	1.88679	1.87672	Hela_transcript_peak_961
ENST00000228918.9	1394	1593	200	1494	1	2.76206	1.88679	1.87672	Hela_transcript_peak_962
ENST00000228936.6	3010	3209	200	3110	1	3.70476	1.96078	2.13038	Hela_transcript_peak_963
ENST00000228945.9	42	241	200	142	1	3.70476	1.96078	2.13038	Hela_transcript_peak_964
ENST00000229179.9	1993	2238	246	2116	2	4.46321	2.83019	2.69198	Hela_transcript_peak_965
ENST00000229179.9	2294	2493	200	2394	1	2.76206	1.88679	1.87672	Hela_transcript_peak_966
ENST00000229195.7	2732	2931	200	2832	1	3.70476	1.96078	2.13038	Hela_transcript_peak_967
ENST00000229201.4	1409	1627	219	1518	2	4.09489	2.77778	2.42574	Hela_transcript_peak_968
ENST00000229201.4	2430	2793	364	2612	2	4.09489	2.77778	2.42574	Hela_transcript_peak_969
ENST00000229214.9	670	871	202	771	2	3.57958	2.67857	2.13038	Hela_transcript_peak_970
ENST00000229214.9	1077	1279	203	1178	3	5.10509	3.57143	3.07299	Hela_transcript_peak_971
ENST00000229214.9	5137	5336	200	5237	1	2.04907	1.75439	1.33904	Hela_transcript_peak_972
ENST00000229214.9	7221	7420	200	7321	1	3.10847	1.92308	2.08617	Hela_transcript_peak_973
ENST00000229238.5	8	207	200	108	1	3.10847	1.92308	2.08617	Hela_transcript_peak_974
ENST00000229238.5	274	473	200	374	1	3.10847	1.92308	2.08617	Hela_transcript_peak_975
ENST00000229239.10	573	832	260	645	8	9.29728	6.42857	6.78645	Hela_transcript_peak_976
ENST00000229266.8	443	642	200	543	1	3.70476	1.96078	2.13038	Hela_transcript_peak_977
ENST00000229268.12	635	940	306	788	3	5.4149	3.63636	3.34756	Hela_transcript_peak_978
ENST00000229268.12	1113	1312	200	1213	1	2.32986	1.81818	1.54639	Hela_transcript_peak_979
ENST00000229268.12	2225	2424	200	2325	1	2.32986	1.81818	1.54639	Hela_transcript_peak_980
ENST00000229270.8	467	720	254	576	5	6.46405	4.7619	4.20465	Hela_transcript_peak_981
ENST00000229270.8	1558	1763	206	1671	5	6.46405	4.7619	4.20465	Hela_transcript_peak_982
ENST00000229281.6	29	315	287	172	3	6.28843	3.77359	4.04867	Hela_transcript_peak_983
ENST00000229314.10	2278	2477	200	2378	1	3.10847	1.92308	2.08617	Hela_transcript_peak_984
ENST00000229314.10	2604	2803	200	2704	1	3.10847	1.92308	2.08617	Hela_transcript_peak_985
ENST00000229328.10	495	694	200	595	1	3.10847	1.92308	2.08617	Hela_transcript_peak_986
ENST00000229328.10	1599	1798	200	1699	1	3.10847	1.92308	2.08617	Hela_transcript_peak_987
ENST00000229329.7	205	404	200	305	1	3.10847	1.92308	2.08617	Hela_transcript_peak_988
ENST00000229340.10	1206	1405	200	1306	1	3.10847	1.92308	2.08617	Hela_transcript_peak_989
ENST00000229340.10	2495	2694	200	2595	1	3.10847	1.92308	2.08617	Hela_transcript_peak_990
ENST00000229379.3	179	537	359	354	8	11.92859	7.5	9.26625	Hela_transcript_peak_991
ENST00000229390.8	210	461	252	336	2	4.46321	2.83019	2.69198	Hela_transcript_peak_992
ENST00000229395.8	704	903	200	804	1	3.70476	1.96078	2.13038	Hela_transcript_peak_993
ENST00000229405.8	1809	2008	200	1909	1	3.10847	1.92308	2.08617	Hela_transcript_peak_994
ENST00000229405.8	3754	3953	200	3854	1	3.10847	1.92308	2.08617	Hela_transcript_peak_995
ENST00000229416.10	936	1135	200	1036	1	3.10847	1.92308	2.08617	Hela_transcript_peak_996
ENST00000229416.10	3253	3452	200	3353	1	3.10847	1.92308	2.08617	Hela_transcript_peak_997
ENST00000229595.6	331	530	200	431	1	3.10847	1.92308	2.08617	Hela_transcript_peak_998
ENST00000229595.6	606	805	200	706	1	3.10847	1.92308	2.08617	Hela_transcript_peak_999
ENST00000229633.7	2798	3013	216	2904	21	27.88104	14.66667	24.84722	Hela_transcript_peak_1000
ENST00000229708.4	122	321	200	222	1	3.10847	1.92308	2.08617	Hela_transcript_peak_1001
ENST00000229708.4	1426	1625	200	1526	1	3.10847	1.92308	2.08617	Hela_transcript_peak_1002
ENST00000229758.8	3	237	235	120	2	4.09489	2.77778	2.42574	Hela_transcript_peak_1003
ENST00000229758.8	483	682	200	583	1	2.51793	1.85185	1.69647	Hela_transcript_peak_1004
ENST00000229758.8	765	964	200	865	1	2.51793	1.85185	1.69647	Hela_transcript_peak_1005
ENST00000229769.2	4	203	200	104	1	2.76206	1.88679	1.87672	Hela_transcript_peak_1006
ENST00000229769.2	437	636	200	537	1	2.76206	1.88679	1.87672	Hela_transcript_peak_1007
ENST00000229769.2	1707	1906	200	1807	1	2.76206	1.88679	1.87672	Hela_transcript_peak_1008
ENST00000229794.8	1979	2178	200	2079	1	3.70476	1.96078	2.13038	Hela_transcript_peak_1009
ENST00000229795.7	120	319	200	220	1	2.51793	1.85185	1.69647	Hela_transcript_peak_1010
ENST00000229795.7	948	1323	376	1136	2	4.09489	2.77778	2.42574	Hela_transcript_peak_1011
ENST00000229795.7	2207	2406	200	2307	1	2.51793	1.85185	1.69647	Hela_transcript_peak_1012
ENST00000229810.9	270	469	200	370	1	2.17724	1.78571	1.41845	Hela_transcript_peak_1013
ENST00000229810.9	567	766	200	667	1	2.17724	1.78571	1.41845	Hela_transcript_peak_1014
ENST00000229810.9	975	1176	202	1076	2	3.57958	2.67857	2.13038	Hela_transcript_peak_1015
ENST00000229812.8	209	408	200	309	1	2.17724	1.78571	1.41845	Hela_transcript_peak_1016
ENST00000229812.8	887	1276	390	1082	2	3.57958	2.67857	2.13038	Hela_transcript_peak_1017
ENST00000229812.8	1441	1747	307	1594	2	3.57958	2.67857	2.13038	Hela_transcript_peak_1018
ENST00000229812.8	3136	3335	200	3236	1	2.17724	1.78571	1.41845	Hela_transcript_peak_1019
ENST00000229854.12	193	392	200	293	1	2.04907	1.75439	1.33904	Hela_transcript_peak_1020
ENST00000229854.12	663	862	200	763	1	2.04907	1.75439	1.33904	Hela_transcript_peak_1021
ENST00000229854.12	1071	1270	200	1171	1	2.04907	1.75439	1.33904	Hela_transcript_peak_1022
ENST00000229854.12	1695	1894	200	1795	1	2.04907	1.75439	1.33904	Hela_transcript_peak_1023
ENST00000229854.12	2479	2678	200	2579	1	2.04907	1.75439	1.33904	Hela_transcript_peak_1024
ENST00000229866.10	142	421	280	282	3	6.28843	3.77359	4.04867	Hela_transcript_peak_1025
ENST00000229955.4	2959	3158	200	3059	1	3.70476	1.96078	2.13038	Hela_transcript_peak_1026
ENST00000230048.5	580	779	200	680	1	3.10847	1.92308	2.08617	Hela_transcript_peak_1027
ENST00000230048.5	963	1162	200	1063	1	3.10847	1.92308	2.08617	Hela_transcript_peak_1028
ENST00000230050.4	17	503	487	178	6	9.73268	6.14035	7.18846	Hela_transcript_peak_1029
ENST00000230053.10	4924	5123	200	5024	1	3.70476	1.96078	2.13038	Hela_transcript_peak_1030
ENST00000230056.8	84	283	200	184	1	3.70476	1.96078	2.13038	Hela_transcript_peak_1031
ENST00000230085.13	126	371	246	249	2	4.46321	2.83019	2.69198	Hela_transcript_peak_1032
ENST00000230085.13	556	755	200	656	1	2.76206	1.88679	1.87672	Hela_transcript_peak_1033
ENST00000230122.3	1303	1502	200	1403	1	3.10847	1.92308	2.08617	Hela_transcript_peak_1034
ENST00000230122.3	4727	4926	200	4827	1	3.10847	1.92308	2.08617	Hela_transcript_peak_1035
ENST00000230236.4	675	874	200	775	1	3.70476	1.96078	2.13038	Hela_transcript_peak_1036
ENST00000230340.9	359	673	315	516	3	5.79561	3.7037	3.66673	Hela_transcript_peak_1037
ENST00000230340.9	982	1181	200	1082	1	2.51793	1.85185	1.69647	Hela_transcript_peak_1038
ENST00000230354.10	1398	1597	200	1498	1	3.70476	1.96078	2.13038	Hela_transcript_peak_1039
ENST00000230361.4	1165	1364	200	1265	1	3.70476	1.96078	2.13038	Hela_transcript_peak_1040
ENST00000230402.10	126	325	200	226	1	3.10847	1.92308	2.08617	Hela_transcript_peak_1041
ENST00000230413.9	10	209	200	110	1	3.70476	1.96078	2.13038	Hela_transcript_peak_1042
ENST00000230418.8	239	438	200	339	1	3.10847	1.92308	2.08617	Hela_transcript_peak_1043
ENST00000230418.8	2168	2367	200	2268	1	3.10847	1.92308	2.08617	Hela_transcript_peak_1044
ENST00000230419.9	1848	2047	200	1948	1	3.70476	1.96078	2.13038	Hela_transcript_peak_1045
ENST00000230449.9	1255	1454	200	1355	1	2.51793	1.85185	1.69647	Hela_transcript_peak_1046
ENST00000230449.9	1849	2048	200	1949	1	2.51793	1.85185	1.69647	Hela_transcript_peak_1047
ENST00000230449.9	2315	2514	200	2415	1	2.51793	1.85185	1.69647	Hela_transcript_peak_1048
ENST00000230449.9	2718	2917	200	2818	1	2.51793	1.85185	1.69647	Hela_transcript_peak_1049
ENST00000230461.11	406	765	360	586	4	6.39912	4.38596	4.14386	Hela_transcript_peak_1050
ENST00000230461.11	3287	3486	200	3387	1	2.04907	1.75439	1.33904	Hela_transcript_peak_1051
ENST00000230461.11	3695	3894	200	3795	1	2.04907	1.75439	1.33904	Hela_transcript_peak_1052
ENST00000230495.2	117	339	223	228	4	7.59266	4.62963	5.20068	Hela_transcript_peak_1053
ENST00000230538.11	3469	3668	200	3569	1	3.70476	1.96078	2.13038	Hela_transcript_peak_1054
ENST00000230640.10	35	234	200	135	1	2.32986	1.81818	1.54639	Hela_transcript_peak_1055
ENST00000230640.10	1370	1569	200	1470	1	2.32986	1.81818	1.54639	Hela_transcript_peak_1056
ENST00000230640.10	1794	2166	373	1980	3	5.4149	3.63636	3.34756	Hela_transcript_peak_1057
ENST00000230658.12	754	953	200	854	1	3.70476	1.96078	2.13038	Hela_transcript_peak_1058
ENST00000230671.7	1886	2085	200	1986	1	3.70476	1.96078	2.13038	Hela_transcript_peak_1059
ENST00000230792.7	722	921	200	822	1	3.10847	1.92308	2.08617	Hela_transcript_peak_1060
ENST00000230792.7	1605	1804	200	1705	1	3.10847	1.92308	2.08617	Hela_transcript_peak_1061
ENST00000230895.10	1110	1309	200	1193	3	4.42147	3.38983	2.69198	Hela_transcript_peak_1062
ENST00000230895.10	1891	2095	205	1909	3	4.42147	3.38983	2.69198	Hela_transcript_peak_1063
ENST00000230901.9	673	872	200	773	1	2.51793	1.85185	1.69647	Hela_transcript_peak_1064
ENST00000230901.9	1061	1415	355	1238	2	4.09489	2.77778	2.42574	Hela_transcript_peak_1065
ENST00000230901.9	1741	1940	200	1841	1	2.51793	1.85185	1.69647	Hela_transcript_peak_1066
ENST00000230914.4	1643	1842	200	1725	3	4.42147	3.38983	2.69198	Hela_transcript_peak_1067
ENST00000231004.5	136	335	200	236	1	2.04907	1.75439	1.33904	Hela_transcript_peak_1068
ENST00000231004.5	2010	2209	200	2110	1	2.04907	1.75439	1.33904	Hela_transcript_peak_1069
ENST00000231004.5	2753	3122	370	2938	3	4.84423	3.50877	2.98133	Hela_transcript_peak_1070
ENST00000231004.5	4106	4305	200	4206	1	2.04907	1.75439	1.33904	Hela_transcript_peak_1071
ENST00000231004.5	4441	4640	200	4541	1	2.04907	1.75439	1.33904	Hela_transcript_peak_1072
ENST00000231198.12	10	279	270	145	2	4.46321	2.83019	2.69198	Hela_transcript_peak_1073
ENST00000231198.12	2122	2321	200	2222	1	2.76206	1.88679	1.87672	Hela_transcript_peak_1074
ENST00000231238.10	381	657	277	519	2	4.98499	2.88462	2.98133	Hela_transcript_peak_1075
ENST00000231368.10	37	236	200	137	1	2.17724	1.78571	1.41845	Hela_transcript_peak_1076
ENST00000231368.10	552	761	210	657	2	3.38521	2.63158	2.13038	Hela_transcript_peak_1077
ENST00000231368.10	947	1365	419	1047	1	2.04907	1.75439	1.33904	Hela_transcript_peak_1078
ENST00000231368.10	1887	2086	200	1987	1	2.04907	1.75439	1.33904	Hela_transcript_peak_1079
ENST00000231368.10	5303	5502	200	5403	1	2.04907	1.75439	1.33904	Hela_transcript_peak_1080
ENST00000231368.10	8437	8636	200	8537	1	2.76206	1.88679	1.87672	Hela_transcript_peak_1081
ENST00000231368.10	10704	10903	200	10804	1	3.10847	1.92308	2.08617	Hela_transcript_peak_1082
ENST00000231461.10	934	1133	200	1034	1	3.70476	1.96078	2.13038	Hela_transcript_peak_1083
ENST00000231484.3	4874	5073	200	4974	1	3.70476	1.96078	2.13038	Hela_transcript_peak_1084
ENST00000231498.8	6917	7116	200	7017	1	2.17724	1.78571	1.41845	Hela_transcript_peak_1085
ENST00000231504.5	98	442	345	270	3	6.28843	3.77359	4.04867	Hela_transcript_peak_1086
ENST00000231509.7	120	424	305	272	2	3.81064	2.72727	2.19984	Hela_transcript_peak_1087
ENST00000231509.7	1008	1207	200	1108	1	2.32986	1.81818	1.54639	Hela_transcript_peak_1088
ENST00000231509.7	2424	2623	200	2524	1	2.32986	1.81818	1.54639	Hela_transcript_peak_1089
ENST00000231509.7	3185	3384	200	3285	1	2.32986	1.81818	1.54639	Hela_transcript_peak_1090
ENST00000231512.5	154	353	200	254	1	3.70476	1.96078	2.13038	Hela_transcript_peak_1091
ENST00000231524.14	657	906	250	782	2	4.46321	2.83019	2.69198	Hela_transcript_peak_1092
ENST00000231524.14	1211	1410	200	1311	1	2.76206	1.88679	1.87672	Hela_transcript_peak_1093
ENST00000231526.8	381	580	200	481	1	3.70476	1.96078	2.13038	Hela_transcript_peak_1094
ENST00000231572.8	1279	1508	230	1394	2	4.46321	2.83019	2.69198	Hela_transcript_peak_1095
ENST00000231668.13	103	302	200	203	1	3.70476	1.96078	2.13038	Hela_transcript_peak_1096
ENST00000231749.8	1541	1774	234	1732	2	4.98499	2.88462	2.98133	Hela_transcript_peak_1097
ENST00000231790.6	847	1046	200	947	1	3.10847	1.92308	2.08617	Hela_transcript_peak_1098
ENST00000231790.6	1794	1993	200	1894	1	3.10847	1.92308	2.08617	Hela_transcript_peak_1099
ENST00000231887.8	38	237	200	138	1	3.70476	1.96078	2.13038	Hela_transcript_peak_1100
ENST00000231948.8	648	847	200	748	1	3.10847	1.92308	2.08617	Hela_transcript_peak_1101
ENST00000231948.8	1882	2081	200	1982	1	3.10847	1.92308	2.08617	Hela_transcript_peak_1102
ENST00000232014.8	965	1164	200	1065	1	3.70476	1.96078	2.13038	Hela_transcript_peak_1103
ENST00000232125.9	98	297	200	198	1	2.76206	1.88679	1.87672	Hela_transcript_peak_1104
ENST00000232125.9	354	553	200	454	1	2.76206	1.88679	1.87672	Hela_transcript_peak_1105
ENST00000232375.8	22	237	216	130	2	4.46321	2.83019	2.69198	Hela_transcript_peak_1106
ENST00000232375.8	3009	3208	200	3109	1	2.76206	1.88679	1.87672	Hela_transcript_peak_1107
ENST00000232424.4	24	239	216	132	3	5.79561	3.7037	3.66673	Hela_transcript_peak_1108
ENST00000232424.4	1247	1446	200	1347	1	2.51793	1.85185	1.69647	Hela_transcript_peak_1109
ENST00000232458.9	3127	3326	200	3227	1	3.10847	1.92308	2.08617	Hela_transcript_peak_1110
ENST00000232564.8	509	708	200	554	1	2.51793	1.85185	1.69647	Hela_transcript_peak_1111
ENST00000232564.8	1587	1840	254	1714	2	3.38521	2.63158	2.13038	Hela_transcript_peak_1112
ENST00000232564.8	3540	3739	200	3640	1	2.04907	1.75439	1.33904	Hela_transcript_peak_1113
ENST00000232564.8	5599	5798	200	5699	1	2.17724	1.78571	1.41845	Hela_transcript_peak_1114
ENST00000232564.8	5881	6080	200	5981	1	2.17724	1.78571	1.41845	Hela_transcript_peak_1115
ENST00000232607.7	676	875	200	776	1	3.10847	1.92308	2.08617	Hela_transcript_peak_1116
ENST00000232607.7	1014	1213	200	1114	1	3.10847	1.92308	2.08617	Hela_transcript_peak_1117
ENST00000232744.13	1263	1462	200	1363	1	3.70476	1.96078	2.13038	Hela_transcript_peak_1118
ENST00000232766.6	629	828	200	729	1	3.10847	1.92308	2.08617	Hela_transcript_peak_1119
ENST00000232766.6	1596	1795	200	1696	1	3.10847	1.92308	2.08617	Hela_transcript_peak_1120
ENST00000232854.8	1401	1600	200	1501	1	3.70476	1.96078	2.13038	Hela_transcript_peak_1121
ENST00000232888.7	872	1071	200	972	1	3.70476	1.96078	2.13038	Hela_transcript_peak_1122
ENST00000232974.11	1792	1991	200	1892	1	2.76206	1.88679	1.87672	Hela_transcript_peak_1123
ENST00000232974.11	2963	3162	200	3063	1	2.76206	1.88679	1.87672	Hela_transcript_peak_1124
ENST00000232974.11	4525	4724	200	4625	1	2.76206	1.88679	1.87672	Hela_transcript_peak_1125
ENST00000232975.7	437	636	200	537	1	3.70476	1.96078	2.13038	Hela_transcript_peak_1126
ENST00000232978.13	5341	5540	200	5441	1	3.70476	1.96078	2.13038	Hela_transcript_peak_1127
ENST00000233025.11	321	520	200	421	1	3.10847	1.92308	2.08617	Hela_transcript_peak_1128
ENST00000233027.10	4703	4902	200	4803	1	3.10847	1.92308	2.08617	Hela_transcript_peak_1129
ENST00000233047.8	1720	1919	200	1820	1	3.70476	1.96078	2.13038	Hela_transcript_peak_1130
ENST00000233055.9	3979	4178	200	4079	1	3.70476	1.96078	2.13038	Hela_transcript_peak_1131
ENST00000233057.9	934	1133	200	1034	1	3.70476	1.96078	2.13038	Hela_transcript_peak_1132
ENST00000233057.9	7695	7894	200	7795	1	3.10847	1.92308	2.08617	Hela_transcript_peak_1133
ENST00000233057.9	8536	8735	200	8636	1	3.10847	1.92308	2.08617	Hela_transcript_peak_1134
ENST00000233072.9	82	283	202	183	4	5.09812	3.96825	3.07299	Hela_transcript_peak_1135
ENST00000233072.9	3060	3259	200	3162	3	3.81025	3.1746	2.19984	Hela_transcript_peak_1136
ENST00000233072.9	3690	3889	200	3767	3	3.81025	3.1746	2.19984	Hela_transcript_peak_1137
ENST00000233078.8	1424	1623	200	1524	1	3.70476	1.96078	2.13038	Hela_transcript_peak_1138
ENST00000233084.8	630	829	200	730	1	2.17724	1.78571	1.41845	Hela_transcript_peak_1139
ENST00000233084.8	935	1148	214	1042	3	5.10509	3.57143	3.07299	Hela_transcript_peak_1140
ENST00000233084.8	1638	2019	382	1829	2	3.57958	2.67857	2.13038	Hela_transcript_peak_1141
ENST00000233092.10	42	241	200	142	1	3.70476	1.96078	2.13038	Hela_transcript_peak_1142
ENST00000233099.6	4260	4459	200	4360	1	3.10847	1.92308	2.08617	Hela_transcript_peak_1143
ENST00000233099.6	6634	6833	200	6734	1	3.10847	1.92308	2.08617	Hela_transcript_peak_1144
ENST00000233114.13	249	448	200	349	1	3.10847	1.92308	2.08617	Hela_transcript_peak_1145
ENST00000233121.6	701	1023	323	862	2	4.98499	2.88462	2.98133	Hela_transcript_peak_1146
ENST00000233143.6	22	461	440	423	30	36.00614	16.48936	32.81171	Hela_transcript_peak_1147
ENST00000233146.6	2575	2774	200	2675	1	3.10847	1.92308	2.08617	Hela_transcript_peak_1148
ENST00000233146.6	2806	3005	200	2906	1	3.10847	1.92308	2.08617	Hela_transcript_peak_1149
ENST00000233154.9	2014	2222	209	2118	2	4.98499	2.88462	2.98133	Hela_transcript_peak_1150
ENST00000233156.9	869	1097	229	985	5	7.39259	5.08475	5.05197	Hela_transcript_peak_1151
ENST00000233190.11	8495	8694	200	8595	1	3.70476	1.96078	2.13038	Hela_transcript_peak_1152
ENST00000233202.11	3036	3235	200	3136	1	3.70476	1.96078	2.13038	Hela_transcript_peak_1153
ENST00000233336.7	34	233	200	134	1	2.51793	1.85185	1.69647	Hela_transcript_peak_1154
ENST00000233336.7	1925	2124	200	2025	1	2.51793	1.85185	1.69647	Hela_transcript_peak_1155
ENST00000233336.7	2760	2959	200	2860	1	2.51793	1.85185	1.69647	Hela_transcript_peak_1156
ENST00000233336.7	3289	3488	200	3389	1	2.51793	1.85185	1.69647	Hela_transcript_peak_1157
ENST00000233379.9	75	274	200	175	1	3.70476	1.96078	2.13038	Hela_transcript_peak_1158
ENST00000233468.5	139	338	200	239	1	3.10847	1.92308	2.08617	Hela_transcript_peak_1159
ENST00000233468.5	373	572	200	473	1	3.10847	1.92308	2.08617	Hela_transcript_peak_1160
ENST00000233505.12	289	488	200	389	1	3.10847	1.92308	2.08617	Hela_transcript_peak_1161
ENST00000233557.7	2208	2407	200	2308	1	3.70476	1.96078	2.13038	Hela_transcript_peak_1162
ENST00000233575.7	4	203	200	104	1	3.70476	1.96078	2.13038	Hela_transcript_peak_1163
ENST00000233596.8	792	991	200	892	1	3.10847	1.92308	2.08617	Hela_transcript_peak_1164
ENST00000233596.8	1115	1314	200	1215	1	3.10847	1.92308	2.08617	Hela_transcript_peak_1165
ENST00000233607.6	5057	5256	200	5157	1	3.70476	1.96078	2.13038	Hela_transcript_peak_1166
ENST00000233616.8	123	322	200	223	1	3.70476	1.96078	2.13038	Hela_transcript_peak_1167
ENST00000233710.4	49	248	200	149	1	3.70476	1.96078	2.13038	Hela_transcript_peak_1168
ENST00000233714.8	81	280	200	181	1	3.10847	1.92308	2.08617	Hela_transcript_peak_1169
ENST00000233714.8	1162	1361	200	1262	1	3.10847	1.92308	2.08617	Hela_transcript_peak_1170
ENST00000233813.5	1797	1996	200	1897	1	3.10847	1.92308	2.08617	Hela_transcript_peak_1171
ENST00000233813.5	6020	6219	200	6120	1	3.10847	1.92308	2.08617	Hela_transcript_peak_1172
ENST00000233838.9	6991	7190	200	7016	3	4.24534	3.33333	2.56919	Hela_transcript_peak_1173
ENST00000233892.8	127	326	200	227	1	3.70476	1.96078	2.13038	Hela_transcript_peak_1174
ENST00000233893.10	240	557	318	425	5	8.89452	5.45455	6.40058	Hela_transcript_peak_1175
ENST00000234091.8	371	570	200	471	1	2.51793	1.85185	1.69647	Hela_transcript_peak_1176
ENST00000234091.8	806	1005	200	906	1	2.51793	1.85185	1.69647	Hela_transcript_peak_1177
ENST00000234091.8	1660	1859	200	1760	1	2.51793	1.85185	1.69647	Hela_transcript_peak_1178
ENST00000234111.9	154	369	216	217	4	4.94438	3.90625	2.98133	Hela_transcript_peak_1179
ENST00000234111.9	1074	1273	200	1240	3	3.6884	3.125	2.13038	Hela_transcript_peak_1180
ENST00000234111.9	1368	1567	200	1399	3	3.6884	3.125	2.13038	Hela_transcript_peak_1181
ENST00000234111.9	1952	2151	200	1994	3	3.6884	3.125	2.13038	Hela_transcript_peak_1182
ENST00000234115.10	2201	2400	200	2301	1	3.10847	1.92308	2.08617	Hela_transcript_peak_1183
ENST00000234115.10	2980	3179	200	3080	1	3.10847	1.92308	2.08617	Hela_transcript_peak_1184
ENST00000234160.5	311	510	200	411	1	3.10847	1.92308	2.08617	Hela_transcript_peak_1185
ENST00000234160.5	556	755	200	656	1	3.10847	1.92308	2.08617	Hela_transcript_peak_1186
ENST00000234170.10	90	465	376	278	2	3.57958	2.67857	2.13038	Hela_transcript_peak_1187
ENST00000234170.10	1589	1824	236	1707	2	3.57958	2.67857	2.13038	Hela_transcript_peak_1188
ENST00000234170.10	1940	2139	200	2040	1	2.17724	1.78571	1.41845	Hela_transcript_peak_1189
ENST00000234170.10	2267	2466	200	2367	1	2.17724	1.78571	1.41845	Hela_transcript_peak_1190
ENST00000234179.7	3024	3223	200	3124	1	2.32986	1.81818	1.54639	Hela_transcript_peak_1191
ENST00000234179.7	3365	3575	211	3470	2	3.81064	2.72727	2.19984	Hela_transcript_peak_1192
ENST00000234179.7	4811	5010	200	4911	1	2.32986	1.81818	1.54639	Hela_transcript_peak_1193
ENST00000234179.7	5463	5662	200	5563	1	2.32986	1.81818	1.54639	Hela_transcript_peak_1194
ENST00000234198.9	151	350	200	251	1	2.76206	1.88679	1.87672	Hela_transcript_peak_1195
ENST00000234198.9	1347	1546	200	1447	1	2.76206	1.88679	1.87672	Hela_transcript_peak_1196
ENST00000234198.9	1778	1977	200	1878	1	2.76206	1.88679	1.87672	Hela_transcript_peak_1197
ENST00000234256.4	1423	1622	200	1523	1	3.10847	1.92308	2.08617	Hela_transcript_peak_1198
ENST00000234256.4	2800	2999	200	2900	1	3.10847	1.92308	2.08617	Hela_transcript_peak_1199
ENST00000234296.7	675	874	200	775	1	2.51793	1.85185	1.69647	Hela_transcript_peak_1200
ENST00000234296.7	2928	3127	200	3028	1	2.51793	1.85185	1.69647	Hela_transcript_peak_1201
ENST00000234296.7	3177	3376	200	3277	1	2.51793	1.85185	1.69647	Hela_transcript_peak_1202
ENST00000234296.7	3636	3835	200	3736	1	2.51793	1.85185	1.69647	Hela_transcript_peak_1203
ENST00000234301.3	12	211	200	112	1	3.70476	1.96078	2.13038	Hela_transcript_peak_1204
ENST00000234310.8	620	819	200	720	1	3.10847	1.92308	2.08617	Hela_transcript_peak_1205
ENST00000234310.8	1105	1304	200	1205	1	3.10847	1.92308	2.08617	Hela_transcript_peak_1206
ENST00000234371.10	243	442	200	343	1	3.70476	1.96078	2.13038	Hela_transcript_peak_1207
ENST00000234389.3	2720	2919	200	2820	1	3.70476	1.96078	2.13038	Hela_transcript_peak_1208
ENST00000234453.10	1553	1752	200	1653	1	3.70476	1.96078	2.13038	Hela_transcript_peak_1209
ENST00000234453.10	10369	10568	200	10469	1	3.70476	1.96078	2.13038	Hela_transcript_peak_1210
ENST00000234454.6	359	558	200	459	1	3.70476	1.96078	2.13038	Hela_transcript_peak_1211
ENST00000234549.11	36	236	201	136	2	4.98499	2.88462	2.98133	Hela_transcript_peak_1212
ENST00000234590.10	1074	1573	500	1390	15	16.89551	9.87654	14.06701	Hela_transcript_peak_1213
ENST00000234626.11	1535	1734	200	1635	1	3.70476	1.96078	2.13038	Hela_transcript_peak_1214
ENST00000234668.6	646	946	301	796	2	4.98499	2.88462	2.98133	Hela_transcript_peak_1215
ENST00000234677.7	1301	1857	557	1706	7	8.68763	6.06061	6.222	Hela_transcript_peak_1216
ENST00000234739.8	900	1196	297	1048	2	4.09489	2.77778	2.42574	Hela_transcript_peak_1217
ENST00000234739.8	2018	2217	200	2118	1	2.51793	1.85185	1.69647	Hela_transcript_peak_1218
ENST00000234739.8	2520	2719	200	2620	1	2.51793	1.85185	1.69647	Hela_transcript_peak_1219
ENST00000234827.6	702	901	200	802	1	3.10847	1.92308	2.08617	Hela_transcript_peak_1220
ENST00000234827.6	1745	1944	200	1845	1	3.10847	1.92308	2.08617	Hela_transcript_peak_1221
ENST00000234831.9	624	899	276	762	2	4.09489	2.77778	2.42574	Hela_transcript_peak_1222
ENST00000234831.9	1163	1362	200	1263	1	2.51793	1.85185	1.69647	Hela_transcript_peak_1223
ENST00000234831.9	2299	2498	200	2399	1	2.51793	1.85185	1.69647	Hela_transcript_peak_1224
ENST00000234875.9	90	412	323	251	5	7.39259	5.08475	5.05197	Hela_transcript_peak_1225
ENST00000235090.10	1858	2057	200	1958	1	3.70476	1.96078	2.13038	Hela_transcript_peak_1226
ENST00000235150.4	45	244	200	145	1	3.70476	1.96078	2.13038	Hela_transcript_peak_1227
ENST00000235290.7	200	399	200	300	1	3.70476	1.96078	2.13038	Hela_transcript_peak_1228
ENST00000235307.7	8767	8966	200	8867	1	3.70476	1.96078	2.13038	Hela_transcript_peak_1229
ENST00000235310.7	788	987	200	888	1	3.70476	1.96078	2.13038	Hela_transcript_peak_1230
ENST00000235329.9	894	1204	311	1049	2	4.09489	2.77778	2.42574	Hela_transcript_peak_1231
ENST00000235329.9	1343	1542	200	1443	1	2.51793	1.85185	1.69647	Hela_transcript_peak_1232
ENST00000235329.9	2529	2728	200	2629	1	2.51793	1.85185	1.69647	Hela_transcript_peak_1233
ENST00000235332.6	109	308	200	209	1	3.70476	1.96078	2.13038	Hela_transcript_peak_1234
ENST00000235345.6	5150	5349	200	5250	1	3.70476	1.96078	2.13038	Hela_transcript_peak_1235
ENST00000235372.11	2429	2628	200	2529	1	3.10847	1.92308	2.08617	Hela_transcript_peak_1236
ENST00000235372.11	5725	5924	200	5825	1	3.10847	1.92308	2.08617	Hela_transcript_peak_1237
ENST00000235382.7	333	532	200	433	1	3.10847	1.92308	2.08617	Hela_transcript_peak_1238
ENST00000235382.7	1102	1301	200	1202	1	3.10847	1.92308	2.08617	Hela_transcript_peak_1239
ENST00000235835.7	776	975	200	876	1	3.70476	1.96078	2.13038	Hela_transcript_peak_1240
ENST00000235958.4	37	236	200	137	1	3.70476	1.96078	2.13038	Hela_transcript_peak_1241
ENST00000236040.8	1335	1534	200	1435	1	3.10847	1.92308	2.08617	Hela_transcript_peak_1242
ENST00000236051.2	263	462	200	363	1	2.32986	1.81818	1.54639	Hela_transcript_peak_1243
ENST00000236051.2	750	1212	463	922	3	5.4149	3.63636	3.34756	Hela_transcript_peak_1244
ENST00000236137.10	332	535	204	434	2	4.98499	2.88462	2.98133	Hela_transcript_peak_1245
ENST00000236273.9	196	395	200	296	1	2.76206	1.88679	1.87672	Hela_transcript_peak_1246
ENST00000236273.9	597	796	200	697	1	2.76206	1.88679	1.87672	Hela_transcript_peak_1247
ENST00000236273.9	1183	1382	200	1283	1	2.76206	1.88679	1.87672	Hela_transcript_peak_1248
ENST00000236342.12	2785	2984	200	2885	1	3.70476	1.96078	2.13038	Hela_transcript_peak_1249
ENST00000236412.11	32	231	200	132	1	2.51793	1.85185	1.69647	Hela_transcript_peak_1250
ENST00000236412.11	801	1000	200	901	1	2.51793	1.85185	1.69647	Hela_transcript_peak_1251
ENST00000236412.11	1671	1975	305	1823	2	4.09489	2.77778	2.42574	Hela_transcript_peak_1252
ENST00000236671.7	1530	1729	200	1630	1	3.70476	1.96078	2.13038	Hela_transcript_peak_1253
ENST00000236698.9	3155	3354	200	3255	1	3.10847	1.92308	2.08617	Hela_transcript_peak_1254
ENST00000236698.9	3490	3689	200	3590	1	3.10847	1.92308	2.08617	Hela_transcript_peak_1255
ENST00000236850.4	1021	1220	200	1121	1	3.70476	1.96078	2.13038	Hela_transcript_peak_1256
ENST00000236925.8	390	589	200	490	1	2.17724	1.78571	1.41845	Hela_transcript_peak_1257
ENST00000236925.8	1975	2174	200	2075	1	2.17724	1.78571	1.41845	Hela_transcript_peak_1258
ENST00000236925.8	4452	4847	396	4650	2	3.57958	2.67857	2.13038	Hela_transcript_peak_1259
ENST00000236925.8	5005	5204	200	5105	1	2.17724	1.78571	1.41845	Hela_transcript_peak_1260
ENST00000236925.8	5360	5559	200	5375	1	2.17724	1.78571	1.41845	Hela_transcript_peak_1261
ENST00000236959.14	27	233	207	130	2	3.38521	2.63158	2.13038	Hela_transcript_peak_1262
ENST00000236959.14	551	750	200	651	1	2.04907	1.75439	1.33904	Hela_transcript_peak_1263
ENST00000236959.14	1080	1279	200	1180	1	2.04907	1.75439	1.33904	Hela_transcript_peak_1264
ENST00000236959.14	1580	1874	295	1727	3	4.84423	3.50877	2.98133	Hela_transcript_peak_1265
ENST00000236980.10	91	290	200	191	1	3.10847	1.92308	2.08617	Hela_transcript_peak_1266
ENST00000236980.10	926	1125	200	1026	1	3.10847	1.92308	2.08617	Hela_transcript_peak_1267
ENST00000237177.10	1265	1464	200	1365	1	2.51793	1.85185	1.69647	Hela_transcript_peak_1268
ENST00000237177.10	3651	3850	200	3751	1	2.51793	1.85185	1.69647	Hela_transcript_peak_1269
ENST00000237177.10	3996	4195	200	4096	1	2.51793	1.85185	1.69647	Hela_transcript_peak_1270
ENST00000237177.10	4820	5019	200	4920	1	2.51793	1.85185	1.69647	Hela_transcript_peak_1271
ENST00000237186.10	101	300	200	201	1	3.70476	1.96078	2.13038	Hela_transcript_peak_1272
ENST00000237247.10	677	876	200	777	1	3.70476	1.96078	2.13038	Hela_transcript_peak_1273
ENST00000237281.5	770	1003	234	887	2	3.57958	2.67857	2.13038	Hela_transcript_peak_1274
ENST00000237281.5	1422	1621	200	1522	1	2.17724	1.78571	1.41845	Hela_transcript_peak_1275
ENST00000237281.5	1847	2046	200	1947	1	2.17724	1.78571	1.41845	Hela_transcript_peak_1276
ENST00000237281.5	2371	2570	200	2471	1	2.17724	1.78571	1.41845	Hela_transcript_peak_1277
ENST00000237281.5	3040	3239	200	3140	1	2.17724	1.78571	1.41845	Hela_transcript_peak_1278
ENST00000237283.9	601	800	200	701	1	3.70476	1.96078	2.13038	Hela_transcript_peak_1279
ENST00000237289.8	988	1187	200	1088	1	2.51793	1.85185	1.69647	Hela_transcript_peak_1280
ENST00000237289.8	1396	1595	200	1496	1	2.51793	1.85185	1.69647	Hela_transcript_peak_1281
ENST00000237289.8	2133	2332	200	2233	1	2.51793	1.85185	1.69647	Hela_transcript_peak_1282
ENST00000237289.8	2912	3111	200	3012	1	2.51793	1.85185	1.69647	Hela_transcript_peak_1283
ENST00000237305.11	1208	1428	221	1316	4	5.44648	4.09836	3.37426	Hela_transcript_peak_1284
ENST00000237305.11	1716	1925	210	1873	4	5.44648	4.09836	3.37426	Hela_transcript_peak_1285
ENST00000237353.14	3248	3447	200	3348	1	3.70476	1.96078	2.13038	Hela_transcript_peak_1286
ENST00000237380.12	983	1182	200	1083	1	3.10847	1.92308	2.08617	Hela_transcript_peak_1287
ENST00000237380.12	4291	4490	200	4391	1	3.10847	1.92308	2.08617	Hela_transcript_peak_1288
ENST00000237380.12	9982	10181	200	10082	1	3.70476	1.96078	2.13038	Hela_transcript_peak_1289
ENST00000237455.5	100	412	313	256	2	4.46321	2.83019	2.69198	Hela_transcript_peak_1290
ENST00000237455.5	2814	3013	200	2914	1	2.76206	1.88679	1.87672	Hela_transcript_peak_1291
ENST00000237500.9	272	490	219	381	3	5.79561	3.7037	3.66673	Hela_transcript_peak_1292
ENST00000237530.11	403	602	200	549	5	4.84879	4	2.98133	Hela_transcript_peak_1293
ENST00000237530.11	1107	1369	263	1263	8	8.46401	6	6.00934	Hela_transcript_peak_1294
ENST00000237536.9	168	367	200	268	1	2.32986	1.81818	1.54639	Hela_transcript_peak_1295
ENST00000237536.9	492	691	200	592	1	2.32986	1.81818	1.54639	Hela_transcript_peak_1296
ENST00000237536.9	1210	1409	200	1310	1	2.04907	1.75439	1.33904	Hela_transcript_peak_1297
ENST00000237536.9	1793	1992	200	1893	1	2.04907	1.75439	1.33904	Hela_transcript_peak_1298
ENST00000237536.9	11283	11511	229	11397	2	3.38521	2.63158	2.13038	Hela_transcript_peak_1299
ENST00000237536.9	12847	13046	200	12947	1	2.17724	1.78571	1.41845	Hela_transcript_peak_1300
ENST00000237536.9	13195	13394	200	13295	1	2.17724	1.78571	1.41845	Hela_transcript_peak_1301
ENST00000237596.7	1615	1814	200	1715	1	3.70476	1.96078	2.13038	Hela_transcript_peak_1302
ENST00000237654.9	1175	1374	200	1277	3	3.37174	2.98507	2.13038	Hela_transcript_peak_1303
ENST00000237654.9	2046	2245	200	2110	3	3.37174	2.98507	2.13038	Hela_transcript_peak_1304
ENST00000237696.10	1356	1555	200	1456	1	3.70476	1.96078	2.13038	Hela_transcript_peak_1305
ENST00000237837.1	1239	1438	200	1339	1	3.70476	1.96078	2.13038	Hela_transcript_peak_1306
ENST00000237853.9	5351	5550	200	5451	1	2.04907	1.75439	1.33904	Hela_transcript_peak_1307
ENST00000237937.7	1181	1380	200	1281	1	2.76206	1.88679	1.87672	Hela_transcript_peak_1308
ENST00000237937.7	2667	2866	200	2767	1	2.76206	1.88679	1.87672	Hela_transcript_peak_1309
ENST00000237937.7	4329	4528	200	4429	1	2.76206	1.88679	1.87672	Hela_transcript_peak_1310
ENST00000238018.8	90	289	200	190	1	3.70476	1.96078	2.13038	Hela_transcript_peak_1311
ENST00000238081.8	704	953	250	829	4	5.86782	4.23729	3.73189	Hela_transcript_peak_1312
ENST00000238081.8	1041	1240	200	1087	3	4.42147	3.38983	2.69198	Hela_transcript_peak_1313
ENST00000238112.8	1951	2259	309	2110	2	4.98499	2.88462	2.98133	Hela_transcript_peak_1314
ENST00000238146.9	692	891	200	792	1	3.10847	1.92308	2.08617	Hela_transcript_peak_1315
ENST00000238146.9	1988	2187	200	2088	1	3.10847	1.92308	2.08617	Hela_transcript_peak_1316
ENST00000238256.8	2607	2806	200	2707	1	3.70476	1.96078	2.13038	Hela_transcript_peak_1317
ENST00000238477.5	610	809	200	710	1	3.70476	1.96078	2.13038	Hela_transcript_peak_1318
ENST00000238497.10	1778	1977	200	1878	1	2.51793	1.85185	1.69647	Hela_transcript_peak_1319
ENST00000238497.10	2376	2575	200	2476	1	2.51793	1.85185	1.69647	Hela_transcript_peak_1320
ENST00000238497.10	2933	3132	200	3033	1	2.51793	1.85185	1.69647	Hela_transcript_peak_1321
ENST00000238561.10	1371	1570	200	1471	1	3.70476	1.96078	2.13038	Hela_transcript_peak_1322
ENST00000238618.8	32	231	200	132	1	3.70476	1.96078	2.13038	Hela_transcript_peak_1323
ENST00000238647.5	939	1189	251	1058	4	4.42739	3.67647	2.69198	Hela_transcript_peak_1324
ENST00000238714.8	1386	1585	200	1486	1	3.10847	1.92308	2.08617	Hela_transcript_peak_1325
ENST00000238714.8	2123	2322	200	2223	1	3.10847	1.92308	2.08617	Hela_transcript_peak_1326
ENST00000238721.9	38	237	200	138	1	3.70476	1.96078	2.13038	Hela_transcript_peak_1327
ENST00000238738.9	51	250	200	151	1	2.51793	1.85185	1.69647	Hela_transcript_peak_1328
ENST00000238738.9	922	1121	200	1022	1	2.51793	1.85185	1.69647	Hela_transcript_peak_1329
ENST00000238738.9	2918	3117	200	3018	1	2.51793	1.85185	1.69647	Hela_transcript_peak_1330
ENST00000238738.9	3556	3755	200	3656	1	2.51793	1.85185	1.69647	Hela_transcript_peak_1331
ENST00000238788.14	176	375	200	276	1	2.32986	1.81818	1.54639	Hela_transcript_peak_1332
ENST00000238788.14	937	1444	508	1131	2	3.81064	2.72727	2.19984	Hela_transcript_peak_1333
ENST00000238788.14	1632	1831	200	1732	1	2.32986	1.81818	1.54639	Hela_transcript_peak_1334
ENST00000238789.10	1210	1409	200	1310	1	2.76206	1.88679	1.87672	Hela_transcript_peak_1335
ENST00000238789.10	2007	2206	200	2107	1	2.76206	1.88679	1.87672	Hela_transcript_peak_1336
ENST00000238789.10	3995	4194	200	4095	1	2.76206	1.88679	1.87672	Hela_transcript_peak_1337
ENST00000238831.9	100	299	200	200	1	2.17724	1.78571	1.41845	Hela_transcript_peak_1338
ENST00000238831.9	520	719	200	620	1	2.17724	1.78571	1.41845	Hela_transcript_peak_1339
ENST00000238831.9	871	1286	416	1030	1	2.04907	1.75439	1.33904	Hela_transcript_peak_1340
ENST00000238831.9	5990	6189	200	6038	1	2.32986	1.81818	1.54639	Hela_transcript_peak_1341
ENST00000238831.9	6658	6857	200	6758	1	2.51793	1.85185	1.69647	Hela_transcript_peak_1342
ENST00000238856.8	2912	3111	200	3012	1	3.10847	1.92308	2.08617	Hela_transcript_peak_1343
ENST00000238856.8	3741	3940	200	3841	1	3.10847	1.92308	2.08617	Hela_transcript_peak_1344
ENST00000238875.10	244	443	200	344	1	3.70476	1.96078	2.13038	Hela_transcript_peak_1345
ENST00000238892.3	141	340	200	241	1	3.70476	1.96078	2.13038	Hela_transcript_peak_1346
ENST00000238936.8	647	846	200	747	1	2.76206	1.88679	1.87672	Hela_transcript_peak_1347
ENST00000238936.8	1349	1548	200	1449	1	2.76206	1.88679	1.87672	Hela_transcript_peak_1348
ENST00000238936.8	2389	2588	200	2489	1	2.76206	1.88679	1.87672	Hela_transcript_peak_1349
ENST00000238961.9	835	1034	200	935	1	3.10847	1.92308	2.08617	Hela_transcript_peak_1350
ENST00000238961.9	1325	1524	200	1425	1	3.10847	1.92308	2.08617	Hela_transcript_peak_1351
ENST00000238994.6	117	316	200	217	1	2.32986	1.81818	1.54639	Hela_transcript_peak_1352
ENST00000238994.6	689	1108	420	789	1	2.32986	1.81818	1.54639	Hela_transcript_peak_1353
ENST00000238994.6	2021	2220	200	2121	1	2.32986	1.81818	1.54639	Hela_transcript_peak_1354
ENST00000239007.11	10	209	200	110	1	3.70476	1.96078	2.13038	Hela_transcript_peak_1355
ENST00000239026.10	195	394	200	295	1	3.10847	1.92308	2.08617	Hela_transcript_peak_1356
ENST00000239026.10	1823	2022	200	1923	1	3.10847	1.92308	2.08617	Hela_transcript_peak_1357
ENST00000239165.8	128	327	200	228	1	3.10847	1.92308	2.08617	Hela_transcript_peak_1358
ENST00000239165.8	435	634	200	535	1	3.10847	1.92308	2.08617	Hela_transcript_peak_1359
ENST00000239223.4	18	556	539	199	6	6.49881	4.92958	4.23824	Hela_transcript_peak_1360
ENST00000239223.4	1326	1784	459	1523	4	4.11416	3.52113	2.44404	Hela_transcript_peak_1361
ENST00000239231.7	532	731	200	585	3	4.61917	3.44828	2.83753	Hela_transcript_peak_1362
ENST00000239231.7	8463	8662	200	8563	1	2.51793	1.85185	1.69647	Hela_transcript_peak_1363
ENST00000239243.7	206	405	200	306	1	3.70476	1.96078	2.13038	Hela_transcript_peak_1364
ENST00000239316.4	14	259	246	137	3	6.28843	3.77359	4.04867	Hela_transcript_peak_1365
ENST00000239367.6	713	1046	334	880	2	3.81064	2.72727	2.19984	Hela_transcript_peak_1366
ENST00000239367.6	2171	2589	419	2271	1	2.32986	1.81818	1.54639	Hela_transcript_peak_1367
ENST00000239440.9	3029	3228	200	3129	1	3.70476	1.96078	2.13038	Hela_transcript_peak_1368
ENST00000239852.10	47	246	200	147	1	3.10847	1.92308	2.08617	Hela_transcript_peak_1369
ENST00000239852.10	633	832	200	733	1	3.10847	1.92308	2.08617	Hela_transcript_peak_1370
ENST00000239878.9	1446	1645	200	1546	1	2.76206	1.88679	1.87672	Hela_transcript_peak_1371
ENST00000239878.9	1780	1979	200	1880	1	2.76206	1.88679	1.87672	Hela_transcript_peak_1372
ENST00000239882.7	123	338	216	231	2	4.98499	2.88462	2.98133	Hela_transcript_peak_1373
ENST00000239891.4	545	744	200	645	1	3.70476	1.96078	2.13038	Hela_transcript_peak_1374
ENST00000239906.10	1049	1248	200	1149	1	2.76206	1.88679	1.87672	Hela_transcript_peak_1375
ENST00000239906.10	3499	3715	217	3607	2	4.46321	2.83019	2.69198	Hela_transcript_peak_1376
ENST00000239938.5	10	506	497	326	8	9.69352	6.61765	7.16207	Hela_transcript_peak_1377
ENST00000239938.5	557	808	252	717	5	5.65309	4.41176	3.5707	Hela_transcript_peak_1378
ENST00000239940.11	1784	1983	200	1884	1	3.10847	1.92308	2.08617	Hela_transcript_peak_1379
ENST00000239944.7	303	594	292	410	6	8.98384	5.9322	6.48098	Hela_transcript_peak_1380
ENST00000240055.8	1372	1571	200	1472	1	3.10847	1.92308	2.08617	Hela_transcript_peak_1381
ENST00000240055.8	2768	2967	200	2868	1	3.10847	1.92308	2.08617	Hela_transcript_peak_1382
ENST00000240093.8	2424	2623	200	2524	1	3.70476	1.96078	2.13038	Hela_transcript_peak_1383
ENST00000240093.8	10023	10222	200	10123	1	3.10847	1.92308	2.08617	Hela_transcript_peak_1384
ENST00000240093.8	10533	10732	200	10633	1	3.10847	1.92308	2.08617	Hela_transcript_peak_1385
ENST00000240095.10	618	817	200	718	1	3.10847	1.92308	2.08617	Hela_transcript_peak_1386
ENST00000240095.10	1112	1311	200	1212	1	3.10847	1.92308	2.08617	Hela_transcript_peak_1387
ENST00000240100.7	306	646	341	476	2	4.46321	2.83019	2.69198	Hela_transcript_peak_1388
ENST00000240100.7	2217	2416	200	2317	1	2.76206	1.88679	1.87672	Hela_transcript_peak_1389
ENST00000240139.9	478	677	200	578	1	3.70476	1.96078	2.13038	Hela_transcript_peak_1390
ENST00000240159.8	89	288	200	189	1	2.76206	1.88679	1.87672	Hela_transcript_peak_1391
ENST00000240159.8	512	711	200	612	1	2.76206	1.88679	1.87672	Hela_transcript_peak_1392
ENST00000240185.7	2308	2562	255	2436	34	45.31152	20.34884	41.93088	Hela_transcript_peak_1393
ENST00000240285.10	1	226	226	114	3	4.84423	3.50877	2.98133	Hela_transcript_peak_1394
ENST00000240285.10	308	507	200	408	1	2.04907	1.75439	1.33904	Hela_transcript_peak_1395
ENST00000240285.10	537	920	384	729	2	3.38521	2.63158	2.13038	Hela_transcript_peak_1396
ENST00000240285.10	2201	2400	200	2301	1	2.04907	1.75439	1.33904	Hela_transcript_peak_1397
ENST00000240304.5	1309	1644	336	1477	2	4.98499	2.88462	2.98133	Hela_transcript_peak_1398
ENST00000240316.5	1093	1292	200	1193	1	2.76206	1.88679	1.87672	Hela_transcript_peak_1399
ENST00000240316.5	1694	1955	262	1825	2	4.46321	2.83019	2.69198	Hela_transcript_peak_1400
ENST00000240361.12	2948	3147	200	3048	1	3.70476	1.96078	2.13038	Hela_transcript_peak_1401
ENST00000240423.9	1985	2184	200	2085	1	3.70476	1.96078	2.13038	Hela_transcript_peak_1402
ENST00000240487.5	2379	2578	200	2479	1	3.10847	1.92308	2.08617	Hela_transcript_peak_1403
ENST00000240487.5	4051	4250	200	4151	1	3.10847	1.92308	2.08617	Hela_transcript_peak_1404
ENST00000240488.7	500	715	216	608	2	4.98499	2.88462	2.98133	Hela_transcript_peak_1405
ENST00000240499.8	6036	6235	200	6136	1	3.70476	1.96078	2.13038	Hela_transcript_peak_1406
ENST00000240851.9	862	1061	200	962	1	3.70476	1.96078	2.13038	Hela_transcript_peak_1407
ENST00000240922.8	937	1136	200	1037	1	2.32986	1.81818	1.54639	Hela_transcript_peak_1408
ENST00000240922.8	1892	2202	311	2047	2	3.81064	2.72727	2.19984	Hela_transcript_peak_1409
ENST00000240922.8	3531	3730	200	3631	1	2.32986	1.81818	1.54639	Hela_transcript_peak_1410
ENST00000240922.8	4726	4925	200	4826	1	2.32986	1.81818	1.54639	Hela_transcript_peak_1411
ENST00000241014.6	452	651	200	552	1	3.10847	1.92308	2.08617	Hela_transcript_peak_1412
ENST00000241014.6	2376	2575	200	2476	1	3.10847	1.92308	2.08617	Hela_transcript_peak_1413
ENST00000241041.7	506	705	200	606	1	3.70476	1.96078	2.13038	Hela_transcript_peak_1414
ENST00000241051.8	559	758	200	659	1	3.70476	1.96078	2.13038	Hela_transcript_peak_1415
ENST00000241052.5	202	401	200	302	1	2.17724	1.78571	1.41845	Hela_transcript_peak_1416
ENST00000241052.5	636	835	200	736	1	2.17724	1.78571	1.41845	Hela_transcript_peak_1417
ENST00000241052.5	1400	1707	308	1554	3	5.10509	3.57143	3.07299	Hela_transcript_peak_1418
ENST00000241052.5	1941	2140	200	2041	1	2.17724	1.78571	1.41845	Hela_transcript_peak_1419
ENST00000241069.11	1654	1853	200	1754	1	3.70476	1.96078	2.13038	Hela_transcript_peak_1420
ENST00000241261.7	1521	1831	311	1676	2	4.98499	2.88462	2.98133	Hela_transcript_peak_1421
ENST00000241393.3	18	243	226	133	11	15.80481	9.52381	13.00384	Hela_transcript_peak_1422
ENST00000241502.9	1925	2124	200	2025	1	2.76206	1.88679	1.87672	Hela_transcript_peak_1423
ENST00000241502.9	5473	5672	200	5573	1	2.76206	1.88679	1.87672	Hela_transcript_peak_1424
ENST00000241502.9	6219	6418	200	6319	1	2.76206	1.88679	1.87672	Hela_transcript_peak_1425
ENST00000242057.9	6	298	293	199	8	11.92859	7.5	9.26625	Hela_transcript_peak_1426
ENST00000242059.10	3668	3867	200	3768	1	2.17724	1.78571	1.41845	Hela_transcript_peak_1427
ENST00000242059.10	4190	4596	407	4290	1	2.17724	1.78571	1.41845	Hela_transcript_peak_1428
ENST00000242059.10	4877	5145	269	5011	3	5.10509	3.57143	3.07299	Hela_transcript_peak_1429
ENST00000242209.9	1808	2007	200	1908	1	2.76206	1.88679	1.87672	Hela_transcript_peak_1430
ENST00000242209.9	2629	2828	200	2729	1	2.76206	1.88679	1.87672	Hela_transcript_peak_1431
ENST00000242210.12	574	773	200	674	1	3.70476	1.96078	2.13038	Hela_transcript_peak_1432
ENST00000242261.6	1	214	214	26	4	7.59266	4.62963	5.20068	Hela_transcript_peak_1433
ENST00000242275.7	75	274	200	175	1	3.70476	1.96078	2.13038	Hela_transcript_peak_1434
ENST00000242285.10	235	649	415	498	4	7.11533	4.54545	4.79178	Hela_transcript_peak_1435
ENST00000242310.4	4886	5085	200	4986	1	3.70476	1.96078	2.13038	Hela_transcript_peak_1436
ENST00000242323.8	989	1188	200	1089	1	2.51793	1.85185	1.69647	Hela_transcript_peak_1437
ENST00000242323.8	3982	4181	200	4082	1	2.51793	1.85185	1.69647	Hela_transcript_peak_1438
ENST00000242351.10	2935	3278	344	3117	12	8.83557	5.65217	6.36763	Hela_transcript_peak_1439
ENST00000242351.10	5693	6231	539	5869	10	7.0651	4.91071	4.76673	Hela_transcript_peak_1440
ENST00000242351.10	6412	6841	430	6588	18	15.94685	8.55856	13.14434	Hela_transcript_peak_1441
ENST00000242505.10	3990	4189	200	4090	1	3.10847	1.92308	2.08617	Hela_transcript_peak_1442
ENST00000242505.10	4571	4770	200	4671	1	3.10847	1.92308	2.08617	Hela_transcript_peak_1443
ENST00000242577.11	25	273	249	149	2	4.46321	2.83019	2.69198	Hela_transcript_peak_1444
ENST00000242577.11	411	610	200	511	1	2.76206	1.88679	1.87672	Hela_transcript_peak_1445
ENST00000242592.9	137	336	200	237	1	2.51793	1.85185	1.69647	Hela_transcript_peak_1446
ENST00000242592.9	607	806	200	707	1	2.51793	1.85185	1.69647	Hela_transcript_peak_1447
ENST00000242592.9	1239	1599	361	1419	2	4.09489	2.77778	2.42574	Hela_transcript_peak_1448
ENST00000242719.4	2592	2791	200	2692	1	2.76206	1.88679	1.87672	Hela_transcript_peak_1449
ENST00000242719.4	2857	3056	200	2957	1	2.76206	1.88679	1.87672	Hela_transcript_peak_1450
ENST00000242728.5	5	204	200	105	1	3.70476	1.96078	2.13038	Hela_transcript_peak_1451
ENST00000242776.8	27	226	200	127	1	3.70476	1.96078	2.13038	Hela_transcript_peak_1452
ENST00000242783.10	156	355	200	256	1	2.17724	1.78571	1.41845	Hela_transcript_peak_1453
ENST00000242783.10	1401	1600	200	1501	1	2.17724	1.78571	1.41845	Hela_transcript_peak_1454
ENST00000242783.10	1787	1986	200	1887	1	2.17724	1.78571	1.41845	Hela_transcript_peak_1455
ENST00000242783.10	2081	2314	234	2198	2	3.57958	2.67857	2.13038	Hela_transcript_peak_1456
ENST00000242783.10	2377	2576	200	2477	1	2.17724	1.78571	1.41845	Hela_transcript_peak_1457
ENST00000242784.5	585	784	200	685	1	3.70476	1.96078	2.13038	Hela_transcript_peak_1458
ENST00000242786.6	1043	1278	236	1161	2	4.46321	2.83019	2.69198	Hela_transcript_peak_1459
ENST00000242786.6	2623	2822	200	2723	1	2.76206	1.88679	1.87672	Hela_transcript_peak_1460
ENST00000242804.9	3067	3266	200	3167	1	3.70476	1.96078	2.13038	Hela_transcript_peak_1461
ENST00000242810.11	661	860	200	761	1	2.76206	1.88679	1.87672	Hela_transcript_peak_1462
ENST00000242810.11	1876	2075	200	1976	1	2.76206	1.88679	1.87672	Hela_transcript_peak_1463
ENST00000242810.11	3033	3232	200	3133	1	2.76206	1.88679	1.87672	Hela_transcript_peak_1464
ENST00000242827.11	4	303	300	154	2	4.98499	2.88462	2.98133	Hela_transcript_peak_1465
ENST00000242872.7	413	612	200	513	1	3.10847	1.92308	2.08617	Hela_transcript_peak_1466
ENST00000242872.7	904	1103	200	1004	1	3.10847	1.92308	2.08617	Hela_transcript_peak_1467
ENST00000243040.10	138	337	200	238	1	3.70476	1.96078	2.13038	Hela_transcript_peak_1468
ENST00000243056.5	483	682	200	583	1	3.70476	1.96078	2.13038	Hela_transcript_peak_1469
ENST00000243077.7	1390	1589	200	1490	1	2.32986	1.81818	1.54639	Hela_transcript_peak_1470
ENST00000243077.7	7157	7356	200	7342	3	3.81025	3.1746	2.19984	Hela_transcript_peak_1471
ENST00000243082.4	915	1114	200	1015	1	3.70476	1.96078	2.13038	Hela_transcript_peak_1472
ENST00000243219.7	14	213	200	114	1	3.70476	1.96078	2.13038	Hela_transcript_peak_1473
ENST00000243253.8	609	880	272	751	5	6.66521	4.83871	4.39716	Hela_transcript_peak_1474
ENST00000243253.8	2883	3082	200	2900	2	2.71522	2.41935	1.87672	Hela_transcript_peak_1475
ENST00000243314.5	152	360	209	256	2	4.98499	2.88462	2.98133	Hela_transcript_peak_1476
ENST00000243326.9	4990	5189	200	5090	1	2.32986	1.81818	1.54639	Hela_transcript_peak_1477
ENST00000243326.9	6257	6456	200	6357	1	2.32986	1.81818	1.54639	Hela_transcript_peak_1478
ENST00000243326.9	6545	6744	200	6645	1	2.32986	1.81818	1.54639	Hela_transcript_peak_1479
ENST00000243326.9	9086	9285	200	9186	1	2.04907	1.75439	1.33904	Hela_transcript_peak_1480
ENST00000243326.9	9758	9957	200	9858	1	2.04907	1.75439	1.33904	Hela_transcript_peak_1481
ENST00000243326.9	11861	12060	200	11961	1	2.51793	1.85185	1.69647	Hela_transcript_peak_1482
ENST00000243326.9	13015	13214	200	13115	1	2.51793	1.85185	1.69647	Hela_transcript_peak_1483
ENST00000243344.8	738	937	200	838	1	2.17724	1.78571	1.41845	Hela_transcript_peak_1484
ENST00000243344.8	2729	3028	300	2879	3	5.10509	3.57143	3.07299	Hela_transcript_peak_1485
ENST00000243344.8	3726	3925	200	3826	1	2.17724	1.78571	1.41845	Hela_transcript_peak_1486
ENST00000243344.8	4511	4710	200	4611	1	2.17724	1.78571	1.41845	Hela_transcript_peak_1487
ENST00000243347.5	22	221	200	122	1	3.10847	1.92308	2.08617	Hela_transcript_peak_1488
ENST00000243347.5	642	841	200	742	1	3.10847	1.92308	2.08617	Hela_transcript_peak_1489
ENST00000243389.8	15	214	200	115	1	2.76206	1.88679	1.87672	Hela_transcript_peak_1490
ENST00000243389.8	922	1121	200	1022	1	2.76206	1.88679	1.87672	Hela_transcript_peak_1491
ENST00000243389.8	1741	1940	200	1841	1	2.76206	1.88679	1.87672	Hela_transcript_peak_1492
ENST00000243457.3	2123	2322	200	2223	1	3.70476	1.96078	2.13038	Hela_transcript_peak_1493
ENST00000243498.9	1014	1213	200	1114	1	3.10847	1.92308	2.08617	Hela_transcript_peak_1494
ENST00000243501.10	4505	4704	200	4605	1	3.70476	1.96078	2.13038	Hela_transcript_peak_1495
ENST00000243562.13	1591	1790	200	1691	1	3.10847	1.92308	2.08617	Hela_transcript_peak_1496
ENST00000243562.13	2483	2682	200	2583	1	3.10847	1.92308	2.08617	Hela_transcript_peak_1497
ENST00000243563.8	94	293	200	194	1	3.70476	1.96078	2.13038	Hela_transcript_peak_1498
ENST00000243583.10	841	1040	200	941	1	3.70476	1.96078	2.13038	Hela_transcript_peak_1499
ENST00000243662.11	264	463	200	364	1	3.70476	1.96078	2.13038	Hela_transcript_peak_1500
ENST00000243776.11	23	222	200	123	1	2.76206	1.88679	1.87672	Hela_transcript_peak_1501
ENST00000243776.11	404	603	200	504	1	2.76206	1.88679	1.87672	Hela_transcript_peak_1502
ENST00000243776.11	2062	2261	200	2162	1	2.76206	1.88679	1.87672	Hela_transcript_peak_1503
ENST00000243810.10	1425	1624	200	1525	1	3.10847	1.92308	2.08617	Hela_transcript_peak_1504
ENST00000243878.9	1237	1436	200	1337	1	3.70476	1.96078	2.13038	Hela_transcript_peak_1505
ENST00000243903.6	48	247	200	148	1	3.10847	1.92308	2.08617	Hela_transcript_peak_1506
ENST00000243903.6	1614	1813	200	1714	1	3.10847	1.92308	2.08617	Hela_transcript_peak_1507
ENST00000243918.10	566	765	200	666	1	3.10847	1.92308	2.08617	Hela_transcript_peak_1508
ENST00000243918.10	1414	1613	200	1514	1	3.10847	1.92308	2.08617	Hela_transcript_peak_1509
ENST00000243997.8	93	552	460	224	2	4.46321	2.83019	2.69198	Hela_transcript_peak_1510
ENST00000244007.7	1130	1329	200	1230	1	2.51793	1.85185	1.69647	Hela_transcript_peak_1511
ENST00000244007.7	4592	4791	200	4692	1	2.51793	1.85185	1.69647	Hela_transcript_peak_1512
ENST00000244007.7	4974	5251	278	5113	2	4.09489	2.77778	2.42574	Hela_transcript_peak_1513
ENST00000244020.5	5	495	491	111	4	5.44648	4.09836	3.37426	Hela_transcript_peak_1514
ENST00000244040.4	746	1067	322	907	4	5.64624	4.16667	3.56514	Hela_transcript_peak_1515
ENST00000244043.5	4350	4549	200	4450	1	3.70476	1.96078	2.13038	Hela_transcript_peak_1516
ENST00000244050.3	4	223	220	114	2	4.46321	2.83019	2.69198	Hela_transcript_peak_1517
ENST00000244050.3	259	458	200	359	1	2.76206	1.88679	1.87672	Hela_transcript_peak_1518
ENST00000244051.2	1624	1823	200	1724	1	3.10847	1.92308	2.08617	Hela_transcript_peak_1519
ENST00000244051.2	1886	2085	200	1986	1	3.10847	1.92308	2.08617	Hela_transcript_peak_1520
ENST00000244061.6	227	426	200	327	1	3.70476	1.96078	2.13038	Hela_transcript_peak_1521
ENST00000244137.12	1211	1410	200	1311	1	3.10847	1.92308	2.08617	Hela_transcript_peak_1522
ENST00000244137.12	1563	1762	200	1663	1	3.10847	1.92308	2.08617	Hela_transcript_peak_1523
ENST00000244221.9	493	692	200	593	1	3.70476	1.96078	2.13038	Hela_transcript_peak_1524
ENST00000244227.8	31	230	200	131	1	3.70476	1.96078	2.13038	Hela_transcript_peak_1525
ENST00000244230.7	10	209	200	110	1	2.76206	1.88679	1.87672	Hela_transcript_peak_1526
ENST00000244230.7	552	751	200	652	1	2.76206	1.88679	1.87672	Hela_transcript_peak_1527
ENST00000244230.7	1036	1235	200	1136	1	2.76206	1.88679	1.87672	Hela_transcript_peak_1528
ENST00000244333.4	1356	1558	203	1457	4	7.59266	4.62963	5.20068	Hela_transcript_peak_1529
ENST00000244336.10	1504	1703	200	1604	1	3.70476	1.96078	2.13038	Hela_transcript_peak_1530
ENST00000244364.10	8344	8543	200	8426	1	3.10847	1.92308	2.08617	Hela_transcript_peak_1531
ENST00000244364.10	8811	9010	200	8911	1	2.76206	1.88679	1.87672	Hela_transcript_peak_1532
ENST00000244364.10	13508	13707	200	13608	1	3.10847	1.92308	2.08617	Hela_transcript_peak_1533
ENST00000244426.10	3795	3994	200	3895	1	3.70476	1.96078	2.13038	Hela_transcript_peak_1534
ENST00000244496.6	70	269	200	170	1	3.10847	1.92308	2.08617	Hela_transcript_peak_1535
ENST00000244496.6	349	548	200	449	1	3.10847	1.92308	2.08617	Hela_transcript_peak_1536
ENST00000244519.7	2455	2654	200	2555	1	3.70476	1.96078	2.13038	Hela_transcript_peak_1537
ENST00000244520.10	66	265	200	166	1	2.76206	1.88679	1.87672	Hela_transcript_peak_1538
ENST00000244520.10	451	687	237	569	2	4.46321	2.83019	2.69198	Hela_transcript_peak_1539
ENST00000244533.7	168	367	200	268	1	3.70476	1.96078	2.13038	Hela_transcript_peak_1540
ENST00000244534.6	9	666	658	208	10	11.91239	7.74648	9.25329	Hela_transcript_peak_1541
ENST00000244546.4	390	589	200	490	1	3.70476	1.96078	2.13038	Hela_transcript_peak_1542
ENST00000244571.5	1400	1599	200	1502	3	3.57543	3.07692	2.13038	Hela_transcript_peak_1543
ENST00000244571.5	2447	2646	200	2533	3	3.57543	3.07692	2.13038	Hela_transcript_peak_1544
ENST00000244573.4	223	422	200	323	1	2.32986	1.81818	1.54639	Hela_transcript_peak_1545
ENST00000244623.1	567	766	200	667	1	3.70476	1.96078	2.13038	Hela_transcript_peak_1546
ENST00000244711.3	376	575	200	476	1	3.70476	1.96078	2.13038	Hela_transcript_peak_1547
ENST00000244741.9	98	297	200	198	1	3.70476	1.96078	2.13038	Hela_transcript_peak_1548
ENST00000244745.3	1451	1650	200	1516	3	3.27931	2.94118	2.13038	Hela_transcript_peak_1549
ENST00000244763.9	3161	3360	200	3235	3	3.94241	3.22581	2.32728	Hela_transcript_peak_1550
ENST00000244769.8	4357	4574	218	4460	12	17.50441	10.31746	14.66353	Hela_transcript_peak_1551
ENST00000244777.6	315	514	200	415	1	3.70476	1.96078	2.13038	Hela_transcript_peak_1552
ENST00000244815.9	1353	1552	200	1453	1	2.51793	1.85185	1.69647	Hela_transcript_peak_1553
ENST00000244815.9	1690	1889	200	1790	1	2.51793	1.85185	1.69647	Hela_transcript_peak_1554
ENST00000244815.9	2484	2683	200	2584	1	2.51793	1.85185	1.69647	Hela_transcript_peak_1555
ENST00000244815.9	3631	3830	200	3731	1	2.51793	1.85185	1.69647	Hela_transcript_peak_1556
ENST00000245046.6	387	586	200	487	1	3.70476	1.96078	2.13038	Hela_transcript_peak_1557
ENST00000245105.8	3218	3417	200	3318	1	3.70476	1.96078	2.13038	Hela_transcript_peak_1558
ENST00000245206.10	918	1117	200	1018	1	2.32986	1.81818	1.54639	Hela_transcript_peak_1559
ENST00000245206.10	1331	1740	410	1431	1	2.32986	1.81818	1.54639	Hela_transcript_peak_1560
ENST00000245206.10	1778	1977	200	1878	1	2.32986	1.81818	1.54639	Hela_transcript_peak_1561
ENST00000245206.10	2046	2245	200	2146	1	2.32986	1.81818	1.54639	Hela_transcript_peak_1562
ENST00000245304.5	318	517	200	418	1	2.76206	1.88679	1.87672	Hela_transcript_peak_1563
ENST00000245304.5	780	979	200	880	1	2.76206	1.88679	1.87672	Hela_transcript_peak_1564
ENST00000245304.5	2616	2815	200	2716	1	2.76206	1.88679	1.87672	Hela_transcript_peak_1565
ENST00000245323.4	280	479	200	380	1	3.10847	1.92308	2.08617	Hela_transcript_peak_1566
ENST00000245323.4	2130	2329	200	2230	1	3.10847	1.92308	2.08617	Hela_transcript_peak_1567
ENST00000245407.7	1667	1866	200	1767	1	3.70476	1.96078	2.13038	Hela_transcript_peak_1568
ENST00000245414.9	2468	2670	203	2569	4	7.59266	4.62963	5.20068	Hela_transcript_peak_1569
ENST00000245441.9	5024	5223	200	5124	1	2.76206	1.88679	1.87672	Hela_transcript_peak_1570
ENST00000245441.9	6529	6728	200	6629	1	2.76206	1.88679	1.87672	Hela_transcript_peak_1571
ENST00000245441.9	7199	7398	200	7299	1	2.76206	1.88679	1.87672	Hela_transcript_peak_1572
ENST00000245448.10	60	259	200	160	1	3.10847	1.92308	2.08617	Hela_transcript_peak_1573
ENST00000245448.10	1213	1412	200	1313	1	3.10847	1.92308	2.08617	Hela_transcript_peak_1574
ENST00000245458.10	37	296	260	193	3	6.28843	3.77359	4.04867	Hela_transcript_peak_1575
ENST00000245479.3	9	216	208	115	4	6.11638	4.31035	3.96448	Hela_transcript_peak_1576
ENST00000245479.3	465	664	200	566	3	4.61917	3.44828	2.83753	Hela_transcript_peak_1577
ENST00000245543.6	336	535	200	436	1	3.70476	1.96078	2.13038	Hela_transcript_peak_1578
ENST00000245564.6	13	212	200	113	1	3.70476	1.96078	2.13038	Hela_transcript_peak_1579
ENST00000245680.7	3836	4035	200	3936	1	2.32986	1.81818	1.54639	Hela_transcript_peak_1580
ENST00000245680.7	4435	4634	200	4535	1	2.17724	1.78571	1.41845	Hela_transcript_peak_1581
ENST00000245680.7	4966	5165	200	5066	1	2.17724	1.78571	1.41845	Hela_transcript_peak_1582
ENST00000245680.7	7474	7687	214	7581	2	3.57958	2.67857	2.13038	Hela_transcript_peak_1583
ENST00000245680.7	8982	9181	200	9082	1	2.32986	1.81818	1.54639	Hela_transcript_peak_1584
ENST00000245796.10	1026	1225	200	1126	1	3.70476	1.96078	2.13038	Hela_transcript_peak_1585
ENST00000245816.10	24	223	200	124	1	3.10847	1.92308	2.08617	Hela_transcript_peak_1586
ENST00000245816.10	517	716	200	617	1	3.10847	1.92308	2.08617	Hela_transcript_peak_1587
ENST00000245817.5	4	298	295	150	14	19.28266	11.19403	16.40071	Hela_transcript_peak_1588
ENST00000245838.13	241	440	200	341	1	2.32986	1.81818	1.54639	Hela_transcript_peak_1589
ENST00000245838.13	509	708	200	609	1	2.32986	1.81818	1.54639	Hela_transcript_peak_1590
ENST00000245838.13	906	1105	200	1006	1	2.32986	1.81818	1.54639	Hela_transcript_peak_1591
ENST00000245838.13	1575	1774	200	1675	1	2.32986	1.81818	1.54639	Hela_transcript_peak_1592
ENST00000245838.13	3592	3791	200	3692	1	2.32986	1.81818	1.54639	Hela_transcript_peak_1593
ENST00000245857.9	378	588	211	516	16	23.09471	12.87879	20.1408	Hela_transcript_peak_1594
ENST00000245865.10	1990	2189	200	2090	1	3.70476	1.96078	2.13038	Hela_transcript_peak_1595
ENST00000245907.10	3116	3315	200	3193	2	2.93988	2.5	2.05039	Hela_transcript_peak_1596
ENST00000245908.11	1585	1973	389	1779	4	7.59266	4.62963	5.20068	Hela_transcript_peak_1597
ENST00000245923.9	1266	1465	200	1366	1	3.70476	1.96078	2.13038	Hela_transcript_peak_1598
ENST00000245925.7	1575	1774	200	1675	1	3.70476	1.96078	2.13038	Hela_transcript_peak_1599
ENST00000245932.11	618	1005	388	812	4	6.72664	4.46429	4.43835	Hela_transcript_peak_1600
ENST00000245932.11	1473	1718	246	1596	2	3.57958	2.67857	2.13038	Hela_transcript_peak_1601
ENST00000245934.11	1613	1812	200	1713	1	2.76206	1.88679	1.87672	Hela_transcript_peak_1602
ENST00000245934.11	2746	2945	200	2846	1	2.76206	1.88679	1.87672	Hela_transcript_peak_1603
ENST00000245934.11	3959	4158	200	4059	1	2.76206	1.88679	1.87672	Hela_transcript_peak_1604
ENST00000245960.9	482	681	200	582	1	2.51793	1.85185	1.69647	Hela_transcript_peak_1605
ENST00000245960.9	765	964	200	865	1	2.51793	1.85185	1.69647	Hela_transcript_peak_1606
ENST00000245960.9	1045	1244	200	1145	1	2.51793	1.85185	1.69647	Hela_transcript_peak_1607
ENST00000245960.9	3145	3344	200	3245	1	2.51793	1.85185	1.69647	Hela_transcript_peak_1608
ENST00000246024.7	916	1115	200	1016	1	3.10847	1.92308	2.08617	Hela_transcript_peak_1609
ENST00000246024.7	3440	3639	200	3540	1	3.10847	1.92308	2.08617	Hela_transcript_peak_1610
ENST00000246069.12	1442	1861	420	1680	4	6.72664	4.46429	4.43835	Hela_transcript_peak_1611
ENST00000246069.12	2563	2762	200	2663	1	2.17724	1.78571	1.41845	Hela_transcript_peak_1612
ENST00000246071.8	495	694	200	595	1	3.70476	1.96078	2.13038	Hela_transcript_peak_1613
ENST00000246117.9	459	658	200	559	1	3.10847	1.92308	2.08617	Hela_transcript_peak_1614
ENST00000246117.9	3418	3617	200	3518	1	3.10847	1.92308	2.08617	Hela_transcript_peak_1615
ENST00000246139.9	56	255	200	156	1	3.70476	1.96078	2.13038	Hela_transcript_peak_1616
ENST00000246149.10	1025	1224	200	1125	1	3.70476	1.96078	2.13038	Hela_transcript_peak_1617
ENST00000246151.9	1	211	211	106	2	4.46321	2.83019	2.69198	Hela_transcript_peak_1618
ENST00000246151.9	378	577	200	478	1	2.76206	1.88679	1.87672	Hela_transcript_peak_1619
ENST00000246163.2	194	393	200	294	1	3.70476	1.96078	2.13038	Hela_transcript_peak_1620
ENST00000246186.8	3156	3355	200	3256	1	3.70476	1.96078	2.13038	Hela_transcript_peak_1621
ENST00000246194.8	48	260	213	154	2	4.09489	2.77778	2.42574	Hela_transcript_peak_1622
ENST00000246194.8	1131	1407	277	1269	2	4.09489	2.77778	2.42574	Hela_transcript_peak_1623
ENST00000246229.5	36	235	200	136	1	2.76206	1.88679	1.87672	Hela_transcript_peak_1624
ENST00000246229.5	927	1126	200	1027	1	2.17724	1.78571	1.41845	Hela_transcript_peak_1625
ENST00000246229.5	1920	2119	200	2020	1	2.17724	1.78571	1.41845	Hela_transcript_peak_1626
ENST00000246229.5	5303	5521	219	5412	2	3.81064	2.72727	2.19984	Hela_transcript_peak_1627
ENST00000246533.7	70	277	208	174	2	4.98499	2.88462	2.98133	Hela_transcript_peak_1628
ENST00000246548.9	219	531	313	375	2	3.57958	2.67857	2.13038	Hela_transcript_peak_1629
ENST00000246548.9	1015	1223	209	1119	2	3.57958	2.67857	2.13038	Hela_transcript_peak_1630
ENST00000246548.9	1553	1861	309	1707	2	3.57958	2.67857	2.13038	Hela_transcript_peak_1631
ENST00000246554.7	117	316	200	217	1	2.51793	1.85185	1.69647	Hela_transcript_peak_1632
ENST00000246554.7	348	613	266	481	3	5.79561	3.7037	3.66673	Hela_transcript_peak_1633
ENST00000246672.4	21	220	200	121	1	2.51793	1.85185	1.69647	Hela_transcript_peak_1634
ENST00000246672.4	509	708	200	609	1	2.51793	1.85185	1.69647	Hela_transcript_peak_1635
ENST00000246672.4	1210	1409	200	1310	1	2.51793	1.85185	1.69647	Hela_transcript_peak_1636
ENST00000246672.4	1488	1687	200	1588	1	2.51793	1.85185	1.69647	Hela_transcript_peak_1637
ENST00000246747.9	16	537	522	202	2	4.09489	2.77778	2.42574	Hela_transcript_peak_1638
ENST00000246785.7	1176	1375	200	1276	1	3.70476	1.96078	2.13038	Hela_transcript_peak_1639
ENST00000246802.10	15	214	200	115	1	2.32986	1.81818	1.54639	Hela_transcript_peak_1640
ENST00000246802.10	374	573	200	474	1	2.32986	1.81818	1.54639	Hela_transcript_peak_1641
ENST00000246802.10	982	1181	200	1082	1	2.32986	1.81818	1.54639	Hela_transcript_peak_1642
ENST00000246802.10	1214	1473	260	1344	2	3.81064	2.72727	2.19984	Hela_transcript_peak_1643
ENST00000246841.3	848	1047	200	948	1	3.70476	1.96078	2.13038	Hela_transcript_peak_1644
ENST00000246868.7	594	1160	567	984	2	4.09489	2.77778	2.42574	Hela_transcript_peak_1645
ENST00000246912.8	1157	1356	200	1257	1	3.10847	1.92308	2.08617	Hela_transcript_peak_1646
ENST00000246912.8	1813	2012	200	1913	1	3.10847	1.92308	2.08617	Hela_transcript_peak_1647
ENST00000246949.9	3509	3708	200	3609	1	3.70476	1.96078	2.13038	Hela_transcript_peak_1648
ENST00000246957.10	241	440	200	341	1	3.70476	1.96078	2.13038	Hela_transcript_peak_1649
ENST00000247001.10	10	209	200	110	1	3.70476	1.96078	2.13038	Hela_transcript_peak_1650
ENST00000247003.9	1421	1620	200	1521	1	3.70476	1.96078	2.13038	Hela_transcript_peak_1651
ENST00000247005.8	1785	1984	200	1885	1	3.70476	1.96078	2.13038	Hela_transcript_peak_1652
ENST00000247020.8	34	265	232	150	2	4.46321	2.83019	2.69198	Hela_transcript_peak_1653
ENST00000247020.8	309	508	200	409	1	2.76206	1.88679	1.87672	Hela_transcript_peak_1654
ENST00000247026.10	1446	1645	200	1546	1	3.70476	1.96078	2.13038	Hela_transcript_peak_1655
ENST00000247161.7	1234	1433	200	1334	1	3.10847	1.92308	2.08617	Hela_transcript_peak_1656
ENST00000247161.7	1758	1957	200	1858	1	3.10847	1.92308	2.08617	Hela_transcript_peak_1657
ENST00000247178.5	3285	3484	200	3385	1	3.70476	1.96078	2.13038	Hela_transcript_peak_1658
ENST00000247182.6	788	987	200	888	1	3.70476	1.96078	2.13038	Hela_transcript_peak_1659
ENST00000247225.7	15	214	200	115	1	3.10847	1.92308	2.08617	Hela_transcript_peak_1660
ENST00000247225.7	1250	1449	200	1350	1	3.10847	1.92308	2.08617	Hela_transcript_peak_1661
ENST00000247226.13	3512	3711	200	3612	1	3.10847	1.92308	2.08617	Hela_transcript_peak_1662
ENST00000247226.13	7161	7360	200	7261	1	3.10847	1.92308	2.08617	Hela_transcript_peak_1663
ENST00000247452.4	118	533	416	218	1	3.10847	1.92308	2.08617	Hela_transcript_peak_1664
ENST00000247461.9	2716	2915	200	2749	3	4.61917	3.44828	2.83753	Hela_transcript_peak_1665
ENST00000247668.7	1	200	200	101	1	2.04907	1.75439	1.33904	Hela_transcript_peak_1666
ENST00000247668.7	376	750	375	563	3	4.84423	3.50877	2.98133	Hela_transcript_peak_1667
ENST00000247668.7	1220	1419	200	1320	1	2.04907	1.75439	1.33904	Hela_transcript_peak_1668
ENST00000247668.7	1737	1936	200	1837	1	2.04907	1.75439	1.33904	Hela_transcript_peak_1669
ENST00000247706.4	421	620	200	521	1	2.76206	1.88679	1.87672	Hela_transcript_peak_1670
ENST00000247706.4	1330	1601	272	1466	2	4.46321	2.83019	2.69198	Hela_transcript_peak_1671
ENST00000247781.4	1033	1232	200	1133	1	3.10847	1.92308	2.08617	Hela_transcript_peak_1672
ENST00000247781.4	2977	3176	200	3077	1	3.10847	1.92308	2.08617	Hela_transcript_peak_1673
ENST00000247815.8	1344	1543	200	1444	1	3.10847	1.92308	2.08617	Hela_transcript_peak_1674
ENST00000247815.8	3357	3556	200	3457	1	3.10847	1.92308	2.08617	Hela_transcript_peak_1675
ENST00000247815.8	9759	9958	200	9859	1	3.10847	1.92308	2.08617	Hela_transcript_peak_1676
ENST00000247815.8	11461	11660	200	11561	1	3.10847	1.92308	2.08617	Hela_transcript_peak_1677
ENST00000247843.7	31	230	200	131	1	3.10847	1.92308	2.08617	Hela_transcript_peak_1678
ENST00000247843.7	736	935	200	836	1	3.10847	1.92308	2.08617	Hela_transcript_peak_1679
ENST00000247930.5	301	500	200	401	1	2.76206	1.88679	1.87672	Hela_transcript_peak_1680
ENST00000247930.5	1231	1430	200	1331	1	2.76206	1.88679	1.87672	Hela_transcript_peak_1681
ENST00000247930.5	1817	2016	200	1917	1	2.76206	1.88679	1.87672	Hela_transcript_peak_1682
ENST00000247956.11	1258	1457	200	1358	1	3.70476	1.96078	2.13038	Hela_transcript_peak_1683
ENST00000247970.8	285	484	200	385	1	3.10847	1.92308	2.08617	Hela_transcript_peak_1684
ENST00000247977.8	377	576	200	477	1	3.70476	1.96078	2.13038	Hela_transcript_peak_1685
ENST00000248054.9	347	546	200	447	1	3.10847	1.92308	2.08617	Hela_transcript_peak_1686
ENST00000248054.9	2768	2967	200	2868	1	3.10847	1.92308	2.08617	Hela_transcript_peak_1687
ENST00000248071.5	771	970	200	871	1	2.76206	1.88679	1.87672	Hela_transcript_peak_1688
ENST00000248071.5	1261	1476	216	1369	2	4.46321	2.83019	2.69198	Hela_transcript_peak_1689
ENST00000248104.11	877	1076	200	977	1	2.51793	1.85185	1.69647	Hela_transcript_peak_1690
ENST00000248104.11	1386	1585	200	1486	1	2.51793	1.85185	1.69647	Hela_transcript_peak_1691
ENST00000248104.11	3100	3299	200	3200	1	2.51793	1.85185	1.69647	Hela_transcript_peak_1692
ENST00000248104.11	4086	4285	200	4186	1	2.51793	1.85185	1.69647	Hela_transcript_peak_1693
ENST00000248211.11	2013	2212	200	2113	1	3.70476	1.96078	2.13038	Hela_transcript_peak_1694
ENST00000248244.5	775	974	200	875	1	2.76206	1.88679	1.87672	Hela_transcript_peak_1695
ENST00000248244.5	2347	2661	315	2504	2	4.46321	2.83019	2.69198	Hela_transcript_peak_1696
ENST00000248248.7	316	515	200	416	1	3.10847	1.92308	2.08617	Hela_transcript_peak_1697
ENST00000248248.7	3444	3643	200	3544	1	3.10847	1.92308	2.08617	Hela_transcript_peak_1698
ENST00000248378.6	34	233	200	134	1	3.70476	1.96078	2.13038	Hela_transcript_peak_1699
ENST00000248420.9	625	824	200	725	1	3.70476	1.96078	2.13038	Hela_transcript_peak_1700
ENST00000248437.9	1	207	207	104	2	4.09489	2.77778	2.42574	Hela_transcript_peak_1701
ENST00000248437.9	991	1190	200	1091	1	2.51793	1.85185	1.69647	Hela_transcript_peak_1702
ENST00000248437.9	1763	1962	200	1863	1	2.51793	1.85185	1.69647	Hela_transcript_peak_1703
ENST00000248450.8	1187	1386	200	1287	1	3.70476	1.96078	2.13038	Hela_transcript_peak_1704
ENST00000248553.7	63	281	219	172	2	4.09489	2.77778	2.42574	Hela_transcript_peak_1705
ENST00000248553.7	371	570	200	471	1	2.51793	1.85185	1.69647	Hela_transcript_peak_1706
ENST00000248564.5	174	373	200	274	1	2.76206	1.88679	1.87672	Hela_transcript_peak_1707
ENST00000248564.5	466	665	200	566	1	2.76206	1.88679	1.87672	Hela_transcript_peak_1708
ENST00000248564.5	845	1044	200	945	1	2.76206	1.88679	1.87672	Hela_transcript_peak_1709
ENST00000248594.11	2262	2461	200	2362	1	3.70476	1.96078	2.13038	Hela_transcript_peak_1710
ENST00000248633.9	684	883	200	784	1	3.70476	1.96078	2.13038	Hela_transcript_peak_1711
ENST00000248668.4	2404	2603	200	2504	1	3.70476	1.96078	2.13038	Hela_transcript_peak_1712
ENST00000248706.5	470	669	200	570	1	3.70476	1.96078	2.13038	Hela_transcript_peak_1713
ENST00000248879.7	200	654	455	359	2	4.46321	2.83019	2.69198	Hela_transcript_peak_1714
ENST00000248924.10	687	886	200	787	1	3.10847	1.92308	2.08617	Hela_transcript_peak_1715
ENST00000248924.10	1050	1249	200	1150	1	3.10847	1.92308	2.08617	Hela_transcript_peak_1716
ENST00000248958.5	9	349	341	179	3	5.4149	3.63636	3.34756	Hela_transcript_peak_1717
ENST00000248958.5	454	654	201	554	2	3.81064	2.72727	2.19984	Hela_transcript_peak_1718
ENST00000248975.6	740	1001	262	871	3	5.79561	3.7037	3.66673	Hela_transcript_peak_1719
ENST00000249005.3	42	241	200	142	1	3.70476	1.96078	2.13038	Hela_transcript_peak_1720
ENST00000249014.5	19	218	200	119	1	2.51793	1.85185	1.69647	Hela_transcript_peak_1721
ENST00000249014.5	559	758	200	659	1	2.51793	1.85185	1.69647	Hela_transcript_peak_1722
ENST00000249014.5	1686	2062	377	1874	2	4.09489	2.77778	2.42574	Hela_transcript_peak_1723
ENST00000249064.9	2395	2594	200	2495	1	3.10847	1.92308	2.08617	Hela_transcript_peak_1724
ENST00000249064.9	3067	3266	200	3167	1	3.10847	1.92308	2.08617	Hela_transcript_peak_1725
ENST00000249269.9	612	811	200	712	1	2.76206	1.88679	1.87672	Hela_transcript_peak_1726
ENST00000249269.9	1349	1548	200	1449	1	2.76206	1.88679	1.87672	Hela_transcript_peak_1727
ENST00000249269.9	2849	3048	200	2949	1	2.76206	1.88679	1.87672	Hela_transcript_peak_1728
ENST00000249270.11	668	867	200	768	1	3.10847	1.92308	2.08617	Hela_transcript_peak_1729
ENST00000249270.11	1269	1468	200	1369	1	3.10847	1.92308	2.08617	Hela_transcript_peak_1730
ENST00000249289.5	66	265	200	166	1	3.70476	1.96078	2.13038	Hela_transcript_peak_1731
ENST00000249299.7	1964	2163	200	2064	1	3.10847	1.92308	2.08617	Hela_transcript_peak_1732
ENST00000249299.7	3577	3776	200	3677	1	3.10847	1.92308	2.08617	Hela_transcript_peak_1733
ENST00000249330.3	1588	1787	200	1688	1	3.70476	1.96078	2.13038	Hela_transcript_peak_1734
ENST00000249344.7	4	238	235	121	2	3.81064	2.72727	2.19984	Hela_transcript_peak_1735
ENST00000249344.7	417	616	200	517	1	2.32986	1.81818	1.54639	Hela_transcript_peak_1736
ENST00000249344.7	2254	2467	214	2361	2	3.81064	2.72727	2.19984	Hela_transcript_peak_1737
ENST00000249356.4	41	356	316	199	3	5.4149	3.63636	3.34756	Hela_transcript_peak_1738
ENST00000249356.4	410	609	200	510	1	2.32986	1.81818	1.54639	Hela_transcript_peak_1739
ENST00000249356.4	983	1182	200	1083	1	2.32986	1.81818	1.54639	Hela_transcript_peak_1740
ENST00000249364.9	574	778	205	676	2	3.38521	2.63158	2.13038	Hela_transcript_peak_1741
ENST00000249364.9	922	1312	391	1117	2	3.38521	2.63158	2.13038	Hela_transcript_peak_1742
ENST00000249364.9	1758	1957	200	1858	1	2.04907	1.75439	1.33904	Hela_transcript_peak_1743
ENST00000249364.9	2021	2220	200	2121	1	2.04907	1.75439	1.33904	Hela_transcript_peak_1744
ENST00000249364.9	3966	4165	200	4066	1	2.04907	1.75439	1.33904	Hela_transcript_peak_1745
ENST00000249389.2	209	408	200	309	1	3.70476	1.96078	2.13038	Hela_transcript_peak_1746
ENST00000249442.11	225	424	200	325	1	3.70476	1.96078	2.13038	Hela_transcript_peak_1747
ENST00000249499.8	160	359	200	260	1	2.51793	1.85185	1.69647	Hela_transcript_peak_1748
ENST00000249499.8	1532	1731	200	1632	1	2.51793	1.85185	1.69647	Hela_transcript_peak_1749
ENST00000249636.10	1258	1535	278	1397	3	5.4149	3.63636	3.34756	Hela_transcript_peak_1750
ENST00000249636.10	2239	2438	200	2339	1	2.32986	1.81818	1.54639	Hela_transcript_peak_1751
ENST00000249636.10	3748	3947	200	3848	1	2.32986	1.81818	1.54639	Hela_transcript_peak_1752
ENST00000249647.8	1547	1746	200	1647	1	3.10847	1.92308	2.08617	Hela_transcript_peak_1753
ENST00000249822.8	274	473	200	374	1	2.32986	1.81818	1.54639	Hela_transcript_peak_1754
ENST00000249822.8	1011	1210	200	1111	1	2.32986	1.81818	1.54639	Hela_transcript_peak_1755
ENST00000249822.8	1705	1904	200	1805	1	2.32986	1.81818	1.54639	Hela_transcript_peak_1756
ENST00000249822.8	2071	2270	200	2171	1	2.32986	1.81818	1.54639	Hela_transcript_peak_1757
ENST00000249822.8	3541	3740	200	3641	1	2.32986	1.81818	1.54639	Hela_transcript_peak_1758
ENST00000249837.7	1632	1831	200	1732	1	2.76206	1.88679	1.87672	Hela_transcript_peak_1759
ENST00000249837.7	3251	3450	200	3351	1	2.76206	1.88679	1.87672	Hela_transcript_peak_1760
ENST00000249837.7	5792	5991	200	5892	1	2.76206	1.88679	1.87672	Hela_transcript_peak_1761
ENST00000249883.9	154	362	209	258	3	5.79561	3.7037	3.66673	Hela_transcript_peak_1762
ENST00000249883.9	1927	2126	200	2027	1	2.51793	1.85185	1.69647	Hela_transcript_peak_1763
ENST00000249910.5	119	318	200	219	1	3.70476	1.96078	2.13038	Hela_transcript_peak_1764
ENST00000249923.7	1661	1961	301	1811	4	7.59266	4.62963	5.20068	Hela_transcript_peak_1765
ENST00000250024.9	1031	1429	399	1230	2	4.46321	2.83019	2.69198	Hela_transcript_peak_1766
ENST00000250024.9	2839	3038	200	2939	1	2.76206	1.88679	1.87672	Hela_transcript_peak_1767
ENST00000250076.7	340	542	203	441	2	4.98499	2.88462	2.98133	Hela_transcript_peak_1768
ENST00000250101.9	19	218	200	119	1	3.70476	1.96078	2.13038	Hela_transcript_peak_1769
ENST00000250111.9	558	757	200	658	1	3.70476	1.96078	2.13038	Hela_transcript_peak_1770
ENST00000250113.11	113	312	200	213	1	2.17724	1.78571	1.41845	Hela_transcript_peak_1771
ENST00000250113.11	959	1158	200	1059	1	2.17724	1.78571	1.41845	Hela_transcript_peak_1772
ENST00000250113.11	2001	2413	413	2101	1	2.17724	1.78571	1.41845	Hela_transcript_peak_1773
ENST00000250241.12	2246	2445	200	2346	1	3.70476	1.96078	2.13038	Hela_transcript_peak_1774
ENST00000250263.7	158	357	200	258	1	3.70476	1.96078	2.13038	Hela_transcript_peak_1775
ENST00000250377.11	43	242	200	143	1	2.76206	1.88679	1.87672	Hela_transcript_peak_1776
ENST00000250377.11	348	547	200	448	1	2.76206	1.88679	1.87672	Hela_transcript_peak_1777
ENST00000250377.11	661	860	200	761	1	2.76206	1.88679	1.87672	Hela_transcript_peak_1778
ENST00000250405.9	628	827	200	728	1	2.76206	1.88679	1.87672	Hela_transcript_peak_1779
ENST00000250405.9	1441	1640	200	1541	1	2.76206	1.88679	1.87672	Hela_transcript_peak_1780
ENST00000250405.9	3083	3282	200	3183	1	2.76206	1.88679	1.87672	Hela_transcript_peak_1781
ENST00000250448.3	484	683	200	584	1	3.70476	1.96078	2.13038	Hela_transcript_peak_1782
ENST00000250454.8	482	681	200	582	1	3.70476	1.96078	2.13038	Hela_transcript_peak_1783
ENST00000250457.7	36	513	478	167	3	5.79561	3.7037	3.66673	Hela_transcript_peak_1784
ENST00000250498.9	126	325	200	226	1	3.70476	1.96078	2.13038	Hela_transcript_peak_1785
ENST00000250559.14	6465	6664	200	6565	1	2.76206	1.88679	1.87672	Hela_transcript_peak_1786
ENST00000250559.14	7348	7624	277	7486	2	4.46321	2.83019	2.69198	Hela_transcript_peak_1787
ENST00000250894.8	1770	1969	200	1870	1	3.10847	1.92308	2.08617	Hela_transcript_peak_1788
ENST00000250894.8	2085	2284	200	2185	1	3.10847	1.92308	2.08617	Hela_transcript_peak_1789
ENST00000250896.7	116	315	200	216	1	2.76206	1.88679	1.87672	Hela_transcript_peak_1790
ENST00000250896.7	1012	1211	200	1112	1	2.76206	1.88679	1.87672	Hela_transcript_peak_1791
ENST00000250896.7	1758	1957	200	1858	1	2.76206	1.88679	1.87672	Hela_transcript_peak_1792
ENST00000250916.6	2463	2662	200	2563	1	3.70476	1.96078	2.13038	Hela_transcript_peak_1793
ENST00000250930.7	1327	1526	200	1427	1	3.70476	1.96078	2.13038	Hela_transcript_peak_1794
ENST00000250974.9	116	315	200	216	1	3.70476	1.96078	2.13038	Hela_transcript_peak_1795
ENST00000251047.6	1020	1550	531	1214	4	4.42739	3.67647	2.69198	Hela_transcript_peak_1796
ENST00000251047.6	3987	4199	213	4105	4	4.42739	3.67647	2.69198	Hela_transcript_peak_1797
ENST00000251074.5	251	450	200	351	1	3.10847	1.92308	2.08617	Hela_transcript_peak_1798
ENST00000251074.5	930	1129	200	1030	1	3.10847	1.92308	2.08617	Hela_transcript_peak_1799
ENST00000251076.9	1879	2078	200	1979	1	3.10847	1.92308	2.08617	Hela_transcript_peak_1800
ENST00000251076.9	2521	2720	200	2621	1	3.10847	1.92308	2.08617	Hela_transcript_peak_1801
ENST00000251076.9	8066	8265	200	8166	1	3.70476	1.96078	2.13038	Hela_transcript_peak_1802
ENST00000251081.7	1613	1812	200	1713	1	2.76206	1.88679	1.87672	Hela_transcript_peak_1803
ENST00000251081.7	2928	3127	200	3028	1	2.76206	1.88679	1.87672	Hela_transcript_peak_1804
ENST00000251081.7	3335	3534	200	3435	1	2.76206	1.88679	1.87672	Hela_transcript_peak_1805
ENST00000251091.9	2340	2539	200	2440	1	2.76206	1.88679	1.87672	Hela_transcript_peak_1806
ENST00000251091.9	3811	4010	200	3911	1	2.76206	1.88679	1.87672	Hela_transcript_peak_1807
ENST00000251091.9	4740	4939	200	4840	1	2.76206	1.88679	1.87672	Hela_transcript_peak_1808
ENST00000251102.12	4598	4797	200	4698	1	3.70476	1.96078	2.13038	Hela_transcript_peak_1809
ENST00000251108.10	1124	1323	200	1224	1	3.70476	1.96078	2.13038	Hela_transcript_peak_1810
ENST00000251143.9	3201	3400	200	3301	1	3.70476	1.96078	2.13038	Hela_transcript_peak_1811
ENST00000251157.10	43	242	200	143	1	3.70476	1.96078	2.13038	Hela_transcript_peak_1812
ENST00000251195.9	1798	1997	200	1898	1	3.10847	1.92308	2.08617	Hela_transcript_peak_1813
ENST00000251195.9	3134	3333	200	3234	1	3.10847	1.92308	2.08617	Hela_transcript_peak_1814
ENST00000251241.9	1894	2093	200	1994	1	3.10847	1.92308	2.08617	Hela_transcript_peak_1815
ENST00000251241.9	2812	3011	200	2912	1	3.10847	1.92308	2.08617	Hela_transcript_peak_1816
ENST00000251268.11	142	341	200	242	1	3.70476	1.96078	2.13038	Hela_transcript_peak_1817
ENST00000251268.11	9922	10121	200	10022	1	3.70476	1.96078	2.13038	Hela_transcript_peak_1818
ENST00000251287.3	775	1076	302	926	3	5.79561	3.7037	3.66673	Hela_transcript_peak_1819
ENST00000251287.3	1596	1795	200	1696	1	2.51793	1.85185	1.69647	Hela_transcript_peak_1820
ENST00000251289.9	1061	1260	200	1161	1	3.70476	1.96078	2.13038	Hela_transcript_peak_1821
ENST00000251303.10	106	305	200	206	1	3.70476	1.96078	2.13038	Hela_transcript_peak_1822
ENST00000251334.6	38	237	200	138	1	3.70476	1.96078	2.13038	Hela_transcript_peak_1823
ENST00000251343.9	802	1001	200	856	1	2.51793	1.85185	1.69647	Hela_transcript_peak_1824
ENST00000251343.9	1910	2109	200	2010	1	2.32986	1.81818	1.54639	Hela_transcript_peak_1825
ENST00000251343.9	3599	3798	200	3699	1	2.32986	1.81818	1.54639	Hela_transcript_peak_1826
ENST00000251343.9	5662	5909	248	5756	2	3.81064	2.72727	2.19984	Hela_transcript_peak_1827
ENST00000251366.7	2	201	200	102	1	3.70476	1.96078	2.13038	Hela_transcript_peak_1828
ENST00000251412.8	865	1095	231	980	2	4.98499	2.88462	2.98133	Hela_transcript_peak_1829
ENST00000251413.8	713	1126	414	813	1	3.10847	1.92308	2.08617	Hela_transcript_peak_1830
ENST00000251453.8	112	311	200	212	1	2.76206	1.88679	1.87672	Hela_transcript_peak_1831
ENST00000251473.9	795	994	200	895	1	3.70476	1.96078	2.13038	Hela_transcript_peak_1832
ENST00000251496.7	726	926	201	826	2	3.57958	2.67857	2.13038	Hela_transcript_peak_1833
ENST00000251496.7	1379	1680	302	1530	3	5.10509	3.57143	3.07299	Hela_transcript_peak_1834
ENST00000251496.7	1725	1924	200	1825	1	2.17724	1.78571	1.41845	Hela_transcript_peak_1835
ENST00000251507.8	810	1009	200	910	1	3.10847	1.92308	2.08617	Hela_transcript_peak_1836
ENST00000251507.8	1676	1875	200	1776	1	3.10847	1.92308	2.08617	Hela_transcript_peak_1837
ENST00000251527.10	194	393	200	294	1	3.10847	1.92308	2.08617	Hela_transcript_peak_1838
ENST00000251527.10	829	1028	200	929	1	2.76206	1.88679	1.87672	Hela_transcript_peak_1839
ENST00000251546.8	231	430	200	331	1	3.70476	1.96078	2.13038	Hela_transcript_peak_1840
ENST00000251595.11	94	472	379	283	3	6.28843	3.77359	4.04867	Hela_transcript_peak_1841
ENST00000251607.11	499	698	200	599	1	3.70476	1.96078	2.13038	Hela_transcript_peak_1842
ENST00000251636.10	109	308	200	209	1	3.70476	1.96078	2.13038	Hela_transcript_peak_1843
ENST00000251775.9	6	205	200	106	1	2.51793	1.85185	1.69647	Hela_transcript_peak_1844
ENST00000251775.9	868	1067	200	968	1	2.51793	1.85185	1.69647	Hela_transcript_peak_1845
ENST00000251775.9	1238	1450	213	1344	2	4.09489	2.77778	2.42574	Hela_transcript_peak_1846
ENST00000251810.7	198	397	200	298	1	3.70476	1.96078	2.13038	Hela_transcript_peak_1847
ENST00000251822.6	3083	3282	200	3183	1	3.70476	1.96078	2.13038	Hela_transcript_peak_1848
ENST00000251871.9	4569	4768	200	4669	1	3.70476	1.96078	2.13038	Hela_transcript_peak_1849
ENST00000251973.10	27	226	200	127	1	3.10847	1.92308	2.08617	Hela_transcript_peak_1850
ENST00000251973.10	1453	1652	200	1553	1	3.10847	1.92308	2.08617	Hela_transcript_peak_1851
ENST00000252015.3	1869	2106	238	1988	3	4.84423	3.50877	2.98133	Hela_transcript_peak_1852
ENST00000252015.3	2330	2713	384	2522	3	4.84423	3.50877	2.98133	Hela_transcript_peak_1853
ENST00000252015.3	2818	3017	200	2918	1	2.04907	1.75439	1.33904	Hela_transcript_peak_1854
ENST00000252029.8	1067	1266	200	1167	1	3.70476	1.96078	2.13038	Hela_transcript_peak_1855
ENST00000252050.9	3123	3322	200	3223	1	3.70476	1.96078	2.13038	Hela_transcript_peak_1856
ENST00000252071.8	292	491	200	392	1	3.70476	1.96078	2.13038	Hela_transcript_peak_1857
ENST00000252102.8	148	357	210	253	2	4.98499	2.88462	2.98133	Hela_transcript_peak_1858
ENST00000252108.7	40	239	200	140	1	2.76206	1.88679	1.87672	Hela_transcript_peak_1859
ENST00000252108.7	3212	3424	213	3318	2	3.81064	2.72727	2.19984	Hela_transcript_peak_1860
ENST00000252108.7	5459	5658	200	5559	1	2.51793	1.85185	1.69647	Hela_transcript_peak_1861
ENST00000252136.12	315	514	200	415	1	3.70476	1.96078	2.13038	Hela_transcript_peak_1862
ENST00000252211.7	239	438	200	339	1	3.70476	1.96078	2.13038	Hela_transcript_peak_1863
ENST00000252268.8	1892	2091	200	1992	1	3.70476	1.96078	2.13038	Hela_transcript_peak_1864
ENST00000252329.3	320	519	200	420	1	3.10847	1.92308	2.08617	Hela_transcript_peak_1865
ENST00000252336.10	72	271	200	172	1	3.70476	1.96078	2.13038	Hela_transcript_peak_1866
ENST00000252458.6	490	689	200	590	1	3.70476	1.96078	2.13038	Hela_transcript_peak_1867
ENST00000252485.8	612	811	200	712	1	2.76206	1.88679	1.87672	Hela_transcript_peak_1868
ENST00000252485.8	1081	1348	268	1215	2	4.46321	2.83019	2.69198	Hela_transcript_peak_1869
ENST00000252486.9	875	1166	292	1045	6	8.67112	5.83333	6.20766	Hela_transcript_peak_1870
ENST00000252487.9	1440	1639	200	1540	1	3.70476	1.96078	2.13038	Hela_transcript_peak_1871
ENST00000252512.14	2004	2277	274	2141	2	3.81064	2.72727	2.19984	Hela_transcript_peak_1872
ENST00000252512.14	2812	3359	548	2984	2	3.81064	2.72727	2.19984	Hela_transcript_peak_1873
ENST00000252527.8	232	431	200	332	1	3.70476	1.96078	2.13038	Hela_transcript_peak_1874
ENST00000252593.7	46	245	200	146	1	2.51793	1.85185	1.69647	Hela_transcript_peak_1875
ENST00000252593.7	308	574	267	441	2	4.09489	2.77778	2.42574	Hela_transcript_peak_1876
ENST00000252593.7	629	828	200	729	1	2.51793	1.85185	1.69647	Hela_transcript_peak_1877
ENST00000252597.7	2830	3029	200	2930	1	3.70476	1.96078	2.13038	Hela_transcript_peak_1878
ENST00000252602.1	478	677	200	578	1	3.70476	1.96078	2.13038	Hela_transcript_peak_1879
ENST00000252674.9	1167	1366	200	1203	3	3.6884	3.125	2.13038	Hela_transcript_peak_1880
ENST00000252699.7	288	487	200	385	3	3.37174	2.98507	2.13038	Hela_transcript_peak_1881
ENST00000252699.7	805	1133	329	984	5	5.79463	4.47761	3.66673	Hela_transcript_peak_1882
ENST00000252699.7	2290	2547	258	2360	3	3.37174	2.98507	2.13038	Hela_transcript_peak_1883
ENST00000252713.9	1803	2002	200	1903	1	3.70476	1.96078	2.13038	Hela_transcript_peak_1884
ENST00000252744.6	27	226	200	118	3	3.94241	3.22581	2.32728	Hela_transcript_peak_1885
ENST00000252744.6	1780	1995	216	1867	4	5.26473	4.03226	3.22731	Hela_transcript_peak_1886
ENST00000252785.3	23	291	269	157	2	4.98499	2.88462	2.98133	Hela_transcript_peak_1887
ENST00000252797.6	563	762	200	663	1	2.51793	1.85185	1.69647	Hela_transcript_peak_1888
ENST00000252799.3	62	261	200	162	1	2.76206	1.88679	1.87672	Hela_transcript_peak_1889
ENST00000252799.3	1142	1531	390	1337	2	4.46321	2.83019	2.69198	Hela_transcript_peak_1890
ENST00000252804.9	2242	2441	200	2427	3	3.94241	3.22581	2.32728	Hela_transcript_peak_1891
ENST00000252809.3	30	233	204	188	7	6.72126	5.06329	4.43835	Hela_transcript_peak_1892
ENST00000252809.3	427	676	250	590	8	7.915	5.6962	5.50681	Hela_transcript_peak_1893
ENST00000252809.3	802	1120	319	963	11	11.75134	7.59494	9.09531	Hela_transcript_peak_1894
ENST00000252816.10	84	283	200	184	1	2.76206	1.88679	1.87672	Hela_transcript_peak_1895
ENST00000252816.10	355	554	200	455	1	2.76206	1.88679	1.87672	Hela_transcript_peak_1896
ENST00000252818.4	257	639	383	448	8	9.69352	6.61765	7.16207	Hela_transcript_peak_1897
ENST00000252818.4	855	1059	205	877	3	3.27931	2.94118	2.13038	Hela_transcript_peak_1898
ENST00000252825.9	588	787	200	688	1	3.70476	1.96078	2.13038	Hela_transcript_peak_1899
ENST00000252854.8	502	701	200	602	1	2.76206	1.88679	1.87672	Hela_transcript_peak_1900
ENST00000252854.8	1706	1905	200	1806	1	2.76206	1.88679	1.87672	Hela_transcript_peak_1901
ENST00000252854.8	2149	2348	200	2249	1	2.76206	1.88679	1.87672	Hela_transcript_peak_1902
ENST00000252891.8	1989	2188	200	2089	1	2.76206	1.88679	1.87672	Hela_transcript_peak_1903
ENST00000252891.8	2918	3117	200	3018	1	2.76206	1.88679	1.87672	Hela_transcript_peak_1904
ENST00000252891.8	3195	3394	200	3295	1	2.76206	1.88679	1.87672	Hela_transcript_peak_1905
ENST00000252934.10	328	527	200	428	1	2.76206	1.88679	1.87672	Hela_transcript_peak_1906
ENST00000252934.10	1904	2103	200	2004	1	2.76206	1.88679	1.87672	Hela_transcript_peak_1907
ENST00000252934.10	2888	3087	200	2988	1	2.76206	1.88679	1.87672	Hela_transcript_peak_1908
ENST00000252936.7	2139	2338	200	2239	1	3.10847	1.92308	2.08617	Hela_transcript_peak_1909
ENST00000252936.7	2568	2767	200	2668	1	3.10847	1.92308	2.08617	Hela_transcript_peak_1910
ENST00000252971.11	1379	1578	200	1479	1	3.70476	1.96078	2.13038	Hela_transcript_peak_1911
ENST00000252979.6	1141	1340	200	1241	1	3.10847	1.92308	2.08617	Hela_transcript_peak_1912
ENST00000252979.6	3405	3604	200	3505	1	3.10847	1.92308	2.08617	Hela_transcript_peak_1913
ENST00000252992.8	153	352	200	253	1	2.76206	1.88679	1.87672	Hela_transcript_peak_1914
ENST00000252992.8	962	1161	200	1062	1	2.76206	1.88679	1.87672	Hela_transcript_peak_1915
ENST00000252992.8	1717	1916	200	1817	1	2.76206	1.88679	1.87672	Hela_transcript_peak_1916
ENST00000252996.8	4	203	200	104	1	2.51793	1.85185	1.69647	Hela_transcript_peak_1917
ENST00000252996.8	587	786	200	687	1	2.51793	1.85185	1.69647	Hela_transcript_peak_1918
ENST00000252996.8	878	1077	200	978	1	2.51793	1.85185	1.69647	Hela_transcript_peak_1919
ENST00000252996.8	2798	2997	200	2898	1	2.51793	1.85185	1.69647	Hela_transcript_peak_1920
ENST00000252999.7	6860	7059	200	6937	3	3.03209	2.8169	2.08617	Hela_transcript_peak_1921
ENST00000253003.7	1	200	200	101	1	3.10847	1.92308	2.08617	Hela_transcript_peak_1922
ENST00000253008.2	784	1130	347	957	2	4.09489	2.77778	2.42574	Hela_transcript_peak_1923
ENST00000253008.2	1241	1649	409	1341	1	2.51793	1.85185	1.69647	Hela_transcript_peak_1924
ENST00000253023.7	67	266	200	167	1	2.51793	1.85185	1.69647	Hela_transcript_peak_1925
ENST00000253023.7	893	1211	319	1052	2	4.09489	2.77778	2.42574	Hela_transcript_peak_1926
ENST00000253024.10	2846	3045	200	2905	3	4.61917	3.44828	2.83753	Hela_transcript_peak_1927
ENST00000253039.9	400	728	329	545	3	3.27931	2.94118	2.13038	Hela_transcript_peak_1928
ENST00000253039.9	1052	1251	200	1088	3	3.27931	2.94118	2.13038	Hela_transcript_peak_1929
ENST00000253039.9	1414	1820	407	1512	2	2.22543	2.20588	1.46601	Hela_transcript_peak_1930
ENST00000253039.9	2020	2219	200	2142	3	3.27931	2.94118	2.13038	Hela_transcript_peak_1931
ENST00000253047.7	54	253	200	154	1	3.70476	1.96078	2.13038	Hela_transcript_peak_1932
ENST00000253048.10	1930	2232	303	2101	4	5.44648	4.09836	3.37426	Hela_transcript_peak_1933
ENST00000253048.10	5782	6051	270	5917	2	3.38521	2.63158	2.13038	Hela_transcript_peak_1934
ENST00000253063.4	1303	1502	200	1403	1	2.76206	1.88679	1.87672	Hela_transcript_peak_1935
ENST00000253063.4	2056	2295	240	2176	2	4.46321	2.83019	2.69198	Hela_transcript_peak_1936
ENST00000253083.9	2498	2697	200	2598	1	3.70476	1.96078	2.13038	Hela_transcript_peak_1937
ENST00000253099.10	515	714	200	615	1	3.70476	1.96078	2.13038	Hela_transcript_peak_1938
ENST00000253115.7	2834	3033	200	2934	1	2.76206	1.88679	1.87672	Hela_transcript_peak_1939
ENST00000253115.7	3180	3379	200	3280	1	2.76206	1.88679	1.87672	Hela_transcript_peak_1940
ENST00000253115.7	4971	5170	200	5071	1	2.76206	1.88679	1.87672	Hela_transcript_peak_1941
ENST00000253122.10	28	227	200	128	1	2.17724	1.78571	1.41845	Hela_transcript_peak_1942
ENST00000253122.10	775	974	200	875	1	2.17724	1.78571	1.41845	Hela_transcript_peak_1943
ENST00000253122.10	1186	1407	222	1297	2	3.57958	2.67857	2.13038	Hela_transcript_peak_1944
ENST00000253122.10	3139	3338	200	3239	1	2.17724	1.78571	1.41845	Hela_transcript_peak_1945
ENST00000253122.10	3456	3655	200	3556	1	2.17724	1.78571	1.41845	Hela_transcript_peak_1946
ENST00000253144.13	2975	3174	200	3075	1	3.70476	1.96078	2.13038	Hela_transcript_peak_1947
ENST00000253233.5	14	213	200	114	1	3.70476	1.96078	2.13038	Hela_transcript_peak_1948
ENST00000253237.9	1289	1488	200	1476	3	4.24534	3.33333	2.56919	Hela_transcript_peak_1949
ENST00000253247.9	55	476	422	155	1	2.51793	1.85185	1.69647	Hela_transcript_peak_1950
ENST00000253247.9	705	904	200	805	1	2.51793	1.85185	1.69647	Hela_transcript_peak_1951
ENST00000253247.9	1044	1243	200	1144	1	2.51793	1.85185	1.69647	Hela_transcript_peak_1952
ENST00000253251.12	569	786	218	689	5	6.88453	4.91803	4.59002	Hela_transcript_peak_1953
ENST00000253251.12	2964	3163	200	3037	3	4.08667	3.27869	2.42574	Hela_transcript_peak_1954
ENST00000253329.2	18	274	257	146	2	4.46321	2.83019	2.69198	Hela_transcript_peak_1955
ENST00000253329.2	815	1014	200	915	1	2.76206	1.88679	1.87672	Hela_transcript_peak_1956
ENST00000253339.9	2722	2921	200	2822	1	3.70476	1.96078	2.13038	Hela_transcript_peak_1957
ENST00000253401.10	242	441	200	342	1	3.70476	1.96078	2.13038	Hela_transcript_peak_1958
ENST00000253407.4	871	1070	200	971	1	3.70476	1.96078	2.13038	Hela_transcript_peak_1959
ENST00000253413.10	9	208	200	109	1	3.70476	1.96078	2.13038	Hela_transcript_peak_1960
ENST00000253457.8	200	399	200	300	1	3.70476	1.96078	2.13038	Hela_transcript_peak_1961
ENST00000253458.12	413	612	200	513	1	2.04907	1.75439	1.33904	Hela_transcript_peak_1962
ENST00000253458.12	1043	1242	200	1143	1	2.04907	1.75439	1.33904	Hela_transcript_peak_1963
ENST00000253458.12	6646	6845	200	6746	1	2.17724	1.78571	1.41845	Hela_transcript_peak_1964
ENST00000253462.8	2	389	388	196	3	6.28843	3.77359	4.04867	Hela_transcript_peak_1965
ENST00000253506.9	609	808	200	709	1	3.10847	1.92308	2.08617	Hela_transcript_peak_1966
ENST00000253577.9	394	593	200	494	1	3.70476	1.96078	2.13038	Hela_transcript_peak_1967
ENST00000253686.7	305	522	218	414	2	4.98499	2.88462	2.98133	Hela_transcript_peak_1968
ENST00000253692.11	5847	6046	200	5947	1	3.10847	1.92308	2.08617	Hela_transcript_peak_1969
ENST00000253692.11	6659	6858	200	6759	1	3.10847	1.92308	2.08617	Hela_transcript_peak_1970
ENST00000253693.7	2726	2959	234	2843	2	4.98499	2.88462	2.98133	Hela_transcript_peak_1971
ENST00000253699.7	1291	1490	200	1391	1	2.51793	1.85185	1.69647	Hela_transcript_peak_1972
ENST00000253699.7	2910	3109	200	3010	1	2.51793	1.85185	1.69647	Hela_transcript_peak_1973
ENST00000253699.7	4369	4568	200	4469	1	2.51793	1.85185	1.69647	Hela_transcript_peak_1974
ENST00000253699.7	4699	4898	200	4799	1	2.51793	1.85185	1.69647	Hela_transcript_peak_1975
ENST00000253778.13	51	414	364	233	2	4.09489	2.77778	2.42574	Hela_transcript_peak_1976
ENST00000253778.13	2169	2481	313	2325	2	4.09489	2.77778	2.42574	Hela_transcript_peak_1977
ENST00000253788.11	118	505	388	256	5	8.42687	5.35714	5.97374	Hela_transcript_peak_1978
ENST00000253789.9	509	708	200	609	1	3.70476	1.96078	2.13038	Hela_transcript_peak_1979
ENST00000253794.7	513	712	200	613	1	3.70476	1.96078	2.13038	Hela_transcript_peak_1980
ENST00000253801.6	2408	2607	200	2508	1	3.70476	1.96078	2.13038	Hela_transcript_peak_1981
ENST00000253803.6	1295	1494	200	1395	1	2.76206	1.88679	1.87672	Hela_transcript_peak_1982
ENST00000253803.6	2830	3115	286	2973	2	4.46321	2.83019	2.69198	Hela_transcript_peak_1983
ENST00000253811.10	2699	2908	210	2804	2	4.09489	2.77778	2.42574	Hela_transcript_peak_1984
ENST00000253811.10	3065	3264	200	3165	1	2.51793	1.85185	1.69647	Hela_transcript_peak_1985
ENST00000253811.10	4304	4503	200	4404	1	2.51793	1.85185	1.69647	Hela_transcript_peak_1986
ENST00000253861.5	171	370	200	193	3	3.27931	2.94118	2.13038	Hela_transcript_peak_1987
ENST00000253861.5	592	791	200	650	3	3.27931	2.94118	2.13038	Hela_transcript_peak_1988
ENST00000253861.5	2670	3098	429	2853	8	9.69352	6.61765	7.16207	Hela_transcript_peak_1989
ENST00000253925.11	1090	1304	215	1197	2	4.46321	2.83019	2.69198	Hela_transcript_peak_1990
ENST00000253925.11	3478	3677	200	3578	1	2.76206	1.88679	1.87672	Hela_transcript_peak_1991
ENST00000253952.9	847	1046	200	947	1	3.70476	1.96078	2.13038	Hela_transcript_peak_1992
ENST00000254029.8	362	561	200	462	1	3.10847	1.92308	2.08617	Hela_transcript_peak_1993
ENST00000254029.8	664	863	200	764	1	3.10847	1.92308	2.08617	Hela_transcript_peak_1994
ENST00000254037.6	3138	3337	200	3238	1	3.70476	1.96078	2.13038	Hela_transcript_peak_1995
ENST00000254051.11	1	264	264	74	6	7.67852	5.46875	5.28275	Hela_transcript_peak_1996
ENST00000254066.10	7	206	200	107	1	3.70476	1.96078	2.13038	Hela_transcript_peak_1997
ENST00000254109.9	40	239	200	140	1	2.76206	1.88679	1.87672	Hela_transcript_peak_1998
ENST00000254109.9	1288	1488	201	1388	2	4.46321	2.83019	2.69198	Hela_transcript_peak_1999
ENST00000254182.11	13	212	200	113	1	3.70476	1.96078	2.13038	Hela_transcript_peak_2000
ENST00000254190.4	1	464	464	109	2	3.57958	2.67857	2.13038	Hela_transcript_peak_2001
ENST00000254190.4	876	1075	200	976	1	2.17724	1.78571	1.41845	Hela_transcript_peak_2002
ENST00000254190.4	3190	3389	200	3290	1	2.17724	1.78571	1.41845	Hela_transcript_peak_2003
ENST00000254193.11	759	958	200	859	1	3.70476	1.96078	2.13038	Hela_transcript_peak_2004
ENST00000254235.7	3080	3279	200	3180	1	3.70476	1.96078	2.13038	Hela_transcript_peak_2005
ENST00000254250.7	1931	2130	200	2031	1	3.70476	1.96078	2.13038	Hela_transcript_peak_2006
ENST00000254260.8	1021	1220	200	1121	1	3.10847	1.92308	2.08617	Hela_transcript_peak_2007
ENST00000254260.8	2891	3090	200	2991	1	3.10847	1.92308	2.08617	Hela_transcript_peak_2008
ENST00000254299.8	34	233	200	134	1	3.70476	1.96078	2.13038	Hela_transcript_peak_2009
ENST00000254321.10	47	246	200	147	1	3.70476	1.96078	2.13038	Hela_transcript_peak_2010
ENST00000254322.3	54	341	288	181	6	8.38894	5.7377	5.95105	Hela_transcript_peak_2011
ENST00000254323.6	1854	2053	200	1954	1	3.10847	1.92308	2.08617	Hela_transcript_peak_2012
ENST00000254323.6	2401	2600	200	2501	1	3.10847	1.92308	2.08617	Hela_transcript_peak_2013
ENST00000254325.9	62	261	200	162	1	2.17724	1.78571	1.41845	Hela_transcript_peak_2014
ENST00000254325.9	482	681	200	582	1	2.17724	1.78571	1.41845	Hela_transcript_peak_2015
ENST00000254325.9	957	1156	200	1057	1	2.17724	1.78571	1.41845	Hela_transcript_peak_2016
ENST00000254325.9	2986	3196	211	3091	2	3.57958	2.67857	2.13038	Hela_transcript_peak_2017
ENST00000254325.9	4146	4345	200	4246	1	2.17724	1.78571	1.41845	Hela_transcript_peak_2018
ENST00000254442.7	660	859	200	760	1	3.10847	1.92308	2.08617	Hela_transcript_peak_2019
ENST00000254442.7	3733	3932	200	3833	1	3.10847	1.92308	2.08617	Hela_transcript_peak_2020
ENST00000254480.10	2853	3162	310	3032	4	4.80175	3.84615	2.98133	Hela_transcript_peak_2021
ENST00000254508.7	3723	4101	379	3912	8	6.48406	4.83871	4.22456	Hela_transcript_peak_2022
ENST00000254528.4	918	1117	200	1018	1	3.10847	1.92308	2.08617	Hela_transcript_peak_2023
ENST00000254528.4	1894	2093	200	1994	1	3.10847	1.92308	2.08617	Hela_transcript_peak_2024
ENST00000254579.10	413	612	200	513	1	3.70476	1.96078	2.13038	Hela_transcript_peak_2025
ENST00000254579.10	8016	8215	200	8116	1	3.70476	1.96078	2.13038	Hela_transcript_peak_2026
ENST00000254616.11	407	606	200	507	1	3.70476	1.96078	2.13038	Hela_transcript_peak_2027
ENST00000254624.10	2	201	200	102	1	3.70476	1.96078	2.13038	Hela_transcript_peak_2028
ENST00000254630.12	1213	1412	200	1313	1	2.17724	1.78571	1.41845	Hela_transcript_peak_2029
ENST00000254630.12	3193	3394	202	3294	3	5.10509	3.57143	3.07299	Hela_transcript_peak_2030
ENST00000254630.12	5944	6217	274	6081	2	3.57958	2.67857	2.13038	Hela_transcript_peak_2031
ENST00000254636.9	1210	1409	200	1310	1	2.51793	1.85185	1.69647	Hela_transcript_peak_2032
ENST00000254636.9	1849	2048	200	1949	1	2.51793	1.85185	1.69647	Hela_transcript_peak_2033
ENST00000254636.9	2126	2374	249	2250	2	4.09489	2.77778	2.42574	Hela_transcript_peak_2034
ENST00000254657.8	532	731	200	632	1	2.17724	1.78571	1.41845	Hela_transcript_peak_2035
ENST00000254657.8	3397	3596	200	3497	1	2.17724	1.78571	1.41845	Hela_transcript_peak_2036
ENST00000254657.8	3934	4133	200	4034	1	2.17724	1.78571	1.41845	Hela_transcript_peak_2037
ENST00000254657.8	4371	4570	200	4471	1	2.17724	1.78571	1.41845	Hela_transcript_peak_2038
ENST00000254691.10	145	344	200	245	1	2.76206	1.88679	1.87672	Hela_transcript_peak_2039
ENST00000254691.10	3160	3359	200	3260	1	2.76206	1.88679	1.87672	Hela_transcript_peak_2040
ENST00000254695.13	2173	2372	200	2273	1	3.70476	1.96078	2.13038	Hela_transcript_peak_2041
ENST00000254718.8	2002	2201	200	2102	1	3.10847	1.92308	2.08617	Hela_transcript_peak_2042
ENST00000254718.8	2591	2790	200	2691	1	3.10847	1.92308	2.08617	Hela_transcript_peak_2043
ENST00000254719.9	1513	1794	282	1656	7	10.2744	6.66667	7.68963	Hela_transcript_peak_2044
ENST00000254722.9	955	1154	200	1055	1	3.10847	1.92308	2.08617	Hela_transcript_peak_2045
ENST00000254742.6	22	221	200	122	1	3.10847	1.92308	2.08617	Hela_transcript_peak_2046
ENST00000254742.6	1252	1451	200	1352	1	3.10847	1.92308	2.08617	Hela_transcript_peak_2047
ENST00000254770.2	222	454	233	338	2	4.98499	2.88462	2.98133	Hela_transcript_peak_2048
ENST00000254799.11	575	774	200	675	1	2.76206	1.88679	1.87672	Hela_transcript_peak_2049
ENST00000254799.11	1184	1383	200	1284	1	2.76206	1.88679	1.87672	Hela_transcript_peak_2050
ENST00000254799.11	5021	5220	200	5121	1	2.76206	1.88679	1.87672	Hela_transcript_peak_2051
ENST00000254803.4	464	798	335	631	2	4.98499	2.88462	2.98133	Hela_transcript_peak_2052
ENST00000254810.8	1169	1368	200	1269	1	3.10847	1.92308	2.08617	Hela_transcript_peak_2053
ENST00000254810.8	1505	1704	200	1605	1	3.10847	1.92308	2.08617	Hela_transcript_peak_2054
ENST00000254816.6	13	212	200	113	1	3.10847	1.92308	2.08617	Hela_transcript_peak_2055
ENST00000254816.6	253	452	200	353	1	3.10847	1.92308	2.08617	Hela_transcript_peak_2056
ENST00000254821.10	11	216	206	114	2	4.98499	2.88462	2.98133	Hela_transcript_peak_2057
ENST00000254846.9	91	290	200	191	1	3.10847	1.92308	2.08617	Hela_transcript_peak_2058
ENST00000254846.9	1567	1766	200	1667	1	3.10847	1.92308	2.08617	Hela_transcript_peak_2059
ENST00000254908.10	242	441	200	342	1	2.76206	1.88679	1.87672	Hela_transcript_peak_2060
ENST00000254908.10	570	930	361	750	2	4.46321	2.83019	2.69198	Hela_transcript_peak_2061
ENST00000254928.10	335	534	200	435	1	3.10847	1.92308	2.08617	Hela_transcript_peak_2062
ENST00000254928.10	1415	1614	200	1515	1	3.10847	1.92308	2.08617	Hela_transcript_peak_2063
ENST00000254940.10	288	487	200	388	1	3.10847	1.92308	2.08617	Hela_transcript_peak_2064
ENST00000254940.10	1174	1373	200	1274	1	3.10847	1.92308	2.08617	Hela_transcript_peak_2065
ENST00000254941.6	107	306	200	207	1	3.10847	1.92308	2.08617	Hela_transcript_peak_2066
ENST00000254941.6	1611	1810	200	1711	1	3.10847	1.92308	2.08617	Hela_transcript_peak_2067
ENST00000254942.8	1474	1673	200	1574	1	3.70476	1.96078	2.13038	Hela_transcript_peak_2068
ENST00000254950.13	60	259	200	160	1	2.32986	1.81818	1.54639	Hela_transcript_peak_2069
ENST00000254950.13	627	857	231	742	2	3.81064	2.72727	2.19984	Hela_transcript_peak_2070
ENST00000254950.13	1370	1569	200	1470	1	2.32986	1.81818	1.54639	Hela_transcript_peak_2071
ENST00000254950.13	1870	2069	200	1970	1	2.32986	1.81818	1.54639	Hela_transcript_peak_2072
ENST00000254958.10	19	218	200	119	1	3.10847	1.92308	2.08617	Hela_transcript_peak_2073
ENST00000254958.10	338	537	200	438	1	3.10847	1.92308	2.08617	Hela_transcript_peak_2074
ENST00000254977.7	1543	1742	200	1643	1	3.70476	1.96078	2.13038	Hela_transcript_peak_2075
ENST00000254998.3	78	277	200	178	1	3.10847	1.92308	2.08617	Hela_transcript_peak_2076
ENST00000254998.3	322	521	200	422	1	3.10847	1.92308	2.08617	Hela_transcript_peak_2077
ENST00000255006.11	1153	1352	200	1253	1	3.70476	1.96078	2.13038	Hela_transcript_peak_2078
ENST00000255078.7	2175	2374	200	2275	1	3.10847	1.92308	2.08617	Hela_transcript_peak_2079
ENST00000255078.7	2978	3177	200	3078	1	3.10847	1.92308	2.08617	Hela_transcript_peak_2080
ENST00000255108.8	925	1124	200	1025	1	3.70476	1.96078	2.13038	Hela_transcript_peak_2081
ENST00000255152.3	295	593	299	444	2	4.46321	2.83019	2.69198	Hela_transcript_peak_2082
ENST00000255152.3	1667	1866	200	1767	1	2.76206	1.88679	1.87672	Hela_transcript_peak_2083
ENST00000255174.3	1	239	239	120	2	3.38521	2.63158	2.13038	Hela_transcript_peak_2084
ENST00000255174.3	523	722	200	623	1	2.04907	1.75439	1.33904	Hela_transcript_peak_2085
ENST00000255174.3	747	988	242	868	3	4.84423	3.50877	2.98133	Hela_transcript_peak_2086
ENST00000255174.3	1562	1761	200	1662	1	2.04907	1.75439	1.33904	Hela_transcript_peak_2087
ENST00000255175.5	1507	1706	200	1607	1	3.70476	1.96078	2.13038	Hela_transcript_peak_2088
ENST00000255192.8	1887	2086	200	1987	1	3.70476	1.96078	2.13038	Hela_transcript_peak_2089
ENST00000255194.10	2059	2258	200	2153	3	4.24534	3.33333	2.56919	Hela_transcript_peak_2090
ENST00000255198.3	975	1174	200	1075	1	2.51793	1.85185	1.69647	Hela_transcript_peak_2091
ENST00000255198.3	1219	1418	200	1319	1	2.51793	1.85185	1.69647	Hela_transcript_peak_2092
ENST00000255198.3	3048	3247	200	3148	1	2.51793	1.85185	1.69647	Hela_transcript_peak_2093
ENST00000255198.3	5442	5641	200	5542	1	2.51793	1.85185	1.69647	Hela_transcript_peak_2094
ENST00000255304.9	1247	1446	200	1347	1	3.70476	1.96078	2.13038	Hela_transcript_peak_2095
ENST00000255305.10	3974	4173	200	4074	1	3.10847	1.92308	2.08617	Hela_transcript_peak_2096
ENST00000255305.10	6017	6216	200	6117	1	3.10847	1.92308	2.08617	Hela_transcript_peak_2097
ENST00000255320.6	65	264	200	165	1	3.70476	1.96078	2.13038	Hela_transcript_peak_2098
ENST00000255380.8	32	231	200	132	1	3.10847	1.92308	2.08617	Hela_transcript_peak_2099
ENST00000255380.8	4758	4957	200	4858	1	3.10847	1.92308	2.08617	Hela_transcript_peak_2100
ENST00000255390.10	70	323	254	197	2	4.09489	2.77778	2.42574	Hela_transcript_peak_2101
ENST00000255390.10	558	757	200	658	1	2.51793	1.85185	1.69647	Hela_transcript_peak_2102
ENST00000255390.10	3956	4155	200	4056	1	2.04907	1.75439	1.33904	Hela_transcript_peak_2103
ENST00000255390.10	7065	7264	200	7165	1	2.51793	1.85185	1.69647	Hela_transcript_peak_2104
ENST00000255390.10	7828	8027	200	7928	1	2.51793	1.85185	1.69647	Hela_transcript_peak_2105
ENST00000255390.10	8361	8560	200	8461	1	2.51793	1.85185	1.69647	Hela_transcript_peak_2106
ENST00000255448.8	1309	1508	200	1409	1	3.70476	1.96078	2.13038	Hela_transcript_peak_2107
ENST00000255476.2	660	859	200	760	1	3.70476	1.96078	2.13038	Hela_transcript_peak_2108
ENST00000255495.7	608	807	200	708	1	2.76206	1.88679	1.87672	Hela_transcript_peak_2109
ENST00000255495.7	1049	1248	200	1149	1	2.76206	1.88679	1.87672	Hela_transcript_peak_2110
ENST00000255495.7	1647	1846	200	1747	1	2.76206	1.88679	1.87672	Hela_transcript_peak_2111
ENST00000255608.8	553	756	204	655	2	4.46321	2.83019	2.69198	Hela_transcript_peak_2112
ENST00000255608.8	1434	1633	200	1534	1	2.76206	1.88679	1.87672	Hela_transcript_peak_2113
ENST00000255631.9	1498	1697	200	1598	1	3.70476	1.96078	2.13038	Hela_transcript_peak_2114
ENST00000255641.13	595	794	200	695	1	3.70476	1.96078	2.13038	Hela_transcript_peak_2115
ENST00000255681.7	933	1147	215	1040	2	4.98499	2.88462	2.98133	Hela_transcript_peak_2116
ENST00000255764.4	57	409	353	233	2	4.09489	2.77778	2.42574	Hela_transcript_peak_2117
ENST00000255764.4	558	757	200	658	1	2.51793	1.85185	1.69647	Hela_transcript_peak_2118
ENST00000255784.5	7	218	212	113	4	7.59266	4.62963	5.20068	Hela_transcript_peak_2119
ENST00000255882.10	1776	1975	200	1876	1	2.32986	1.81818	1.54639	Hela_transcript_peak_2120
ENST00000255882.10	2911	3130	220	3021	2	3.81064	2.72727	2.19984	Hela_transcript_peak_2121
ENST00000255882.10	3431	3666	236	3549	2	3.81064	2.72727	2.19984	Hela_transcript_peak_2122
ENST00000256001.13	46	245	200	146	1	3.70476	1.96078	2.13038	Hela_transcript_peak_2123
ENST00000256015.5	1	223	223	112	3	4.84423	3.50877	2.98133	Hela_transcript_peak_2124
ENST00000256015.5	925	1124	200	1025	1	2.04907	1.75439	1.33904	Hela_transcript_peak_2125
ENST00000256015.5	1424	1623	200	1524	1	2.04907	1.75439	1.33904	Hela_transcript_peak_2126
ENST00000256015.5	1759	1958	200	1859	1	2.04907	1.75439	1.33904	Hela_transcript_peak_2127
ENST00000256015.5	2062	2261	200	2162	1	2.04907	1.75439	1.33904	Hela_transcript_peak_2128
ENST00000256031.8	981	1180	200	1081	1	3.70476	1.96078	2.13038	Hela_transcript_peak_2129
ENST00000256062.9	4672	4871	200	4772	1	3.10847	1.92308	2.08617	Hela_transcript_peak_2130
ENST00000256078.8	425	624	200	525	1	3.70476	1.96078	2.13038	Hela_transcript_peak_2131
ENST00000256079.9	216	415	200	316	1	2.32986	1.81818	1.54639	Hela_transcript_peak_2132
ENST00000256079.9	1474	1673	200	1574	1	2.32986	1.81818	1.54639	Hela_transcript_peak_2133
ENST00000256079.9	4609	5064	456	4756	2	3.81064	2.72727	2.19984	Hela_transcript_peak_2134
ENST00000256151.8	824	1023	200	924	1	3.70476	1.96078	2.13038	Hela_transcript_peak_2135
ENST00000256190.12	847	1046	200	947	1	3.10847	1.92308	2.08617	Hela_transcript_peak_2136
ENST00000256190.12	4357	4556	200	4457	1	3.10847	1.92308	2.08617	Hela_transcript_peak_2137
ENST00000256194.8	1300	1499	200	1400	1	3.10847	1.92308	2.08617	Hela_transcript_peak_2138
ENST00000256194.8	1638	1837	200	1738	1	3.10847	1.92308	2.08617	Hela_transcript_peak_2139
ENST00000256196.9	1024	1223	200	1124	1	3.70476	1.96078	2.13038	Hela_transcript_peak_2140
ENST00000256255.10	941	1140	200	1041	1	3.10847	1.92308	2.08617	Hela_transcript_peak_2141
ENST00000256255.10	1236	1435	200	1336	1	3.10847	1.92308	2.08617	Hela_transcript_peak_2142
ENST00000256319.6	1116	1474	359	1305	5	7.69209	5.17241	5.28918	Hela_transcript_peak_2143
ENST00000256366.6	3295	3494	200	3395	1	2.32986	1.81818	1.54639	Hela_transcript_peak_2144
ENST00000256366.6	4474	4673	200	4574	1	2.32986	1.81818	1.54639	Hela_transcript_peak_2145
ENST00000256366.6	5618	5817	200	5718	1	2.32986	1.81818	1.54639	Hela_transcript_peak_2146
ENST00000256366.6	6396	6595	200	6496	1	2.32986	1.81818	1.54639	Hela_transcript_peak_2147
ENST00000256366.6	6823	7022	200	6923	1	2.32986	1.81818	1.54639	Hela_transcript_peak_2148
ENST00000256413.8	3128	3327	200	3228	1	3.70476	1.96078	2.13038	Hela_transcript_peak_2149
ENST00000256429.8	1257	1989	733	1609	3	4.84423	3.50877	2.98133	Hela_transcript_peak_2150
ENST00000256429.8	3862	4061	200	3962	1	2.04907	1.75439	1.33904	Hela_transcript_peak_2151
ENST00000256429.8	4197	4396	200	4297	1	2.04907	1.75439	1.33904	Hela_transcript_peak_2152
ENST00000256433.6	257	756	500	579	5	8.03261	5.26316	5.60848	Hela_transcript_peak_2153
ENST00000256433.6	1140	1339	200	1240	1	2.04907	1.75439	1.33904	Hela_transcript_peak_2154
ENST00000256441.5	305	504	200	405	1	3.70476	1.96078	2.13038	Hela_transcript_peak_2155
ENST00000256442.10	31	471	441	222	3	4.84423	3.50877	2.98133	Hela_transcript_peak_2156
ENST00000256442.10	1211	1541	331	1376	3	4.84423	3.50877	2.98133	Hela_transcript_peak_2157
ENST00000256458.5	1960	2159	200	2060	1	3.70476	1.96078	2.13038	Hela_transcript_peak_2158
ENST00000256474.2	332	531	200	432	1	3.10847	1.92308	2.08617	Hela_transcript_peak_2159
ENST00000256474.2	1002	1201	200	1102	1	3.10847	1.92308	2.08617	Hela_transcript_peak_2160
ENST00000256495.3	2345	2858	514	2661	16	16.18243	9.23913	13.37558	Hela_transcript_peak_2161
ENST00000256496.8	973	1172	200	1073	1	2.51793	1.85185	1.69647	Hela_transcript_peak_2162
ENST00000256496.8	1283	1496	214	1390	2	4.09489	2.77778	2.42574	Hela_transcript_peak_2163
ENST00000256496.8	1760	1959	200	1860	1	2.51793	1.85185	1.69647	Hela_transcript_peak_2164
ENST00000256497.9	539	738	200	639	1	2.51793	1.85185	1.69647	Hela_transcript_peak_2165
ENST00000256497.9	1752	1951	200	1852	1	2.51793	1.85185	1.69647	Hela_transcript_peak_2166
ENST00000256497.9	2351	2550	200	2451	1	2.51793	1.85185	1.69647	Hela_transcript_peak_2167
ENST00000256497.9	2851	3050	200	2951	1	2.51793	1.85185	1.69647	Hela_transcript_peak_2168
ENST00000256544.8	82	281	200	182	1	3.70476	1.96078	2.13038	Hela_transcript_peak_2169
ENST00000256545.9	22	221	200	122	1	3.10847	1.92308	2.08617	Hela_transcript_peak_2170
ENST00000256545.9	595	794	200	695	1	3.10847	1.92308	2.08617	Hela_transcript_peak_2171
ENST00000256578.7	1763	1962	200	1863	1	3.10847	1.92308	2.08617	Hela_transcript_peak_2172
ENST00000256578.7	3109	3308	200	3209	1	3.10847	1.92308	2.08617	Hela_transcript_peak_2173
ENST00000256594.7	442	641	200	542	1	2.76206	1.88679	1.87672	Hela_transcript_peak_2174
ENST00000256594.7	1116	1315	200	1216	1	2.76206	1.88679	1.87672	Hela_transcript_peak_2175
ENST00000256594.7	3014	3213	200	3114	1	2.76206	1.88679	1.87672	Hela_transcript_peak_2176
ENST00000256637.8	1135	1501	367	1315	7	9.13618	6.25	6.62831	Hela_transcript_peak_2177
ENST00000256637.8	6659	6858	200	6746	1	2.17724	1.78571	1.41845	Hela_transcript_peak_2178
ENST00000256646.7	4148	4347	200	4274	3	3.11	2.85714	2.08738	Hela_transcript_peak_2179
ENST00000256646.7	9605	10018	414	9923	4	4.54433	3.73134	2.77085	Hela_transcript_peak_2180
ENST00000256678.12	1369	1568	200	1469	1	3.10847	1.92308	2.08617	Hela_transcript_peak_2181
ENST00000256682.9	1595	1794	200	1695	1	2.32986	1.81818	1.54639	Hela_transcript_peak_2182
ENST00000256682.9	2417	2616	200	2517	1	2.32986	1.81818	1.54639	Hela_transcript_peak_2183
ENST00000256682.9	3375	3645	271	3510	3	5.4149	3.63636	3.34756	Hela_transcript_peak_2184
ENST00000256689.10	1778	2067	290	1928	7	7.07764	5.26316	4.77844	Hela_transcript_peak_2185
ENST00000256707.7	5605	5804	200	5705	1	3.70476	1.96078	2.13038	Hela_transcript_peak_2186
ENST00000256720.6	4484	4683	200	4584	1	2.76206	1.88679	1.87672	Hela_transcript_peak_2187
ENST00000256759.8	1233	1432	200	1333	1	3.70476	1.96078	2.13038	Hela_transcript_peak_2188
ENST00000256797.9	2255	2454	200	2355	1	3.70476	1.96078	2.13038	Hela_transcript_peak_2189
ENST00000256854.10	1106	1409	304	1257	4	4.42739	3.67647	2.69198	Hela_transcript_peak_2190
ENST00000256854.10	1578	1889	312	1735	5	5.65309	4.41176	3.5707	Hela_transcript_peak_2191
ENST00000256854.10	2108	2307	200	2293	3	3.27931	2.94118	2.13038	Hela_transcript_peak_2192
ENST00000256858.10	3577	3776	200	3677	1	3.70476	1.96078	2.13038	Hela_transcript_peak_2193
ENST00000256897.9	885	1084	200	985	1	3.70476	1.96078	2.13038	Hela_transcript_peak_2194
ENST00000256925.11	170	369	200	270	1	3.70476	1.96078	2.13038	Hela_transcript_peak_2195
ENST00000256951.10	74	292	219	183	2	4.98499	2.88462	2.98133	Hela_transcript_peak_2196
ENST00000256951.10	5510	5710	201	5610	2	4.98499	2.88462	2.98133	Hela_transcript_peak_2197
ENST00000256953.6	1156	1355	200	1256	1	3.70476	1.96078	2.13038	Hela_transcript_peak_2198
ENST00000256996.8	75	274	200	175	1	2.76206	1.88679	1.87672	Hela_transcript_peak_2199
ENST00000256996.8	892	1283	392	1088	2	4.46321	2.83019	2.69198	Hela_transcript_peak_2200
ENST00000256997.8	1491	1690	200	1591	1	3.70476	1.96078	2.13038	Hela_transcript_peak_2201
ENST00000257013.8	174	491	318	333	2	4.98499	2.88462	2.98133	Hela_transcript_peak_2202
ENST00000257075.9	2261	2460	200	2361	1	2.76206	1.88679	1.87672	Hela_transcript_peak_2203
ENST00000257075.9	4583	4782	200	4683	1	2.76206	1.88679	1.87672	Hela_transcript_peak_2204
ENST00000257075.9	4987	5186	200	5087	1	2.76206	1.88679	1.87672	Hela_transcript_peak_2205
ENST00000257177.9	1669	1868	200	1769	1	2.76206	1.88679	1.87672	Hela_transcript_peak_2206
ENST00000257177.9	2097	2296	200	2197	1	2.76206	1.88679	1.87672	Hela_transcript_peak_2207
ENST00000257177.9	2605	2804	200	2705	1	2.76206	1.88679	1.87672	Hela_transcript_peak_2208
ENST00000257181.10	87	286	200	187	1	2.51793	1.85185	1.69647	Hela_transcript_peak_2209
ENST00000257181.10	610	961	352	786	2	4.09489	2.77778	2.42574	Hela_transcript_peak_2210
ENST00000257181.10	1040	1239	200	1140	1	2.51793	1.85185	1.69647	Hela_transcript_peak_2211
ENST00000257189.5	3687	3886	200	3787	1	3.70476	1.96078	2.13038	Hela_transcript_peak_2212
ENST00000257192.5	4316	4515	200	4416	1	3.70476	1.96078	2.13038	Hela_transcript_peak_2213
ENST00000257209.8	4212	4411	200	4312	1	3.70476	1.96078	2.13038	Hela_transcript_peak_2214
ENST00000257215.10	976	1175	200	1076	1	3.10847	1.92308	2.08617	Hela_transcript_peak_2215
ENST00000257215.10	4475	4674	200	4575	1	3.10847	1.92308	2.08617	Hela_transcript_peak_2216
ENST00000257247.11	44	244	201	144	2	4.98499	2.88462	2.98133	Hela_transcript_peak_2217
ENST00000257261.10	840	1039	200	940	1	2.76206	1.88679	1.87672	Hela_transcript_peak_2218
ENST00000257261.10	1377	1588	212	1483	2	4.46321	2.83019	2.69198	Hela_transcript_peak_2219
ENST00000257287.4	111	310	200	211	1	3.70476	1.96078	2.13038	Hela_transcript_peak_2220
ENST00000257347.9	83	282	200	183	1	3.70476	1.96078	2.13038	Hela_transcript_peak_2221
ENST00000257359.7	1549	1748	200	1649	1	3.70476	1.96078	2.13038	Hela_transcript_peak_2222
ENST00000257408.5	5767	5966	200	5867	1	3.70476	1.96078	2.13038	Hela_transcript_peak_2223
ENST00000257435.11	1699	1898	200	1799	1	3.70476	1.96078	2.13038	Hela_transcript_peak_2224
ENST00000257468.11	4	238	235	121	3	5.10509	3.57143	3.07299	Hela_transcript_peak_2225
ENST00000257468.11	963	1428	466	1091	2	3.57958	2.67857	2.13038	Hela_transcript_peak_2226
ENST00000257497.11	428	686	259	557	6	8.67112	5.83333	6.20766	Hela_transcript_peak_2227
ENST00000257497.11	822	1021	200	967	3	4.24534	3.33333	2.56919	Hela_transcript_peak_2228
ENST00000257548.10	22	221	200	122	1	3.10847	1.92308	2.08617	Hela_transcript_peak_2229
ENST00000257548.10	2351	2550	200	2451	1	3.10847	1.92308	2.08617	Hela_transcript_peak_2230
ENST00000257566.7	377	576	200	477	1	2.76206	1.88679	1.87672	Hela_transcript_peak_2231
ENST00000257566.7	717	916	200	817	1	2.76206	1.88679	1.87672	Hela_transcript_peak_2232
ENST00000257566.7	1798	1997	200	1898	1	2.76206	1.88679	1.87672	Hela_transcript_peak_2233
ENST00000257570.9	274	473	200	374	1	3.70476	1.96078	2.13038	Hela_transcript_peak_2234
ENST00000257572.5	3622	3821	200	3722	1	3.70476	1.96078	2.13038	Hela_transcript_peak_2235
ENST00000257575.8	1988	2187	200	2088	1	3.10847	1.92308	2.08617	Hela_transcript_peak_2236
ENST00000257575.8	2815	3014	200	2915	1	3.10847	1.92308	2.08617	Hela_transcript_peak_2237
ENST00000257604.9	13	212	200	113	1	2.51793	1.85185	1.69647	Hela_transcript_peak_2238
ENST00000257604.9	1490	1689	200	1590	1	2.51793	1.85185	1.69647	Hela_transcript_peak_2239
ENST00000257604.9	1787	1986	200	1887	1	2.51793	1.85185	1.69647	Hela_transcript_peak_2240
ENST00000257604.9	2056	2255	200	2156	1	2.51793	1.85185	1.69647	Hela_transcript_peak_2241
ENST00000257663.4	228	427	200	328	1	3.10847	1.92308	2.08617	Hela_transcript_peak_2242
ENST00000257663.4	548	747	200	648	1	3.10847	1.92308	2.08617	Hela_transcript_peak_2243
ENST00000257694.13	1138	1555	418	1238	1	3.10847	1.92308	2.08617	Hela_transcript_peak_2244
ENST00000257700.7	41	240	200	141	1	3.10847	1.92308	2.08617	Hela_transcript_peak_2245
ENST00000257700.7	1707	1906	200	1807	1	3.10847	1.92308	2.08617	Hela_transcript_peak_2246
ENST00000257724.7	8	207	200	108	1	2.51793	1.85185	1.69647	Hela_transcript_peak_2247
ENST00000257724.7	863	1081	219	972	3	5.79561	3.7037	3.66673	Hela_transcript_peak_2248
ENST00000257745.8	467	666	200	567	1	2.76206	1.88679	1.87672	Hela_transcript_peak_2249
ENST00000257745.8	1918	2117	200	2018	1	2.76206	1.88679	1.87672	Hela_transcript_peak_2250
ENST00000257745.8	5114	5313	200	5214	1	2.76206	1.88679	1.87672	Hela_transcript_peak_2251
ENST00000257749.9	5482	5683	202	5583	3	6.28843	3.77359	4.04867	Hela_transcript_peak_2252
ENST00000257766.8	3594	3793	200	3694	1	3.70476	1.96078	2.13038	Hela_transcript_peak_2253
ENST00000257776.5	512	928	417	612	1	3.10847	1.92308	2.08617	Hela_transcript_peak_2254
ENST00000257787.6	1035	1303	269	1178	4	5.64624	4.16667	3.56514	Hela_transcript_peak_2255
ENST00000257789.4	1854	2053	200	1954	1	3.10847	1.92308	2.08617	Hela_transcript_peak_2256
ENST00000257818.3	469	668	200	569	1	3.70476	1.96078	2.13038	Hela_transcript_peak_2257
ENST00000257829.8	3267	3466	200	3367	1	3.70476	1.96078	2.13038	Hela_transcript_peak_2258
ENST00000257848.7	17	216	200	117	1	3.70476	1.96078	2.13038	Hela_transcript_peak_2259
ENST00000257861.7	306	505	200	406	1	3.70476	1.96078	2.13038	Hela_transcript_peak_2260
ENST00000257863.9	1141	1340	200	1241	1	3.70476	1.96078	2.13038	Hela_transcript_peak_2261
ENST00000257868.9	2601	3017	417	2917	2	3.81064	2.72727	2.19984	Hela_transcript_peak_2262
ENST00000257868.9	3407	3709	303	3558	2	3.81064	2.72727	2.19984	Hela_transcript_peak_2263
ENST00000257897.7	2621	2828	208	2725	2	4.98499	2.88462	2.98133	Hela_transcript_peak_2264
ENST00000257904.11	456	1035	580	797	2	3.81064	2.72727	2.19984	Hela_transcript_peak_2265
ENST00000257904.11	1464	1663	200	1564	1	2.32986	1.81818	1.54639	Hela_transcript_peak_2266
ENST00000257909.8	1506	1705	200	1606	1	3.70476	1.96078	2.13038	Hela_transcript_peak_2267
ENST00000257910.8	3363	3562	200	3463	1	3.70476	1.96078	2.13038	Hela_transcript_peak_2268
ENST00000257931.9	1492	1691	200	1592	1	3.70476	1.96078	2.13038	Hela_transcript_peak_2269
ENST00000257934.8	3666	3948	283	3807	2	4.46321	2.83019	2.69198	Hela_transcript_peak_2270
ENST00000257934.8	4074	4273	200	4174	1	2.76206	1.88679	1.87672	Hela_transcript_peak_2271
ENST00000257940.7	1317	1516	200	1417	1	2.76206	1.88679	1.87672	Hela_transcript_peak_2272
ENST00000257940.7	1820	2019	200	1920	1	2.76206	1.88679	1.87672	Hela_transcript_peak_2273
ENST00000257940.7	4868	5067	200	4968	1	2.76206	1.88679	1.87672	Hela_transcript_peak_2274
ENST00000257963.9	2830	3029	200	2930	1	3.70476	1.96078	2.13038	Hela_transcript_peak_2275
ENST00000258014.3	629	828	200	729	1	3.70476	1.96078	2.13038	Hela_transcript_peak_2276
ENST00000258052.8	486	766	281	626	2	4.98499	2.88462	2.98133	Hela_transcript_peak_2277
ENST00000258080.7	4	289	286	147	3	5.79561	3.7037	3.66673	Hela_transcript_peak_2278
ENST00000258080.7	1932	2131	200	2032	1	2.51793	1.85185	1.69647	Hela_transcript_peak_2279
ENST00000258083.3	437	636	200	537	1	3.70476	1.96078	2.13038	Hela_transcript_peak_2280
ENST00000258091.10	216	415	200	316	1	2.51793	1.85185	1.69647	Hela_transcript_peak_2281
ENST00000258091.10	596	989	394	793	2	4.09489	2.77778	2.42574	Hela_transcript_peak_2282
ENST00000258091.10	1624	1823	200	1724	1	2.51793	1.85185	1.69647	Hela_transcript_peak_2283
ENST00000258098.6	2316	2515	200	2416	1	3.70476	1.96078	2.13038	Hela_transcript_peak_2284
ENST00000258111.5	1476	1675	200	1576	1	3.70476	1.96078	2.13038	Hela_transcript_peak_2285
ENST00000258145.8	47	246	200	147	1	2.17724	1.78571	1.41845	Hela_transcript_peak_2286
ENST00000258145.8	1250	1449	200	1350	1	2.17724	1.78571	1.41845	Hela_transcript_peak_2287
ENST00000258145.8	1576	1775	200	1676	1	2.17724	1.78571	1.41845	Hela_transcript_peak_2288
ENST00000258145.8	2130	2329	200	2230	1	2.17724	1.78571	1.41845	Hela_transcript_peak_2289
ENST00000258145.8	2388	2587	200	2488	1	2.17724	1.78571	1.41845	Hela_transcript_peak_2290
ENST00000258145.8	3488	3687	200	3588	1	2.17724	1.78571	1.41845	Hela_transcript_peak_2291
ENST00000258149.10	103	311	209	207	2	3.38521	2.63158	2.13038	Hela_transcript_peak_2292
ENST00000258149.10	7999	8198	200	8099	1	2.04907	1.75439	1.33904	Hela_transcript_peak_2293
ENST00000258149.10	9986	10185	200	10086	1	2.32986	1.81818	1.54639	Hela_transcript_peak_2294
ENST00000258149.10	10393	10592	200	10555	1	2.51793	1.85185	1.69647	Hela_transcript_peak_2295
ENST00000258157.9	629	828	200	729	1	3.70476	1.96078	2.13038	Hela_transcript_peak_2296
ENST00000258169.9	356	555	200	456	1	3.70476	1.96078	2.13038	Hela_transcript_peak_2297
ENST00000258180.7	52	251	200	152	1	3.10847	1.92308	2.08617	Hela_transcript_peak_2298
ENST00000258180.7	600	799	200	700	1	3.10847	1.92308	2.08617	Hela_transcript_peak_2299
ENST00000258198.7	1253	1452	200	1353	1	3.10847	1.92308	2.08617	Hela_transcript_peak_2300
ENST00000258198.7	2920	3119	200	3020	1	3.10847	1.92308	2.08617	Hela_transcript_peak_2301
ENST00000258201.9	9	208	200	109	1	3.70476	1.96078	2.13038	Hela_transcript_peak_2302
ENST00000258214.3	1184	1383	200	1284	1	3.10847	1.92308	2.08617	Hela_transcript_peak_2303
ENST00000258229.14	5	205	201	105	2	4.98499	2.88462	2.98133	Hela_transcript_peak_2304
ENST00000258229.14	7064	7263	200	7164	1	3.70476	1.96078	2.13038	Hela_transcript_peak_2305
ENST00000258243.7	64	263	200	164	1	2.17724	1.78571	1.41845	Hela_transcript_peak_2306
ENST00000258243.7	1765	1964	200	1865	1	2.17724	1.78571	1.41845	Hela_transcript_peak_2307
ENST00000258243.7	2412	2611	200	2512	1	2.17724	1.78571	1.41845	Hela_transcript_peak_2308
ENST00000258243.7	2706	3013	308	2860	2	3.57958	2.67857	2.13038	Hela_transcript_peak_2309
ENST00000258243.7	4621	4820	200	4721	1	2.17724	1.78571	1.41845	Hela_transcript_peak_2310
ENST00000258281.6	1419	1618	200	1519	1	3.70476	1.96078	2.13038	Hela_transcript_peak_2311
ENST00000258301.6	5	204	200	105	1	3.10847	1.92308	2.08617	Hela_transcript_peak_2312
ENST00000258301.6	279	478	200	379	1	3.10847	1.92308	2.08617	Hela_transcript_peak_2313
ENST00000258341.5	467	693	227	518	4	4.11416	3.52113	2.44404	Hela_transcript_peak_2314
ENST00000258341.5	4858	5157	300	5027	7	7.78128	5.6338	5.37685	Hela_transcript_peak_2315
ENST00000258349.8	491	690	200	591	1	3.70476	1.96078	2.13038	Hela_transcript_peak_2316
ENST00000258349.8	9754	9953	200	9854	1	3.70476	1.96078	2.13038	Hela_transcript_peak_2317
ENST00000258382.9	12	211	200	112	1	3.70476	1.96078	2.13038	Hela_transcript_peak_2318
ENST00000258383.4	200	399	200	300	1	2.32986	1.81818	1.54639	Hela_transcript_peak_2319
ENST00000258383.4	521	931	411	702	2	3.81064	2.72727	2.19984	Hela_transcript_peak_2320
ENST00000258400.4	314	513	200	414	1	3.10847	1.92308	2.08617	Hela_transcript_peak_2321
ENST00000258400.4	772	971	200	872	1	3.10847	1.92308	2.08617	Hela_transcript_peak_2322
ENST00000258405.9	1	214	214	29	2	4.09489	2.77778	2.42574	Hela_transcript_peak_2323
ENST00000258405.9	769	968	200	869	1	2.51793	1.85185	1.69647	Hela_transcript_peak_2324
ENST00000258405.9	1989	2188	200	2089	1	2.51793	1.85185	1.69647	Hela_transcript_peak_2325
ENST00000258418.10	2154	2353	200	2254	1	2.51793	1.85185	1.69647	Hela_transcript_peak_2326
ENST00000258418.10	2479	2681	203	2580	2	4.09489	2.77778	2.42574	Hela_transcript_peak_2327
ENST00000258418.10	3385	3584	200	3485	1	2.51793	1.85185	1.69647	Hela_transcript_peak_2328
ENST00000258424.2	207	605	399	406	7	11.4905	7.01754	8.84595	Hela_transcript_peak_2329
ENST00000258436.10	3735	4109	375	3922	2	4.98499	2.88462	2.98133	Hela_transcript_peak_2330
ENST00000258439.7	324	523	200	424	1	3.10847	1.92308	2.08617	Hela_transcript_peak_2331
ENST00000258439.7	3278	3477	200	3378	1	3.10847	1.92308	2.08617	Hela_transcript_peak_2332
ENST00000258449.2	1804	2003	200	1904	1	3.70476	1.96078	2.13038	Hela_transcript_peak_2333
ENST00000258455.8	358	557	200	458	1	3.10847	1.92308	2.08617	Hela_transcript_peak_2334
ENST00000258455.8	890	1089	200	990	1	3.10847	1.92308	2.08617	Hela_transcript_peak_2335
ENST00000258456.2	449	648	200	549	1	3.70476	1.96078	2.13038	Hela_transcript_peak_2336
ENST00000258484.11	22	221	200	122	1	3.70476	1.96078	2.13038	Hela_transcript_peak_2337
ENST00000258494.14	802	1001	200	902	1	3.70476	1.96078	2.13038	Hela_transcript_peak_2338
ENST00000258534.13	3034	3233	200	3134	1	3.70476	1.96078	2.13038	Hela_transcript_peak_2339
ENST00000258538.7	821	1020	200	921	1	3.70476	1.96078	2.13038	Hela_transcript_peak_2340
ENST00000258607.10	1431	1630	200	1531	1	2.51793	1.85185	1.69647	Hela_transcript_peak_2341
ENST00000258607.10	1665	1864	200	1765	1	2.51793	1.85185	1.69647	Hela_transcript_peak_2342
ENST00000258607.10	2100	2425	326	2263	2	4.09489	2.77778	2.42574	Hela_transcript_peak_2343
ENST00000258662.3	1216	1415	200	1316	1	3.70476	1.96078	2.13038	Hela_transcript_peak_2344
ENST00000258711.7	12744	12943	200	12844	1	3.70476	1.96078	2.13038	Hela_transcript_peak_2345
ENST00000258729.8	35	234	200	135	1	2.51793	1.85185	1.69647	Hela_transcript_peak_2346
ENST00000258729.8	1473	1672	200	1573	1	2.51793	1.85185	1.69647	Hela_transcript_peak_2347
ENST00000258729.8	2103	2302	200	2203	1	2.51793	1.85185	1.69647	Hela_transcript_peak_2348
ENST00000258729.8	3437	3636	200	3537	1	2.51793	1.85185	1.69647	Hela_transcript_peak_2349
ENST00000258739.9	282	481	200	382	1	2.17724	1.78571	1.41845	Hela_transcript_peak_2350
ENST00000258739.9	750	967	218	859	2	3.57958	2.67857	2.13038	Hela_transcript_peak_2351
ENST00000258739.9	1618	1817	200	1718	1	2.17724	1.78571	1.41845	Hela_transcript_peak_2352
ENST00000258739.9	2300	2699	400	2500	1	2.17724	1.78571	1.41845	Hela_transcript_peak_2353
ENST00000258761.8	870	1257	388	1064	3	6.28843	3.77359	4.04867	Hela_transcript_peak_2354
ENST00000258772.9	83	282	200	183	1	3.10847	1.92308	2.08617	Hela_transcript_peak_2355
ENST00000258772.9	1044	1243	200	1144	1	3.10847	1.92308	2.08617	Hela_transcript_peak_2356
ENST00000258821.8	759	958	200	859	1	3.10847	1.92308	2.08617	Hela_transcript_peak_2357
ENST00000258821.8	3017	3216	200	3117	1	3.10847	1.92308	2.08617	Hela_transcript_peak_2358
ENST00000258874.3	653	852	200	753	1	3.70476	1.96078	2.13038	Hela_transcript_peak_2359
ENST00000258886.13	3573	3808	236	3639	3	4.42147	3.38983	2.69198	Hela_transcript_peak_2360
ENST00000258947.7	1924	2123	200	2024	1	3.70476	1.96078	2.13038	Hela_transcript_peak_2361
ENST00000258955.7	1	234	234	81	2	4.98499	2.88462	2.98133	Hela_transcript_peak_2362
ENST00000258960.7	1918	2128	211	1934	3	4.42147	3.38983	2.69198	Hela_transcript_peak_2363
ENST00000258962.5	242	441	200	342	1	2.17724	1.78571	1.41845	Hela_transcript_peak_2364
ENST00000258962.5	2519	2744	226	2632	2	3.57958	2.67857	2.13038	Hela_transcript_peak_2365
ENST00000258962.5	3493	3692	200	3593	1	2.17724	1.78571	1.41845	Hela_transcript_peak_2366
ENST00000258962.5	5031	5343	313	5192	2	3.57958	2.67857	2.13038	Hela_transcript_peak_2367
ENST00000258963.7	846	1045	200	946	1	2.32986	1.81818	1.54639	Hela_transcript_peak_2368
ENST00000258963.7	1790	1989	200	1890	1	2.32986	1.81818	1.54639	Hela_transcript_peak_2369
ENST00000258963.7	2262	2461	200	2362	1	2.32986	1.81818	1.54639	Hela_transcript_peak_2370
ENST00000258963.7	2898	3100	203	2999	2	3.81064	2.72727	2.19984	Hela_transcript_peak_2371
ENST00000258975.7	770	969	200	870	1	3.70476	1.96078	2.13038	Hela_transcript_peak_2372
ENST00000258991.7	4851	5232	382	5042	4	7.59266	4.62963	5.20068	Hela_transcript_peak_2373
ENST00000259008.6	59	440	382	250	2	4.09489	2.77778	2.42574	Hela_transcript_peak_2374
ENST00000259008.6	1319	1518	200	1419	1	2.51793	1.85185	1.69647	Hela_transcript_peak_2375
ENST00000259008.6	3827	4026	200	3927	1	2.51793	1.85185	1.69647	Hela_transcript_peak_2376
ENST00000259021.9	8078	8277	200	8178	1	3.70476	1.96078	2.13038	Hela_transcript_peak_2377
ENST00000259037.8	852	1051	200	952	1	3.70476	1.96078	2.13038	Hela_transcript_peak_2378
ENST00000259043.11	71	270	200	171	1	3.70476	1.96078	2.13038	Hela_transcript_peak_2379
ENST00000259050.8	933	1132	200	1033	1	2.76206	1.88679	1.87672	Hela_transcript_peak_2380
ENST00000259050.8	1509	1708	200	1609	1	2.76206	1.88679	1.87672	Hela_transcript_peak_2381
ENST00000259050.8	1830	2029	200	1930	1	2.76206	1.88679	1.87672	Hela_transcript_peak_2382
ENST00000259056.5	1061	1260	200	1161	1	2.32986	1.81818	1.54639	Hela_transcript_peak_2383
ENST00000259056.5	2300	2499	200	2400	1	2.32986	1.81818	1.54639	Hela_transcript_peak_2384
ENST00000259056.5	2585	2854	270	2720	2	3.81064	2.72727	2.19984	Hela_transcript_peak_2385
ENST00000259056.5	3124	3323	200	3224	1	2.32986	1.81818	1.54639	Hela_transcript_peak_2386
ENST00000259119.9	1549	1748	200	1649	1	3.10847	1.92308	2.08617	Hela_transcript_peak_2387
ENST00000259119.9	2803	3002	200	2903	1	3.10847	1.92308	2.08617	Hela_transcript_peak_2388
ENST00000259154.9	17	216	200	117	1	2.32986	1.81818	1.54639	Hela_transcript_peak_2389
ENST00000259154.9	389	588	200	489	1	2.32986	1.81818	1.54639	Hela_transcript_peak_2390
ENST00000259154.9	1045	1244	200	1145	1	2.32986	1.81818	1.54639	Hela_transcript_peak_2391
ENST00000259154.9	1473	1672	200	1573	1	2.32986	1.81818	1.54639	Hela_transcript_peak_2392
ENST00000259154.9	1950	2149	200	2050	1	2.32986	1.81818	1.54639	Hela_transcript_peak_2393
ENST00000259234.10	1064	1263	200	1164	1	3.10847	1.92308	2.08617	Hela_transcript_peak_2394
ENST00000259234.10	1803	2002	200	1903	1	3.10847	1.92308	2.08617	Hela_transcript_peak_2395
ENST00000259235.7	1085	1284	200	1185	1	3.10847	1.92308	2.08617	Hela_transcript_peak_2396
ENST00000259235.7	2400	2599	200	2500	1	3.10847	1.92308	2.08617	Hela_transcript_peak_2397
ENST00000259241.7	2070	2269	200	2170	1	3.70476	1.96078	2.13038	Hela_transcript_peak_2398
ENST00000259253.10	3252	3451	200	3306	3	3.6884	3.125	2.13038	Hela_transcript_peak_2399
ENST00000259254.9	132	331	200	232	1	3.70476	1.96078	2.13038	Hela_transcript_peak_2400
ENST00000259324.5	2047	2246	200	2147	1	2.51793	1.85185	1.69647	Hela_transcript_peak_2401
ENST00000259324.5	2879	3078	200	2979	1	2.51793	1.85185	1.69647	Hela_transcript_peak_2402
ENST00000259324.5	3966	4165	200	4066	1	2.51793	1.85185	1.69647	Hela_transcript_peak_2403
ENST00000259324.5	4404	4603	200	4504	1	2.51793	1.85185	1.69647	Hela_transcript_peak_2404
ENST00000259335.8	1214	1524	311	1368	4	4.94438	3.90625	2.98133	Hela_transcript_peak_2405
ENST00000259339.7	9	208	200	109	1	2.04907	1.75439	1.33904	Hela_transcript_peak_2406
ENST00000259339.7	785	984	200	885	1	2.04907	1.75439	1.33904	Hela_transcript_peak_2407
ENST00000259339.7	1461	1697	237	1579	2	3.38521	2.63158	2.13038	Hela_transcript_peak_2408
ENST00000259339.7	2006	2581	576	2394	2	3.38521	2.63158	2.13038	Hela_transcript_peak_2409
ENST00000259392.8	8	207	200	108	1	3.70476	1.96078	2.13038	Hela_transcript_peak_2410
ENST00000259400.11	3942	4141	200	4042	1	3.70476	1.96078	2.13038	Hela_transcript_peak_2411
ENST00000259455.4	3307	3506	200	3407	1	3.70476	1.96078	2.13038	Hela_transcript_peak_2412
ENST00000259456.7	731	930	200	831	1	2.32986	1.81818	1.54639	Hela_transcript_peak_2413
ENST00000259456.7	1248	1465	218	1357	2	3.81064	2.72727	2.19984	Hela_transcript_peak_2414
ENST00000259456.7	1526	1735	210	1631	2	3.81064	2.72727	2.19984	Hela_transcript_peak_2415
ENST00000259457.8	478	984	507	658	3	5.4149	3.63636	3.34756	Hela_transcript_peak_2416
ENST00000259467.8	188	387	200	288	1	3.10847	1.92308	2.08617	Hela_transcript_peak_2417
ENST00000259467.8	1216	1415	200	1316	1	3.10847	1.92308	2.08617	Hela_transcript_peak_2418
ENST00000259470.6	776	975	200	876	1	3.70476	1.96078	2.13038	Hela_transcript_peak_2419
ENST00000259477.6	35	337	303	186	3	5.10509	3.57143	3.07299	Hela_transcript_peak_2420
ENST00000259477.6	445	644	200	545	1	2.17724	1.78571	1.41845	Hela_transcript_peak_2421
ENST00000259477.6	728	938	211	833	2	3.57958	2.67857	2.13038	Hela_transcript_peak_2422
ENST00000259512.9	2329	2528	200	2429	1	3.70476	1.96078	2.13038	Hela_transcript_peak_2423
ENST00000259523.10	991	1297	307	1135	6	7.89624	5.55556	5.48891	Hela_transcript_peak_2424
ENST00000259523.10	1597	1934	338	1743	3	3.81025	3.1746	2.19984	Hela_transcript_peak_2425
ENST00000259526.4	1	200	200	101	1	3.70476	1.96078	2.13038	Hela_transcript_peak_2426
ENST00000259569.5	173	372	200	273	1	2.51793	1.85185	1.69647	Hela_transcript_peak_2427
ENST00000259569.5	600	799	200	700	1	2.51793	1.85185	1.69647	Hela_transcript_peak_2428
ENST00000259569.5	2243	2442	200	2343	1	2.51793	1.85185	1.69647	Hela_transcript_peak_2429
ENST00000259605.11	3461	3660	200	3561	1	3.70476	1.96078	2.13038	Hela_transcript_peak_2430
ENST00000259622.10	1362	1561	200	1462	1	3.70476	1.96078	2.13038	Hela_transcript_peak_2431
ENST00000259632.12	315	532	218	424	2	4.98499	2.88462	2.98133	Hela_transcript_peak_2432
ENST00000259667.6	139	338	200	239	1	3.70476	1.96078	2.13038	Hela_transcript_peak_2433
ENST00000259698.9	4166	4365	200	4266	1	3.70476	1.96078	2.13038	Hela_transcript_peak_2434
ENST00000259727.4	166	365	200	266	1	3.70476	1.96078	2.13038	Hela_transcript_peak_2435
ENST00000259746.13	376	575	200	476	1	3.70476	1.96078	2.13038	Hela_transcript_peak_2436
ENST00000259751.5	13	217	205	115	2	4.46321	2.83019	2.69198	Hela_transcript_peak_2437
ENST00000259751.5	2052	2251	200	2152	1	2.76206	1.88679	1.87672	Hela_transcript_peak_2438
ENST00000259806.2	313	597	285	455	3	6.28843	3.77359	4.04867	Hela_transcript_peak_2439
ENST00000259808.9	782	981	200	882	1	3.70476	1.96078	2.13038	Hela_transcript_peak_2440
ENST00000259818.8	1168	1367	200	1268	1	3.70476	1.96078	2.13038	Hela_transcript_peak_2441
ENST00000259963.4	141	340	200	241	1	3.70476	1.96078	2.13038	Hela_transcript_peak_2442
ENST00000259997.9	2668	2867	200	2768	1	3.10847	1.92308	2.08617	Hela_transcript_peak_2443
ENST00000259997.9	4564	4763	200	4664	1	3.10847	1.92308	2.08617	Hela_transcript_peak_2444
ENST00000260045.8	28	308	281	168	2	3.57958	2.67857	2.13038	Hela_transcript_peak_2445
ENST00000260045.8	2372	2571	200	2472	1	2.17724	1.78571	1.41845	Hela_transcript_peak_2446
ENST00000260045.8	2735	2934	200	2835	1	2.17724	1.78571	1.41845	Hela_transcript_peak_2447
ENST00000260045.8	3007	3427	421	3107	1	2.17724	1.78571	1.41845	Hela_transcript_peak_2448
ENST00000260056.6	30	229	200	130	1	3.70476	1.96078	2.13038	Hela_transcript_peak_2449
ENST00000260058.9	75	323	249	199	3	6.28843	3.77359	4.04867	Hela_transcript_peak_2450
ENST00000260102.8	770	976	207	873	2	4.98499	2.88462	2.98133	Hela_transcript_peak_2451
ENST00000260113.7	5275	5474	200	5375	1	3.70476	1.96078	2.13038	Hela_transcript_peak_2452
ENST00000260116.4	1263	1462	200	1363	1	3.70476	1.96078	2.13038	Hela_transcript_peak_2453
ENST00000260118.7	571	770	200	671	1	3.70476	1.96078	2.13038	Hela_transcript_peak_2454
ENST00000260126.9	6410	6609	200	6510	1	3.70476	1.96078	2.13038	Hela_transcript_peak_2455
ENST00000260129.5	593	792	200	693	1	2.51793	1.85185	1.69647	Hela_transcript_peak_2456
ENST00000260129.5	2123	2322	200	2223	1	2.51793	1.85185	1.69647	Hela_transcript_peak_2457
ENST00000260129.5	3483	3682	200	3583	1	2.51793	1.85185	1.69647	Hela_transcript_peak_2458
ENST00000260130.9	1081	1280	200	1181	1	3.70476	1.96078	2.13038	Hela_transcript_peak_2459
ENST00000260197.12	710	909	200	810	1	3.70476	1.96078	2.13038	Hela_transcript_peak_2460
ENST00000260197.12	7307	7506	200	7407	1	3.70476	1.96078	2.13038	Hela_transcript_peak_2461
ENST00000260210.5	1105	1304	200	1205	1	3.70476	1.96078	2.13038	Hela_transcript_peak_2462
ENST00000260247.10	6446	6645	200	6546	1	3.70476	1.96078	2.13038	Hela_transcript_peak_2463
ENST00000260257.9	1980	2179	200	2080	1	3.70476	1.96078	2.13038	Hela_transcript_peak_2464
ENST00000260270.3	734	933	200	834	1	2.76206	1.88679	1.87672	Hela_transcript_peak_2465
ENST00000260270.3	1985	2185	201	2085	2	4.46321	2.83019	2.69198	Hela_transcript_peak_2466
ENST00000260276.8	1605	1804	200	1705	1	3.70476	1.96078	2.13038	Hela_transcript_peak_2467
ENST00000260283.8	1171	1370	200	1271	1	3.70476	1.96078	2.13038	Hela_transcript_peak_2468
ENST00000260324.12	35	234	200	135	1	3.70476	1.96078	2.13038	Hela_transcript_peak_2469
ENST00000260356.5	2225	2505	281	2338	5	3.97957	3.48837	2.36423	Hela_transcript_peak_2470
ENST00000260356.5	3094	3336	243	3186	5	3.97957	3.48837	2.36423	Hela_transcript_peak_2471
ENST00000260359.10	408	607	200	508	1	3.70476	1.96078	2.13038	Hela_transcript_peak_2472
ENST00000260361.9	42	283	242	163	2	4.98499	2.88462	2.98133	Hela_transcript_peak_2473
ENST00000260363.9	487	686	200	587	1	3.10847	1.92308	2.08617	Hela_transcript_peak_2474
ENST00000260363.9	2963	3162	200	3063	1	3.10847	1.92308	2.08617	Hela_transcript_peak_2475
ENST00000260372.8	2577	2776	200	2677	1	3.70476	1.96078	2.13038	Hela_transcript_peak_2476
ENST00000260379.11	66	571	506	254	5	7.12547	5	4.79693	Hela_transcript_peak_2477
ENST00000260385.10	201	400	200	301	1	3.70476	1.96078	2.13038	Hela_transcript_peak_2478
ENST00000260386.7	1362	1561	200	1462	1	3.10847	1.92308	2.08617	Hela_transcript_peak_2479
ENST00000260408.8	784	983	200	884	1	2.76206	1.88679	1.87672	Hela_transcript_peak_2480
ENST00000260408.8	1964	2163	200	2064	1	2.76206	1.88679	1.87672	Hela_transcript_peak_2481
ENST00000260408.8	3026	3225	200	3126	1	2.76206	1.88679	1.87672	Hela_transcript_peak_2482
ENST00000260408.8	9151	9350	200	9251	1	3.70476	1.96078	2.13038	Hela_transcript_peak_2483
ENST00000260443.9	1023	1514	492	1157	2	4.09489	2.77778	2.42574	Hela_transcript_peak_2484
ENST00000260502.11	198	400	203	299	3	5.79561	3.7037	3.66673	Hela_transcript_peak_2485
ENST00000260502.11	2237	2436	200	2337	1	2.51793	1.85185	1.69647	Hela_transcript_peak_2486
ENST00000260506.12	2122	2321	200	2222	1	3.70476	1.96078	2.13038	Hela_transcript_peak_2487
ENST00000260508.9	337	536	200	437	1	3.10847	1.92308	2.08617	Hela_transcript_peak_2488
ENST00000260508.9	983	1182	200	1083	1	3.10847	1.92308	2.08617	Hela_transcript_peak_2489
ENST00000260526.11	125	324	200	225	1	3.10847	1.92308	2.08617	Hela_transcript_peak_2490
ENST00000260526.11	2510	2709	200	2610	1	3.10847	1.92308	2.08617	Hela_transcript_peak_2491
ENST00000260563.4	1106	1305	200	1206	1	3.70476	1.96078	2.13038	Hela_transcript_peak_2492
ENST00000260569.4	506	705	200	606	1	2.76206	1.88679	1.87672	Hela_transcript_peak_2493
ENST00000260569.4	3764	4099	336	3932	2	4.46321	2.83019	2.69198	Hela_transcript_peak_2494
ENST00000260570.8	2766	2965	200	2866	1	3.70476	1.96078	2.13038	Hela_transcript_peak_2495
ENST00000260585.12	3565	3764	200	3665	1	3.10847	1.92308	2.08617	Hela_transcript_peak_2496
ENST00000260585.12	7464	7663	200	7564	1	3.10847	1.92308	2.08617	Hela_transcript_peak_2497
ENST00000260600.9	1897	2096	200	1997	1	3.10847	1.92308	2.08617	Hela_transcript_peak_2498
ENST00000260600.9	3495	3694	200	3595	1	3.10847	1.92308	2.08617	Hela_transcript_peak_2499
ENST00000260604.8	3207	3406	200	3307	1	3.70476	1.96078	2.13038	Hela_transcript_peak_2500
ENST00000260605.12	79	278	200	179	1	3.70476	1.96078	2.13038	Hela_transcript_peak_2501
ENST00000260641.9	368	673	306	521	5	6.10598	4.61538	3.96351	Hela_transcript_peak_2502
ENST00000260641.9	925	1281	357	1086	4	4.80175	3.84615	2.98133	Hela_transcript_peak_2503
ENST00000260641.9	3241	3441	201	3283	4	4.80175	3.84615	2.98133	Hela_transcript_peak_2504
ENST00000260643.7	1095	1294	200	1195	1	3.70476	1.96078	2.13038	Hela_transcript_peak_2505
ENST00000260653.5	1982	2183	202	2083	3	6.28843	3.77359	4.04867	Hela_transcript_peak_2506
ENST00000260665.12	2196	2398	203	2232	8	8.17876	5.84416	5.74804	Hela_transcript_peak_2507
ENST00000260665.12	2576	2794	219	2662	6	5.78009	4.54545	3.66673	Hela_transcript_peak_2508
ENST00000260702.4	3	202	200	103	1	2.76206	1.88679	1.87672	Hela_transcript_peak_2509
ENST00000260702.4	2021	2432	412	2121	1	2.76206	1.88679	1.87672	Hela_transcript_peak_2510
ENST00000260731.5	2629	2828	200	2739	3	3.57543	3.07692	2.13038	Hela_transcript_peak_2511
ENST00000260746.6	551	750	200	651	1	3.70476	1.96078	2.13038	Hela_transcript_peak_2512
ENST00000260753.8	1916	2169	254	2043	2	4.09489	2.77778	2.42574	Hela_transcript_peak_2513
ENST00000260753.8	5800	5999	200	5900	1	2.76206	1.88679	1.87672	Hela_transcript_peak_2514
ENST00000260762.10	1915	2114	200	2015	1	3.70476	1.96078	2.13038	Hela_transcript_peak_2515
ENST00000260777.14	2744	2943	200	2844	1	3.70476	1.96078	2.13038	Hela_transcript_peak_2516
ENST00000260795.7	1066	1265	200	1166	1	3.70476	1.96078	2.13038	Hela_transcript_peak_2517
ENST00000260803.8	65	264	200	165	1	2.32986	1.81818	1.54639	Hela_transcript_peak_2518
ENST00000260803.8	318	517	200	418	1	2.32986	1.81818	1.54639	Hela_transcript_peak_2519
ENST00000260803.8	1237	1436	200	1337	1	2.32986	1.81818	1.54639	Hela_transcript_peak_2520
ENST00000260803.8	1634	1900	267	1767	2	3.81064	2.72727	2.19984	Hela_transcript_peak_2521
ENST00000260810.9	3984	4183	200	4067	3	4.24534	3.33333	2.56919	Hela_transcript_peak_2522
ENST00000260818.11	997	1196	200	1120	3	4.61917	3.44828	2.83753	Hela_transcript_peak_2523
ENST00000260926.9	1592	1791	200	1692	1	3.10847	1.92308	2.08617	Hela_transcript_peak_2524
ENST00000260926.9	4771	4970	200	4871	1	3.10847	1.92308	2.08617	Hela_transcript_peak_2525
ENST00000260952.9	47	246	200	147	1	2.51793	1.85185	1.69647	Hela_transcript_peak_2526
ENST00000260952.9	596	795	200	696	1	2.51793	1.85185	1.69647	Hela_transcript_peak_2527
ENST00000260952.9	1210	1409	200	1310	1	2.51793	1.85185	1.69647	Hela_transcript_peak_2528
ENST00000260952.9	2168	2367	200	2268	1	2.51793	1.85185	1.69647	Hela_transcript_peak_2529
ENST00000260956.9	57	256	200	157	1	2.51793	1.85185	1.69647	Hela_transcript_peak_2530
ENST00000260956.9	604	803	200	704	1	2.51793	1.85185	1.69647	Hela_transcript_peak_2531
ENST00000260956.9	1274	1483	210	1379	2	4.09489	2.77778	2.42574	Hela_transcript_peak_2532
ENST00000260970.8	2657	2856	200	2757	1	3.70476	1.96078	2.13038	Hela_transcript_peak_2533
ENST00000261015.4	7013	7212	200	7113	1	2.76206	1.88679	1.87672	Hela_transcript_peak_2534
ENST00000261017.9	6031	6230	200	6131	1	3.70476	1.96078	2.13038	Hela_transcript_peak_2535
ENST00000261023.8	364	593	230	477	4	4.80175	3.84615	2.98133	Hela_transcript_peak_2536
ENST00000261037.7	2781	2980	200	2881	1	3.70476	1.96078	2.13038	Hela_transcript_peak_2537
ENST00000261038.6	3103	3305	203	3204	2	4.98499	2.88462	2.98133	Hela_transcript_peak_2538
ENST00000261070.6	313	512	200	413	1	3.70476	1.96078	2.13038	Hela_transcript_peak_2539
ENST00000261167.7	877	1076	200	977	1	2.32986	1.81818	1.54639	Hela_transcript_peak_2540
ENST00000261167.7	1235	1434	200	1335	1	2.32986	1.81818	1.54639	Hela_transcript_peak_2541
ENST00000261167.7	1914	2244	331	2079	2	3.81064	2.72727	2.19984	Hela_transcript_peak_2542
ENST00000261167.7	2845	3044	200	2945	1	2.32986	1.81818	1.54639	Hela_transcript_peak_2543
ENST00000261168.8	6710	6909	200	6810	1	3.10847	1.92308	2.08617	Hela_transcript_peak_2544
ENST00000261168.8	7873	8072	200	7973	1	3.10847	1.92308	2.08617	Hela_transcript_peak_2545
ENST00000261173.6	1823	2022	200	1923	1	3.10847	1.92308	2.08617	Hela_transcript_peak_2546
ENST00000261173.6	5916	6115	200	6016	1	3.10847	1.92308	2.08617	Hela_transcript_peak_2547
ENST00000261180.8	3120	3319	200	3220	1	3.70476	1.96078	2.13038	Hela_transcript_peak_2548
ENST00000261183.8	1873	2072	200	1973	1	3.10847	1.92308	2.08617	Hela_transcript_peak_2549
ENST00000261183.8	3792	3991	200	3892	1	2.76206	1.88679	1.87672	Hela_transcript_peak_2550
ENST00000261187.8	2804	3003	200	2904	1	3.10847	1.92308	2.08617	Hela_transcript_peak_2551
ENST00000261187.8	7001	7200	200	7101	1	3.10847	1.92308	2.08617	Hela_transcript_peak_2552
ENST00000261191.12	69	361	293	215	2	4.46321	2.83019	2.69198	Hela_transcript_peak_2553
ENST00000261191.12	826	1025	200	926	1	2.76206	1.88679	1.87672	Hela_transcript_peak_2554
ENST00000261192.12	5028	5249	222	5139	2	4.98499	2.88462	2.98133	Hela_transcript_peak_2555
ENST00000261211.8	100	299	200	200	1	2.17724	1.78571	1.41845	Hela_transcript_peak_2556
ENST00000261211.8	513	712	200	613	1	2.17724	1.78571	1.41845	Hela_transcript_peak_2557
ENST00000261211.8	1565	2177	613	1982	2	3.57958	2.67857	2.13038	Hela_transcript_peak_2558
ENST00000261211.8	3407	3606	200	3507	1	2.17724	1.78571	1.41845	Hela_transcript_peak_2559
ENST00000261220.13	984	1183	200	1084	1	3.70476	1.96078	2.13038	Hela_transcript_peak_2560
ENST00000261234.10	30	255	226	143	2	4.98499	2.88462	2.98133	Hela_transcript_peak_2561
ENST00000261245.9	41	240	200	141	1	3.70476	1.96078	2.13038	Hela_transcript_peak_2562
ENST00000261249.6	2413	2612	200	2513	1	2.51793	1.85185	1.69647	Hela_transcript_peak_2563
ENST00000261249.6	2838	3201	364	3020	2	4.09489	2.77778	2.42574	Hela_transcript_peak_2564
ENST00000261254.8	1058	1280	223	1169	2	4.98499	2.88462	2.98133	Hela_transcript_peak_2565
ENST00000261263.5	985	1184	200	1085	1	2.32986	1.81818	1.54639	Hela_transcript_peak_2566
ENST00000261263.5	1376	1575	200	1476	1	2.32986	1.81818	1.54639	Hela_transcript_peak_2567
ENST00000261263.5	2145	2344	200	2245	1	2.32986	1.81818	1.54639	Hela_transcript_peak_2568
ENST00000261263.5	2567	2770	204	2669	2	3.81064	2.72727	2.19984	Hela_transcript_peak_2569
ENST00000261263.5	12892	13091	200	12992	1	3.10847	1.92308	2.08617	Hela_transcript_peak_2570
ENST00000261263.5	13324	13523	200	13424	1	3.10847	1.92308	2.08617	Hela_transcript_peak_2571
ENST00000261267.6	377	576	200	477	1	3.70476	1.96078	2.13038	Hela_transcript_peak_2572
ENST00000261292.9	5427	5626	200	5527	1	3.70476	1.96078	2.13038	Hela_transcript_peak_2573
ENST00000261313.3	41	257	217	207	4	5.86782	4.23729	3.73189	Hela_transcript_peak_2574
ENST00000261318.5	1927	2126	200	2027	1	3.10847	1.92308	2.08617	Hela_transcript_peak_2575
ENST00000261318.5	2477	2676	200	2577	1	3.10847	1.92308	2.08617	Hela_transcript_peak_2576
ENST00000261326.6	956	1155	200	1056	1	2.17724	1.78571	1.41845	Hela_transcript_peak_2577
ENST00000261326.6	1661	1860	200	1761	1	2.17724	1.78571	1.41845	Hela_transcript_peak_2578
ENST00000261326.6	2664	3077	414	2764	1	2.17724	1.78571	1.41845	Hela_transcript_peak_2579
ENST00000261326.6	5044	5243	200	5144	1	2.17724	1.78571	1.41845	Hela_transcript_peak_2580
ENST00000261326.6	5310	5509	200	5410	1	2.17724	1.78571	1.41845	Hela_transcript_peak_2581
ENST00000261332.11	198	397	200	298	1	3.10847	1.92308	2.08617	Hela_transcript_peak_2582
ENST00000261332.11	651	850	200	751	1	3.10847	1.92308	2.08617	Hela_transcript_peak_2583
ENST00000261349.9	1840	2039	200	1940	1	3.10847	1.92308	2.08617	Hela_transcript_peak_2584
ENST00000261349.9	4027	4226	200	4127	1	3.10847	1.92308	2.08617	Hela_transcript_peak_2585
ENST00000261353.9	127	326	200	227	1	3.10847	1.92308	2.08617	Hela_transcript_peak_2586
ENST00000261353.9	955	1154	200	1055	1	3.10847	1.92308	2.08617	Hela_transcript_peak_2587
ENST00000261366.10	325	551	227	438	2	3.38521	2.63158	2.13038	Hela_transcript_peak_2588
ENST00000261366.10	730	978	249	854	2	3.38521	2.63158	2.13038	Hela_transcript_peak_2589
ENST00000261366.10	1708	1938	231	1823	2	3.38521	2.63158	2.13038	Hela_transcript_peak_2590
ENST00000261396.6	224	423	200	324	1	2.17724	1.78571	1.41845	Hela_transcript_peak_2591
ENST00000261396.6	2245	2444	200	2345	1	2.17724	1.78571	1.41845	Hela_transcript_peak_2592
ENST00000261396.6	2650	2849	200	2750	1	2.17724	1.78571	1.41845	Hela_transcript_peak_2593
ENST00000261396.6	2878	3077	200	2978	1	2.17724	1.78571	1.41845	Hela_transcript_peak_2594
ENST00000261396.6	3115	3314	200	3215	1	2.17724	1.78571	1.41845	Hela_transcript_peak_2595
ENST00000261396.6	4144	4343	200	4244	1	2.17724	1.78571	1.41845	Hela_transcript_peak_2596
ENST00000261402.6	285	484	200	385	1	2.32986	1.81818	1.54639	Hela_transcript_peak_2597
ENST00000261402.6	627	913	287	770	2	3.81064	2.72727	2.19984	Hela_transcript_peak_2598
ENST00000261402.6	2627	2826	200	2727	1	2.04907	1.75439	1.33904	Hela_transcript_peak_2599
ENST00000261402.6	4896	5095	200	4996	1	2.04907	1.75439	1.33904	Hela_transcript_peak_2600
ENST00000261402.6	6110	6394	285	6252	2	4.09489	2.77778	2.42574	Hela_transcript_peak_2601
ENST00000261406.7	19	234	216	127	2	4.98499	2.88462	2.98133	Hela_transcript_peak_2602
ENST00000261407.9	1875	2074	200	1975	1	3.70476	1.96078	2.13038	Hela_transcript_peak_2603
ENST00000261413.9	344	543	200	444	1	2.76206	1.88679	1.87672	Hela_transcript_peak_2604
ENST00000261413.9	2052	2380	329	2216	2	4.46321	2.83019	2.69198	Hela_transcript_peak_2605
ENST00000261416.12	960	1159	200	1060	1	2.76206	1.88679	1.87672	Hela_transcript_peak_2606
ENST00000261416.12	1366	1565	200	1466	1	2.76206	1.88679	1.87672	Hela_transcript_peak_2607
ENST00000261425.7	2504	2703	200	2604	1	3.70476	1.96078	2.13038	Hela_transcript_peak_2608
ENST00000261427.10	1882	2302	421	1982	1	2.51793	1.85185	1.69647	Hela_transcript_peak_2609
ENST00000261427.10	2698	2897	200	2798	1	2.51793	1.85185	1.69647	Hela_transcript_peak_2610
ENST00000261427.10	3449	3648	200	3549	1	2.51793	1.85185	1.69647	Hela_transcript_peak_2611
ENST00000261435.11	1815	2014	200	1915	1	3.70476	1.96078	2.13038	Hela_transcript_peak_2612
ENST00000261438.10	227	426	200	327	1	2.32986	1.81818	1.54639	Hela_transcript_peak_2613
ENST00000261438.10	1167	1366	200	1267	1	2.32986	1.81818	1.54639	Hela_transcript_peak_2614
ENST00000261438.10	1458	1877	420	1558	1	2.32986	1.81818	1.54639	Hela_transcript_peak_2615
ENST00000261438.10	4212	4411	200	4312	1	2.32986	1.81818	1.54639	Hela_transcript_peak_2616
ENST00000261443.9	722	1053	332	888	2	4.46321	2.83019	2.69198	Hela_transcript_peak_2617
ENST00000261461.7	166	529	364	348	2	4.09489	2.77778	2.42574	Hela_transcript_peak_2618
ENST00000261461.7	763	962	200	863	1	2.51793	1.85185	1.69647	Hela_transcript_peak_2619
ENST00000261461.7	1271	1470	200	1371	1	2.51793	1.85185	1.69647	Hela_transcript_peak_2620
ENST00000261483.4	113	418	306	266	2	3.38521	2.63158	2.13038	Hela_transcript_peak_2621
ENST00000261483.4	530	729	200	630	1	2.04907	1.75439	1.33904	Hela_transcript_peak_2622
ENST00000261483.4	905	1104	200	1005	1	2.04907	1.75439	1.33904	Hela_transcript_peak_2623
ENST00000261483.4	1636	1835	200	1736	1	2.04907	1.75439	1.33904	Hela_transcript_peak_2624
ENST00000261483.4	2451	2650	200	2551	1	2.04907	1.75439	1.33904	Hela_transcript_peak_2625
ENST00000261483.4	2716	2915	200	2816	1	2.04907	1.75439	1.33904	Hela_transcript_peak_2626
ENST00000261488.10	571	770	200	671	1	3.10847	1.92308	2.08617	Hela_transcript_peak_2627
ENST00000261489.6	8	502	495	151	3	5.10509	3.57143	3.07299	Hela_transcript_peak_2628
ENST00000261489.6	1027	1226	200	1127	1	2.17724	1.78571	1.41845	Hela_transcript_peak_2629
ENST00000261489.6	2476	2675	200	2576	1	2.17724	1.78571	1.41845	Hela_transcript_peak_2630
ENST00000261491.9	4801	5000	200	4901	1	3.70476	1.96078	2.13038	Hela_transcript_peak_2631
ENST00000261491.9	11882	12081	200	11982	1	3.10847	1.92308	2.08617	Hela_transcript_peak_2632
ENST00000261491.9	15894	16093	200	15994	1	3.10847	1.92308	2.08617	Hela_transcript_peak_2633
ENST00000261507.11	1706	1972	267	1839	2	4.98499	2.88462	2.98133	Hela_transcript_peak_2634
ENST00000261509.10	4609	4808	200	4709	1	3.10847	1.92308	2.08617	Hela_transcript_peak_2635
ENST00000261509.10	5169	5368	200	5269	1	3.10847	1.92308	2.08617	Hela_transcript_peak_2636
ENST00000261517.9	2559	2758	200	2659	1	3.10847	1.92308	2.08617	Hela_transcript_peak_2637
ENST00000261517.9	3973	4172	200	4073	1	3.10847	1.92308	2.08617	Hela_transcript_peak_2638
ENST00000261520.9	1275	1474	200	1375	1	3.70476	1.96078	2.13038	Hela_transcript_peak_2639
ENST00000261530.11	2448	2647	200	2548	1	3.70476	1.96078	2.13038	Hela_transcript_peak_2640
ENST00000261530.11	11001	11200	200	11101	1	3.10847	1.92308	2.08617	Hela_transcript_peak_2641
ENST00000261530.11	11497	11696	200	11597	1	3.10847	1.92308	2.08617	Hela_transcript_peak_2642
ENST00000261531.11	76	275	200	176	1	3.10847	1.92308	2.08617	Hela_transcript_peak_2643
ENST00000261531.11	1268	1467	200	1368	1	3.10847	1.92308	2.08617	Hela_transcript_peak_2644
ENST00000261534.8	3051	3250	200	3151	1	3.70476	1.96078	2.13038	Hela_transcript_peak_2645
ENST00000261535.7	683	882	200	783	1	3.70476	1.96078	2.13038	Hela_transcript_peak_2646
ENST00000261537.6	328	527	200	428	1	3.10847	1.92308	2.08617	Hela_transcript_peak_2647
ENST00000261537.6	2272	2471	200	2372	1	2.51793	1.85185	1.69647	Hela_transcript_peak_2648
ENST00000261537.6	6636	6835	200	6736	1	2.32986	1.81818	1.54639	Hela_transcript_peak_2649
ENST00000261537.6	7016	7215	200	7116	1	2.32986	1.81818	1.54639	Hela_transcript_peak_2650
ENST00000261537.6	8002	8201	200	8102	1	2.51793	1.85185	1.69647	Hela_transcript_peak_2651
ENST00000261537.6	8409	8608	200	8509	1	2.51793	1.85185	1.69647	Hela_transcript_peak_2652
ENST00000261556.11	9	208	200	109	1	3.70476	1.96078	2.13038	Hela_transcript_peak_2653
ENST00000261558.8	5546	5745	200	5646	1	3.70476	1.96078	2.13038	Hela_transcript_peak_2654
ENST00000261560.10	871	1070	200	971	1	3.10847	1.92308	2.08617	Hela_transcript_peak_2655
ENST00000261560.10	3108	3307	200	3208	1	3.10847	1.92308	2.08617	Hela_transcript_peak_2656
ENST00000261569.11	31	230	200	131	1	3.10847	1.92308	2.08617	Hela_transcript_peak_2657
ENST00000261569.11	322	521	200	422	1	3.10847	1.92308	2.08617	Hela_transcript_peak_2658
ENST00000261574.10	753	1050	298	902	2	3.81064	2.72727	2.19984	Hela_transcript_peak_2659
ENST00000261574.10	1199	1398	200	1299	1	2.32986	1.81818	1.54639	Hela_transcript_peak_2660
ENST00000261574.10	2172	2371	200	2272	1	2.32986	1.81818	1.54639	Hela_transcript_peak_2661
ENST00000261574.10	2951	3150	200	3051	1	2.32986	1.81818	1.54639	Hela_transcript_peak_2662
ENST00000261584.8	1	200	200	101	1	2.76206	1.88679	1.87672	Hela_transcript_peak_2663
ENST00000261584.8	1968	2167	200	2068	1	2.76206	1.88679	1.87672	Hela_transcript_peak_2664
ENST00000261584.8	2661	2860	200	2761	1	2.76206	1.88679	1.87672	Hela_transcript_peak_2665
ENST00000261588.9	3164	3363	200	3264	1	2.76206	1.88679	1.87672	Hela_transcript_peak_2666
ENST00000261588.9	3765	3964	200	3865	1	2.76206	1.88679	1.87672	Hela_transcript_peak_2667
ENST00000261588.9	4180	4379	200	4280	1	2.76206	1.88679	1.87672	Hela_transcript_peak_2668
ENST00000261590.13	783	1078	296	918	4	4.11416	3.52113	2.44404	Hela_transcript_peak_2669
ENST00000261590.13	1371	1639	269	1451	3	3.03209	2.8169	2.08617	Hela_transcript_peak_2670
ENST00000261590.13	1981	2526	546	2169	4	4.11416	3.52113	2.44404	Hela_transcript_peak_2671
ENST00000261593.8	128	327	200	228	1	3.70476	1.96078	2.13038	Hela_transcript_peak_2672
ENST00000261596.8	1778	1977	200	1878	1	3.10847	1.92308	2.08617	Hela_transcript_peak_2673
ENST00000261596.8	3428	3627	200	3528	1	3.10847	1.92308	2.08617	Hela_transcript_peak_2674
ENST00000261597.9	1182	1489	308	1330	12	16.7126	10	13.88555	Hela_transcript_peak_2675
ENST00000261600.11	362	561	200	462	1	3.70476	1.96078	2.13038	Hela_transcript_peak_2676
ENST00000261601.8	992	1191	200	1092	1	2.51793	1.85185	1.69647	Hela_transcript_peak_2677
ENST00000261601.8	1375	1715	341	1545	2	4.09489	2.77778	2.42574	Hela_transcript_peak_2678
ENST00000261601.8	2417	2616	200	2517	1	2.51793	1.85185	1.69647	Hela_transcript_peak_2679
ENST00000261609.12	3591	3790	200	3691	1	2.76206	1.88679	1.87672	Hela_transcript_peak_2680
ENST00000261609.12	4742	4941	200	4842	1	2.51793	1.85185	1.69647	Hela_transcript_peak_2681
ENST00000261609.12	7573	7772	200	7673	1	2.32986	1.81818	1.54639	Hela_transcript_peak_2682
ENST00000261609.12	9362	9561	200	9462	1	2.51793	1.85185	1.69647	Hela_transcript_peak_2683
ENST00000261609.12	10892	11091	200	10992	1	2.76206	1.88679	1.87672	Hela_transcript_peak_2684
ENST00000261622.5	36	305	270	221	9	6.50781	4.71698	4.24696	Hela_transcript_peak_2685
ENST00000261622.5	388	589	202	438	6	3.78001	3.30189	2.19984	Hela_transcript_peak_2686
ENST00000261622.5	2790	3041	252	2932	8	5.55223	4.24528	3.47805	Hela_transcript_peak_2687
ENST00000261623.8	405	610	206	508	3	6.28843	3.77359	4.04867	Hela_transcript_peak_2688
ENST00000261636.13	2948	3147	200	3048	1	3.70476	1.96078	2.13038	Hela_transcript_peak_2689
ENST00000261637.5	45	462	418	220	2	4.09489	2.77778	2.42574	Hela_transcript_peak_2690
ENST00000261637.5	5973	6172	200	6073	1	2.17724	1.78571	1.41845	Hela_transcript_peak_2691
ENST00000261637.5	6215	6716	502	6373	2	3.57958	2.67857	2.13038	Hela_transcript_peak_2692
ENST00000261637.5	8094	8293	200	8194	1	2.32986	1.81818	1.54639	Hela_transcript_peak_2693
ENST00000261643.8	25	224	200	125	1	3.10847	1.92308	2.08617	Hela_transcript_peak_2694
ENST00000261643.8	1877	2076	200	1977	1	3.10847	1.92308	2.08617	Hela_transcript_peak_2695
ENST00000261647.10	2361	2560	200	2461	1	3.70476	1.96078	2.13038	Hela_transcript_peak_2696
ENST00000261653.10	757	956	200	857	1	3.70476	1.96078	2.13038	Hela_transcript_peak_2697
ENST00000261654.10	78	277	200	178	1	3.70476	1.96078	2.13038	Hela_transcript_peak_2698
ENST00000261655.8	3428	3629	202	3529	2	4.98499	2.88462	2.98133	Hela_transcript_peak_2699
ENST00000261657.5	777	976	200	877	1	3.70476	1.96078	2.13038	Hela_transcript_peak_2700
ENST00000261658.7	1428	1627	200	1528	1	3.70476	1.96078	2.13038	Hela_transcript_peak_2701
ENST00000261667.8	243	442	200	343	1	2.04907	1.75439	1.33904	Hela_transcript_peak_2702
ENST00000261667.8	742	1406	665	1111	2	3.38521	2.63158	2.13038	Hela_transcript_peak_2703
ENST00000261667.8	3068	3267	200	3168	1	2.04907	1.75439	1.33904	Hela_transcript_peak_2704
ENST00000261667.8	3629	3828	200	3729	1	2.04907	1.75439	1.33904	Hela_transcript_peak_2705
ENST00000261674.8	1714	1913	200	1814	1	3.70476	1.96078	2.13038	Hela_transcript_peak_2706
ENST00000261681.8	4429	4628	200	4529	1	3.70476	1.96078	2.13038	Hela_transcript_peak_2707
ENST00000261692.7	82	332	251	207	2	4.98499	2.88462	2.98133	Hela_transcript_peak_2708
ENST00000261700.8	47	435	389	241	2	4.46321	2.83019	2.69198	Hela_transcript_peak_2709
ENST00000261700.8	977	1176	200	1077	1	2.76206	1.88679	1.87672	Hela_transcript_peak_2710
ENST00000261708.9	55	262	208	176	4	5.86782	4.23729	3.73189	Hela_transcript_peak_2711
ENST00000261712.8	879	1234	356	1057	4	7.59266	4.62963	5.20068	Hela_transcript_peak_2712
ENST00000261714.11	578	832	255	705	2	4.46321	2.83019	2.69198	Hela_transcript_peak_2713
ENST00000261716.7	1822	2021	200	1922	1	2.17724	1.78571	1.41845	Hela_transcript_peak_2714
ENST00000261716.7	2453	2652	200	2553	1	2.17724	1.78571	1.41845	Hela_transcript_peak_2715
ENST00000261716.7	4936	5135	200	4990	1	2.17724	1.78571	1.41845	Hela_transcript_peak_2716
ENST00000261716.7	5311	5525	215	5418	2	3.38521	2.63158	2.13038	Hela_transcript_peak_2717
ENST00000261716.7	6146	6345	200	6246	1	2.04907	1.75439	1.33904	Hela_transcript_peak_2718
ENST00000261716.7	10044	10243	200	10144	1	2.17724	1.78571	1.41845	Hela_transcript_peak_2719
ENST00000261716.7	11507	11834	328	11671	2	4.46321	2.83019	2.69198	Hela_transcript_peak_2720
ENST00000261721.8	125	326	202	226	2	3.38521	2.63158	2.13038	Hela_transcript_peak_2721
ENST00000261721.8	550	1068	519	704	3	4.84423	3.50877	2.98133	Hela_transcript_peak_2722
ENST00000261721.8	2915	3114	200	3015	1	2.04907	1.75439	1.33904	Hela_transcript_peak_2723
ENST00000261733.7	183	382	200	283	1	3.10847	1.92308	2.08617	Hela_transcript_peak_2724
ENST00000261733.7	3352	3551	200	3452	1	2.76206	1.88679	1.87672	Hela_transcript_peak_2725
ENST00000261733.7	6114	6313	200	6214	1	3.10847	1.92308	2.08617	Hela_transcript_peak_2726
ENST00000261735.4	276	475	200	376	1	2.51793	1.85185	1.69647	Hela_transcript_peak_2727
ENST00000261735.4	909	1140	232	1025	3	5.79561	3.7037	3.66673	Hela_transcript_peak_2728
ENST00000261741.10	41	240	200	141	1	3.10847	1.92308	2.08617	Hela_transcript_peak_2729
ENST00000261741.10	2964	3163	200	3064	1	3.10847	1.92308	2.08617	Hela_transcript_peak_2730
ENST00000261745.9	24	223	200	124	1	2.76206	1.88679	1.87672	Hela_transcript_peak_2731
ENST00000261745.9	1329	1528	200	1429	1	2.51793	1.85185	1.69647	Hela_transcript_peak_2732
ENST00000261745.9	2892	3091	200	2992	1	2.51793	1.85185	1.69647	Hela_transcript_peak_2733
ENST00000261745.9	5310	5509	200	5410	1	2.76206	1.88679	1.87672	Hela_transcript_peak_2734
ENST00000261755.9	618	817	200	718	1	3.70476	1.96078	2.13038	Hela_transcript_peak_2735
ENST00000261758.6	1494	1693	200	1594	1	2.32986	1.81818	1.54639	Hela_transcript_peak_2736
ENST00000261758.6	3237	3440	204	3339	2	3.81064	2.72727	2.19984	Hela_transcript_peak_2737
ENST00000261758.6	3481	3680	200	3581	1	2.32986	1.81818	1.54639	Hela_transcript_peak_2738
ENST00000261758.6	3880	4079	200	3980	1	2.32986	1.81818	1.54639	Hela_transcript_peak_2739
ENST00000261772.12	460	659	200	486	5	4.41054	3.75	2.69198	Hela_transcript_peak_2740
ENST00000261772.12	1007	1233	227	1079	8	7.79026	5.625	5.38521	Hela_transcript_peak_2741
ENST00000261772.12	2614	2813	200	2763	4	3.40397	3.125	2.13038	Hela_transcript_peak_2742
ENST00000261776.10	2125	2324	200	2225	1	3.10847	1.92308	2.08617	Hela_transcript_peak_2743
ENST00000261776.10	2523	2722	200	2623	1	3.10847	1.92308	2.08617	Hela_transcript_peak_2744
ENST00000261778.2	83	338	256	211	2	3.81064	2.72727	2.19984	Hela_transcript_peak_2745
ENST00000261778.2	1988	2187	200	2088	1	2.32986	1.81818	1.54639	Hela_transcript_peak_2746
ENST00000261778.2	2822	3021	200	2922	1	2.32986	1.81818	1.54639	Hela_transcript_peak_2747
ENST00000261778.2	3352	3551	200	3452	1	2.32986	1.81818	1.54639	Hela_transcript_peak_2748
ENST00000261783.4	865	1064	200	965	1	3.70476	1.96078	2.13038	Hela_transcript_peak_2749
ENST00000261797.7	915	1114	200	1015	1	2.51793	1.85185	1.69647	Hela_transcript_peak_2750
ENST00000261797.7	2382	2581	200	2482	1	2.51793	1.85185	1.69647	Hela_transcript_peak_2751
ENST00000261797.7	2990	3189	200	3090	1	2.51793	1.85185	1.69647	Hela_transcript_peak_2752
ENST00000261797.7	4893	5092	200	4993	1	2.51793	1.85185	1.69647	Hela_transcript_peak_2753
ENST00000261798.9	530	729	200	630	1	2.17724	1.78571	1.41845	Hela_transcript_peak_2754
ENST00000261798.9	1766	1965	200	1866	1	2.17724	1.78571	1.41845	Hela_transcript_peak_2755
ENST00000261798.9	2174	2373	200	2274	1	2.17724	1.78571	1.41845	Hela_transcript_peak_2756
ENST00000261798.9	2882	3094	213	2988	2	3.57958	2.67857	2.13038	Hela_transcript_peak_2757
ENST00000261798.9	3698	3897	200	3798	1	2.17724	1.78571	1.41845	Hela_transcript_peak_2758
ENST00000261799.9	3483	3682	200	3583	1	3.10847	1.92308	2.08617	Hela_transcript_peak_2759
ENST00000261799.9	5157	5356	200	5257	1	3.10847	1.92308	2.08617	Hela_transcript_peak_2760
ENST00000261813.8	56	346	291	201	2	4.98499	2.88462	2.98133	Hela_transcript_peak_2761
ENST00000261837.11	2120	2319	200	2220	1	3.10847	1.92308	2.08617	Hela_transcript_peak_2762
ENST00000261837.11	6820	7019	200	6920	1	3.10847	1.92308	2.08617	Hela_transcript_peak_2763
ENST00000261839.12	21	220	200	121	1	3.70476	1.96078	2.13038	Hela_transcript_peak_2764
ENST00000261842.10	2472	2671	200	2572	1	3.70476	1.96078	2.13038	Hela_transcript_peak_2765
ENST00000261845.7	54	253	200	154	1	2.04907	1.75439	1.33904	Hela_transcript_peak_2766
ENST00000261845.7	556	755	200	656	1	2.04907	1.75439	1.33904	Hela_transcript_peak_2767
ENST00000261845.7	994	1280	287	1137	2	3.38521	2.63158	2.13038	Hela_transcript_peak_2768
ENST00000261845.7	1929	2128	200	2029	1	2.04907	1.75439	1.33904	Hela_transcript_peak_2769
ENST00000261845.7	3762	3961	200	3862	1	2.04907	1.75439	1.33904	Hela_transcript_peak_2770
ENST00000261845.7	4020	4219	200	4120	1	2.04907	1.75439	1.33904	Hela_transcript_peak_2771
ENST00000261847.7	1815	2014	200	1915	1	3.70476	1.96078	2.13038	Hela_transcript_peak_2772
ENST00000261854.10	58	257	200	158	1	2.51793	1.85185	1.69647	Hela_transcript_peak_2773
ENST00000261854.10	2011	2210	200	2111	1	2.17724	1.78571	1.41845	Hela_transcript_peak_2774
ENST00000261854.10	3595	3794	200	3695	1	2.17724	1.78571	1.41845	Hela_transcript_peak_2775
ENST00000261854.10	4063	4262	200	4163	1	2.17724	1.78571	1.41845	Hela_transcript_peak_2776
ENST00000261854.10	6448	6647	200	6548	1	2.32986	1.81818	1.54639	Hela_transcript_peak_2777
ENST00000261854.10	6782	6981	200	6882	1	2.32986	1.81818	1.54639	Hela_transcript_peak_2778
ENST00000261858.7	32	231	200	132	1	2.51793	1.85185	1.69647	Hela_transcript_peak_2779
ENST00000261858.7	387	586	200	487	1	2.51793	1.85185	1.69647	Hela_transcript_peak_2780
ENST00000261858.7	867	1066	200	967	1	2.51793	1.85185	1.69647	Hela_transcript_peak_2781
ENST00000261858.7	3398	3597	200	3498	1	2.51793	1.85185	1.69647	Hela_transcript_peak_2782
ENST00000261866.12	1214	1413	200	1314	1	3.70476	1.96078	2.13038	Hela_transcript_peak_2783
ENST00000261868.10	1405	1604	200	1499	3	4.61917	3.44828	2.83753	Hela_transcript_peak_2784
ENST00000261875.10	190	389	200	290	1	3.10847	1.92308	2.08617	Hela_transcript_peak_2785
ENST00000261875.10	2742	2941	200	2842	1	3.10847	1.92308	2.08617	Hela_transcript_peak_2786
ENST00000261880.9	2370	2618	249	2494	3	6.28843	3.77359	4.04867	Hela_transcript_peak_2787
ENST00000261888.10	397	729	333	563	2	4.09489	2.77778	2.42574	Hela_transcript_peak_2788
ENST00000261888.10	2484	2731	248	2680	2	4.09489	2.77778	2.42574	Hela_transcript_peak_2789
ENST00000261889.9	1383	1582	200	1483	1	3.70476	1.96078	2.13038	Hela_transcript_peak_2790
ENST00000261890.7	1392	1621	230	1491	9	13.22232	8.19672	10.50613	Hela_transcript_peak_2791
ENST00000261893.9	29	257	229	143	2	4.98499	2.88462	2.98133	Hela_transcript_peak_2792
ENST00000261900.8	73	272	200	173	1	2.51793	1.85185	1.69647	Hela_transcript_peak_2793
ENST00000261900.8	718	917	200	818	1	2.51793	1.85185	1.69647	Hela_transcript_peak_2794
ENST00000261900.8	2952	3170	219	3061	2	4.09489	2.77778	2.42574	Hela_transcript_peak_2795
ENST00000261918.9	514	912	399	713	2	4.98499	2.88462	2.98133	Hela_transcript_peak_2796
ENST00000261921.8	885	1084	200	985	1	2.76206	1.88679	1.87672	Hela_transcript_peak_2797
ENST00000261921.8	1241	1620	380	1431	2	4.46321	2.83019	2.69198	Hela_transcript_peak_2798
ENST00000261942.7	574	773	200	674	1	2.17724	1.78571	1.41845	Hela_transcript_peak_2799
ENST00000261942.7	2021	2220	200	2121	1	2.17724	1.78571	1.41845	Hela_transcript_peak_2800
ENST00000261942.7	2829	3148	320	2989	2	3.57958	2.67857	2.13038	Hela_transcript_peak_2801
ENST00000261942.7	3907	4106	200	4007	1	2.17724	1.78571	1.41845	Hela_transcript_peak_2802
ENST00000261942.7	4136	4335	200	4236	1	2.17724	1.78571	1.41845	Hela_transcript_peak_2803
ENST00000261947.4	1	370	370	212	3	5.10509	3.57143	3.07299	Hela_transcript_peak_2804
ENST00000261947.4	1096	1392	297	1244	2	3.57958	2.67857	2.13038	Hela_transcript_peak_2805
ENST00000261951.8	196	395	200	296	1	2.04907	1.75439	1.33904	Hela_transcript_peak_2806
ENST00000261951.8	1431	1643	213	1537	2	3.38521	2.63158	2.13038	Hela_transcript_peak_2807
ENST00000261951.8	1838	2045	208	1942	2	3.38521	2.63158	2.13038	Hela_transcript_peak_2808
ENST00000261951.8	3756	3955	200	3856	1	2.04907	1.75439	1.33904	Hela_transcript_peak_2809
ENST00000261951.8	4129	4328	200	4229	1	2.04907	1.75439	1.33904	Hela_transcript_peak_2810
ENST00000261965.8	1537	1736	200	1637	1	3.10847	1.92308	2.08617	Hela_transcript_peak_2811
ENST00000261965.8	1905	2104	200	2005	1	3.10847	1.92308	2.08617	Hela_transcript_peak_2812
ENST00000261973.12	1001	1301	301	1151	2	3.57958	2.67857	2.13038	Hela_transcript_peak_2813
ENST00000261973.12	1686	1885	200	1786	1	2.17724	1.78571	1.41845	Hela_transcript_peak_2814
ENST00000261973.12	2653	2852	200	2753	1	2.17724	1.78571	1.41845	Hela_transcript_peak_2815
ENST00000261973.12	3714	3913	200	3814	1	2.17724	1.78571	1.41845	Hela_transcript_peak_2816
ENST00000261973.12	5971	6170	200	6051	1	2.32986	1.81818	1.54639	Hela_transcript_peak_2817
ENST00000261978.9	6406	6640	235	6520	10	14.92203	9.01639	12.15288	Hela_transcript_peak_2818
ENST00000262013.12	30	229	200	130	1	2.51793	1.85185	1.69647	Hela_transcript_peak_2819
ENST00000262013.12	3022	3221	200	3122	1	2.51793	1.85185	1.69647	Hela_transcript_peak_2820
ENST00000262013.12	4467	4668	202	4568	2	4.09489	2.77778	2.42574	Hela_transcript_peak_2821
ENST00000262027.10	1753	1952	200	1853	1	3.10847	1.92308	2.08617	Hela_transcript_peak_2822
ENST00000262027.10	2425	2624	200	2525	1	3.10847	1.92308	2.08617	Hela_transcript_peak_2823
ENST00000262030.8	414	618	205	531	4	4.42739	3.67647	2.69198	Hela_transcript_peak_2824
ENST00000262030.8	837	1045	209	866	4	4.42739	3.67647	2.69198	Hela_transcript_peak_2825
ENST00000262031.10	3304	3503	200	3404	1	2.51793	1.85185	1.69647	Hela_transcript_peak_2826
ENST00000262031.10	3638	3837	200	3738	1	2.51793	1.85185	1.69647	Hela_transcript_peak_2827
ENST00000262031.10	5116	5315	200	5216	1	2.51793	1.85185	1.69647	Hela_transcript_peak_2828
ENST00000262031.10	5908	6107	200	6008	1	2.51793	1.85185	1.69647	Hela_transcript_peak_2829
ENST00000262033.11	173	372	200	273	1	3.10847	1.92308	2.08617	Hela_transcript_peak_2830
ENST00000262033.11	781	980	200	881	1	3.10847	1.92308	2.08617	Hela_transcript_peak_2831
ENST00000262039.9	27	226	200	127	1	3.70476	1.96078	2.13038	Hela_transcript_peak_2832
ENST00000262039.9	7438	7637	200	7538	1	3.70476	1.96078	2.13038	Hela_transcript_peak_2833
ENST00000262041.6	273	472	200	373	1	3.70476	1.96078	2.13038	Hela_transcript_peak_2834
ENST00000262043.7	576	775	200	676	1	2.76206	1.88679	1.87672	Hela_transcript_peak_2835
ENST00000262043.7	2299	2498	200	2399	1	2.51793	1.85185	1.69647	Hela_transcript_peak_2836
ENST00000262043.7	4661	4860	200	4761	1	2.51793	1.85185	1.69647	Hela_transcript_peak_2837
ENST00000262043.7	6964	7163	200	7064	1	2.76206	1.88679	1.87672	Hela_transcript_peak_2838
ENST00000262052.9	3453	3652	200	3553	1	3.70476	1.96078	2.13038	Hela_transcript_peak_2839
ENST00000262056.13	2573	2772	200	2599	4	3.53952	3.20513	2.13038	Hela_transcript_peak_2840
ENST00000262056.13	3152	3437	286	3298	6	5.67707	4.48718	3.59418	Hela_transcript_peak_2841
ENST00000262061.7	498	697	200	598	1	3.10847	1.92308	2.08617	Hela_transcript_peak_2842
ENST00000262061.7	1512	1711	200	1612	1	3.10847	1.92308	2.08617	Hela_transcript_peak_2843
ENST00000262067.5	185	384	200	285	1	3.10847	1.92308	2.08617	Hela_transcript_peak_2844
ENST00000262067.5	1012	1211	200	1112	1	3.10847	1.92308	2.08617	Hela_transcript_peak_2845
ENST00000262077.2	257	456	200	357	1	2.04907	1.75439	1.33904	Hela_transcript_peak_2846
ENST00000262077.2	1223	1422	200	1323	1	2.04907	1.75439	1.33904	Hela_transcript_peak_2847
ENST00000262077.2	1468	1667	200	1568	1	2.04907	1.75439	1.33904	Hela_transcript_peak_2848
ENST00000262077.2	2218	2417	200	2318	1	2.04907	1.75439	1.33904	Hela_transcript_peak_2849
ENST00000262077.2	3352	3708	357	3530	2	3.38521	2.63158	2.13038	Hela_transcript_peak_2850
ENST00000262077.2	4718	4917	200	4818	1	2.04907	1.75439	1.33904	Hela_transcript_peak_2851
ENST00000262094.10	84	283	200	184	1	2.51793	1.85185	1.69647	Hela_transcript_peak_2852
ENST00000262094.10	674	873	200	774	1	2.51793	1.85185	1.69647	Hela_transcript_peak_2853
ENST00000262094.10	1364	1590	227	1477	2	4.09489	2.77778	2.42574	Hela_transcript_peak_2854
ENST00000262102.10	4269	4468	200	4369	1	2.76206	1.88679	1.87672	Hela_transcript_peak_2855
ENST00000262102.10	4958	5157	200	5058	1	2.76206	1.88679	1.87672	Hela_transcript_peak_2856
ENST00000262105.6	213	412	200	313	1	3.70476	1.96078	2.13038	Hela_transcript_peak_2857
ENST00000262109.8	317	516	200	417	1	3.70476	1.96078	2.13038	Hela_transcript_peak_2858
ENST00000262120.10	454	653	200	554	1	3.70476	1.96078	2.13038	Hela_transcript_peak_2859
ENST00000262124.15	526	725	200	626	1	3.70476	1.96078	2.13038	Hela_transcript_peak_2860
ENST00000262126.9	10913	11112	200	11013	1	3.70476	1.96078	2.13038	Hela_transcript_peak_2861
ENST00000262127.6	153	352	200	253	1	3.70476	1.96078	2.13038	Hela_transcript_peak_2862
ENST00000262133.11	49	248	200	149	1	3.10847	1.92308	2.08617	Hela_transcript_peak_2863
ENST00000262133.11	2822	3021	200	2922	1	3.10847	1.92308	2.08617	Hela_transcript_peak_2864
ENST00000262134.10	634	833	200	734	1	3.70476	1.96078	2.13038	Hela_transcript_peak_2865
ENST00000262144.11	1130	1329	200	1230	1	3.10847	1.92308	2.08617	Hela_transcript_peak_2866
ENST00000262144.11	4783	4982	200	4883	1	3.10847	1.92308	2.08617	Hela_transcript_peak_2867
ENST00000262158.7	49	437	389	243	2	3.57958	2.67857	2.13038	Hela_transcript_peak_2868
ENST00000262158.7	617	816	200	717	1	2.17724	1.78571	1.41845	Hela_transcript_peak_2869
ENST00000262158.7	1431	1743	313	1587	3	5.10509	3.57143	3.07299	Hela_transcript_peak_2870
ENST00000262160.11	269	468	200	369	1	3.10847	1.92308	2.08617	Hela_transcript_peak_2871
ENST00000262160.11	746	945	200	846	1	3.10847	1.92308	2.08617	Hela_transcript_peak_2872
ENST00000262160.11	12926	13125	200	13026	1	3.70476	1.96078	2.13038	Hela_transcript_peak_2873
ENST00000262160.11	18508	18707	200	18608	1	3.10847	1.92308	2.08617	Hela_transcript_peak_2874
ENST00000262160.11	18921	19120	200	19021	1	3.10847	1.92308	2.08617	Hela_transcript_peak_2875
ENST00000262160.11	27708	27907	200	27808	1	3.10847	1.92308	2.08617	Hela_transcript_peak_2876
ENST00000262160.11	29872	30071	200	29972	1	3.10847	1.92308	2.08617	Hela_transcript_peak_2877
ENST00000262173.7	3021	3220	200	3121	1	2.76206	1.88679	1.87672	Hela_transcript_peak_2878
ENST00000262173.7	4916	5302	387	5109	2	4.46321	2.83019	2.69198	Hela_transcript_peak_2879
ENST00000262177.9	102	301	200	202	1	2.76206	1.88679	1.87672	Hela_transcript_peak_2880
ENST00000262177.9	753	952	200	853	1	2.76206	1.88679	1.87672	Hela_transcript_peak_2881
ENST00000262177.9	1129	1328	200	1229	1	2.76206	1.88679	1.87672	Hela_transcript_peak_2882
ENST00000262178.7	1026	1379	354	1203	3	6.28843	3.77359	4.04867	Hela_transcript_peak_2883
ENST00000262186.9	37	236	200	137	1	2.04907	1.75439	1.33904	Hela_transcript_peak_2884
ENST00000262186.9	998	1197	200	1098	1	2.04907	1.75439	1.33904	Hela_transcript_peak_2885
ENST00000262186.9	1713	1912	200	1813	1	2.04907	1.75439	1.33904	Hela_transcript_peak_2886
ENST00000262186.9	2881	3082	202	2982	2	3.38521	2.63158	2.13038	Hela_transcript_peak_2887
ENST00000262186.9	3596	3818	223	3707	2	3.38521	2.63158	2.13038	Hela_transcript_peak_2888
ENST00000262187.10	947	1146	200	1047	1	3.10847	1.92308	2.08617	Hela_transcript_peak_2889
ENST00000262187.10	1313	1512	200	1413	1	3.10847	1.92308	2.08617	Hela_transcript_peak_2890
ENST00000262189.11	5443	5642	200	5543	1	3.10847	1.92308	2.08617	Hela_transcript_peak_2891
ENST00000262189.11	7761	7960	200	7861	1	3.10847	1.92308	2.08617	Hela_transcript_peak_2892
ENST00000262189.11	13821	14020	200	13921	1	3.70476	1.96078	2.13038	Hela_transcript_peak_2893
ENST00000262197.7	536	750	215	643	2	4.98499	2.88462	2.98133	Hela_transcript_peak_2894
ENST00000262198.9	2440	2639	200	2540	1	2.76206	1.88679	1.87672	Hela_transcript_peak_2895
ENST00000262198.9	4466	4665	200	4566	1	2.76206	1.88679	1.87672	Hela_transcript_peak_2896
ENST00000262198.9	4819	5018	200	4919	1	2.76206	1.88679	1.87672	Hela_transcript_peak_2897
ENST00000262210.9	2709	2908	200	2809	1	3.10847	1.92308	2.08617	Hela_transcript_peak_2898
ENST00000262210.9	3539	3738	200	3639	1	3.10847	1.92308	2.08617	Hela_transcript_peak_2899
ENST00000262213.7	454	653	200	554	1	2.76206	1.88679	1.87672	Hela_transcript_peak_2900
ENST00000262213.7	1010	1209	200	1110	1	2.76206	1.88679	1.87672	Hela_transcript_peak_2901
ENST00000262213.7	2615	2814	200	2715	1	2.76206	1.88679	1.87672	Hela_transcript_peak_2902
ENST00000262215.8	148	347	200	248	1	3.70476	1.96078	2.13038	Hela_transcript_peak_2903
ENST00000262225.8	469	704	236	538	7	9.95096	6.55738	7.39742	Hela_transcript_peak_2904
ENST00000262225.8	1921	2120	200	2092	3	4.08667	3.27869	2.42574	Hela_transcript_peak_2905
ENST00000262238.9	129	344	216	219	4	4.54433	3.73134	2.77085	Hela_transcript_peak_2906
ENST00000262238.9	442	651	210	522	5	5.65309	4.41176	3.5707	Hela_transcript_peak_2907
ENST00000262238.9	5169	5368	200	5274	3	3.11	2.85714	2.08738	Hela_transcript_peak_2908
ENST00000262238.9	6208	6457	250	6287	4	4.94438	3.90625	2.98133	Hela_transcript_peak_2909
ENST00000262241.7	27	226	200	127	1	2.17724	1.78571	1.41845	Hela_transcript_peak_2910
ENST00000262241.7	487	686	200	587	1	2.17724	1.78571	1.41845	Hela_transcript_peak_2911
ENST00000262241.7	939	1138	200	1039	1	2.17724	1.78571	1.41845	Hela_transcript_peak_2912
ENST00000262241.7	1244	1443	200	1344	1	2.17724	1.78571	1.41845	Hela_transcript_peak_2913
ENST00000262241.7	2672	2871	200	2772	1	2.17724	1.78571	1.41845	Hela_transcript_peak_2914
ENST00000262241.7	3295	3494	200	3395	1	2.17724	1.78571	1.41845	Hela_transcript_peak_2915
ENST00000262244.6	486	861	376	674	3	6.28843	3.77359	4.04867	Hela_transcript_peak_2916
ENST00000262259.7	3083	3282	200	3183	1	3.70476	1.96078	2.13038	Hela_transcript_peak_2917
ENST00000262262.5	353	552	200	453	1	3.70476	1.96078	2.13038	Hela_transcript_peak_2918
ENST00000262291.9	2631	2942	312	2796	32	41.19209	18.75	37.90115	Hela_transcript_peak_2919
ENST00000262293.8	2070	2332	263	2267	3	6.28843	3.77359	4.04867	Hela_transcript_peak_2920
ENST00000262304.8	22	223	202	123	5	7.39259	5.08475	5.05197	Hela_transcript_peak_2921
ENST00000262304.8	11078	11277	200	11178	1	3.70476	1.96078	2.13038	Hela_transcript_peak_2922
ENST00000262305.9	1205	1404	200	1305	1	3.10847	1.92308	2.08617	Hela_transcript_peak_2923
ENST00000262305.9	1736	1935	200	1836	1	3.10847	1.92308	2.08617	Hela_transcript_peak_2924
ENST00000262306.11	51	250	200	151	1	3.70476	1.96078	2.13038	Hela_transcript_peak_2925
ENST00000262318.12	1971	2494	524	2126	2	4.09489	2.77778	2.42574	Hela_transcript_peak_2926
ENST00000262318.12	2938	3137	200	3038	1	2.51793	1.85185	1.69647	Hela_transcript_peak_2927
ENST00000262319.11	442	641	200	542	1	2.76206	1.88679	1.87672	Hela_transcript_peak_2928
ENST00000262319.11	1400	1638	239	1519	2	4.46321	2.83019	2.69198	Hela_transcript_peak_2929
ENST00000262320.8	52	251	200	152	1	2.51793	1.85185	1.69647	Hela_transcript_peak_2930
ENST00000262320.8	1592	1791	200	1692	1	2.51793	1.85185	1.69647	Hela_transcript_peak_2931
ENST00000262320.8	2662	2861	200	2762	1	2.51793	1.85185	1.69647	Hela_transcript_peak_2932
ENST00000262320.8	3496	3695	200	3596	1	2.51793	1.85185	1.69647	Hela_transcript_peak_2933
ENST00000262345.5	2585	2784	200	2685	1	3.70476	1.96078	2.13038	Hela_transcript_peak_2934
ENST00000262348.9	1742	1941	200	1842	1	3.70476	1.96078	2.13038	Hela_transcript_peak_2935
ENST00000262352.8	1466	1665	200	1566	1	3.10847	1.92308	2.08617	Hela_transcript_peak_2936
ENST00000262352.8	3254	3453	200	3354	1	3.10847	1.92308	2.08617	Hela_transcript_peak_2937
ENST00000262366.7	2134	2333	200	2234	1	3.10847	1.92308	2.08617	Hela_transcript_peak_2938
ENST00000262366.7	2633	2832	200	2733	1	3.10847	1.92308	2.08617	Hela_transcript_peak_2939
ENST00000262367.9	35	256	222	146	2	3.81064	2.72727	2.19984	Hela_transcript_peak_2940
ENST00000262367.9	416	631	216	524	2	3.81064	2.72727	2.19984	Hela_transcript_peak_2941
ENST00000262367.9	2082	2281	200	2182	1	2.32986	1.81818	1.54639	Hela_transcript_peak_2942
ENST00000262367.9	7292	7505	214	7407	4	6.11638	4.31035	3.96448	Hela_transcript_peak_2943
ENST00000262370.12	2813	3018	206	2916	2	4.98499	2.88462	2.98133	Hela_transcript_peak_2944
ENST00000262374.9	25	228	204	127	2	4.46321	2.83019	2.69198	Hela_transcript_peak_2945
ENST00000262374.9	627	826	200	727	1	2.76206	1.88679	1.87672	Hela_transcript_peak_2946
ENST00000262376.10	2695	2894	200	2795	1	3.10847	1.92308	2.08617	Hela_transcript_peak_2947
ENST00000262376.10	4856	5055	200	4956	1	3.10847	1.92308	2.08617	Hela_transcript_peak_2948
ENST00000262383.6	972	1171	200	1072	1	3.70476	1.96078	2.13038	Hela_transcript_peak_2949
ENST00000262384.4	4384	4583	200	4484	1	2.76206	1.88679	1.87672	Hela_transcript_peak_2950
ENST00000262384.4	6784	6984	201	6884	2	4.46321	2.83019	2.69198	Hela_transcript_peak_2951
ENST00000262394.7	2610	2809	200	2710	1	3.10847	1.92308	2.08617	Hela_transcript_peak_2952
ENST00000262394.7	3765	3964	200	3865	1	3.10847	1.92308	2.08617	Hela_transcript_peak_2953
ENST00000262395.10	1298	1508	211	1403	2	4.09489	2.77778	2.42574	Hela_transcript_peak_2954
ENST00000262395.10	1991	2196	206	2094	2	4.09489	2.77778	2.42574	Hela_transcript_peak_2955
ENST00000262415.7	2772	2971	200	2946	3	4.61917	3.44828	2.83753	Hela_transcript_peak_2956
ENST00000262426.6	692	891	200	792	1	2.51793	1.85185	1.69647	Hela_transcript_peak_2957
ENST00000262426.6	1117	1316	200	1217	1	2.51793	1.85185	1.69647	Hela_transcript_peak_2958
ENST00000262426.6	1450	1649	200	1550	1	2.51793	1.85185	1.69647	Hela_transcript_peak_2959
ENST00000262426.6	2370	2569	200	2470	1	2.51793	1.85185	1.69647	Hela_transcript_peak_2960
ENST00000262428.5	10	209	200	110	1	2.51793	1.85185	1.69647	Hela_transcript_peak_2961
ENST00000262428.5	392	591	200	492	1	2.51793	1.85185	1.69647	Hela_transcript_peak_2962
ENST00000262428.5	1539	1794	256	1667	2	4.09489	2.77778	2.42574	Hela_transcript_peak_2963
ENST00000262430.6	4681	4880	200	4781	1	3.70476	1.96078	2.13038	Hela_transcript_peak_2964
ENST00000262432.12	1417	1616	200	1517	1	3.70476	1.96078	2.13038	Hela_transcript_peak_2965
ENST00000262435.14	28	284	257	156	3	5.10509	3.57143	3.07299	Hela_transcript_peak_2966
ENST00000262435.14	5228	5431	204	5330	2	3.81064	2.72727	2.19984	Hela_transcript_peak_2967
ENST00000262441.10	574	773	200	674	1	3.70476	1.96078	2.13038	Hela_transcript_peak_2968
ENST00000262444.13	575	774	200	675	1	3.70476	1.96078	2.13038	Hela_transcript_peak_2969
ENST00000262455.7	1199	1497	299	1351	9	12.19861	7.8125	9.52972	Hela_transcript_peak_2970
ENST00000262456.6	1347	1546	200	1447	1	3.70476	1.96078	2.13038	Hela_transcript_peak_2971
ENST00000262457.7	1734	1933	200	1834	1	3.70476	1.96078	2.13038	Hela_transcript_peak_2972
ENST00000262460.5	27	356	330	192	4	6.72664	4.46429	4.43835	Hela_transcript_peak_2973
ENST00000262460.5	450	649	200	550	1	2.17724	1.78571	1.41845	Hela_transcript_peak_2974
ENST00000262460.5	1043	1242	200	1143	1	2.17724	1.78571	1.41845	Hela_transcript_peak_2975
ENST00000262461.7	1096	1295	200	1196	1	3.70476	1.96078	2.13038	Hela_transcript_peak_2976
ENST00000262464.9	4173	4372	200	4273	1	2.51793	1.85185	1.69647	Hela_transcript_peak_2977
ENST00000262464.9	5144	5459	316	5302	2	3.81064	2.72727	2.19984	Hela_transcript_peak_2978
ENST00000262464.9	6507	6706	200	6607	1	2.32986	1.81818	1.54639	Hela_transcript_peak_2979
ENST00000262464.9	9507	9706	200	9607	1	2.51793	1.85185	1.69647	Hela_transcript_peak_2980
ENST00000262482.10	206	405	200	306	1	3.10847	1.92308	2.08617	Hela_transcript_peak_2981
ENST00000262482.10	430	629	200	530	1	3.10847	1.92308	2.08617	Hela_transcript_peak_2982
ENST00000262493.12	221	420	200	321	1	3.10847	1.92308	2.08617	Hela_transcript_peak_2983
ENST00000262493.12	2049	2248	200	2149	1	3.10847	1.92308	2.08617	Hela_transcript_peak_2984
ENST00000262498.8	542	741	200	642	1	3.70476	1.96078	2.13038	Hela_transcript_peak_2985
ENST00000262507.11	1011	1210	200	1111	1	3.70476	1.96078	2.13038	Hela_transcript_peak_2986
ENST00000262518.9	20	219	200	120	1	3.70476	1.96078	2.13038	Hela_transcript_peak_2987
ENST00000262518.9	5376	5575	200	5476	1	2.76206	1.88679	1.87672	Hela_transcript_peak_2988
ENST00000262518.9	7240	7439	200	7340	1	2.76206	1.88679	1.87672	Hela_transcript_peak_2989
ENST00000262518.9	8686	8885	200	8786	1	2.76206	1.88679	1.87672	Hela_transcript_peak_2990
ENST00000262519.14	5561	5760	200	5656	3	4.08667	3.27869	2.42574	Hela_transcript_peak_2991
ENST00000262525.6	55	254	200	136	3	4.24534	3.33333	2.56919	Hela_transcript_peak_2992
ENST00000262525.6	1137	1336	200	1251	3	4.08667	3.27869	2.42574	Hela_transcript_peak_2993
ENST00000262525.6	5833	6032	200	5933	1	2.04907	1.75439	1.33904	Hela_transcript_peak_2994
ENST00000262539.7	3093	3292	200	3193	1	3.70476	1.96078	2.13038	Hela_transcript_peak_2995
ENST00000262544.6	1830	2029	200	1930	1	3.70476	1.96078	2.13038	Hela_transcript_peak_2996
ENST00000262554.7	199	398	200	299	1	3.70476	1.96078	2.13038	Hela_transcript_peak_2997
ENST00000262570.10	151	392	242	272	2	4.09489	2.77778	2.42574	Hela_transcript_peak_2998
ENST00000262570.10	793	992	200	893	1	2.51793	1.85185	1.69647	Hela_transcript_peak_2999
ENST00000262584.7	163	847	685	360	4	6.39912	4.38596	4.14386	Hela_transcript_peak_3000
ENST00000262585.6	3266	3465	200	3366	1	3.70476	1.96078	2.13038	Hela_transcript_peak_3001
ENST00000262605.9	4376	4575	200	4476	1	3.10847	1.92308	2.08617	Hela_transcript_peak_3002
ENST00000262605.9	5688	5887	200	5788	1	3.10847	1.92308	2.08617	Hela_transcript_peak_3003
ENST00000262608.12	536	735	200	636	1	3.70476	1.96078	2.13038	Hela_transcript_peak_3004
ENST00000262613.10	36	236	201	136	2	4.09489	2.77778	2.42574	Hela_transcript_peak_3005
ENST00000262613.10	1587	1786	200	1687	1	2.51793	1.85185	1.69647	Hela_transcript_peak_3006
ENST00000262633.9	1259	1458	200	1359	1	3.70476	1.96078	2.13038	Hela_transcript_peak_3007
ENST00000262643.8	300	499	200	400	1	3.70476	1.96078	2.13038	Hela_transcript_peak_3008
ENST00000262644.9	386	585	200	486	1	2.32986	1.81818	1.54639	Hela_transcript_peak_3009
ENST00000262644.9	926	1125	200	1026	1	2.32986	1.81818	1.54639	Hela_transcript_peak_3010
ENST00000262644.9	6450	6649	200	6550	1	2.17724	1.78571	1.41845	Hela_transcript_peak_3011
ENST00000262646.12	201	400	200	301	1	3.10847	1.92308	2.08617	Hela_transcript_peak_3012
ENST00000262646.12	1018	1217	200	1118	1	3.10847	1.92308	2.08617	Hela_transcript_peak_3013
ENST00000262648.8	5852	6051	200	5952	1	3.70476	1.96078	2.13038	Hela_transcript_peak_3014
ENST00000262650.10	2842	3041	200	2942	1	3.70476	1.96078	2.13038	Hela_transcript_peak_3015
ENST00000262662.5	1260	1459	200	1411	3	3.6884	3.125	2.13038	Hela_transcript_peak_3016
ENST00000262662.5	1882	2081	200	2006	3	3.6884	3.125	2.13038	Hela_transcript_peak_3017
ENST00000262710.5	480	726	247	603	2	3.57958	2.67857	2.13038	Hela_transcript_peak_3018
ENST00000262710.5	1875	2074	200	1975	1	2.17724	1.78571	1.41845	Hela_transcript_peak_3019
ENST00000262710.5	4042	4241	200	4142	1	2.17724	1.78571	1.41845	Hela_transcript_peak_3020
ENST00000262713.7	22	225	204	124	2	4.46321	2.83019	2.69198	Hela_transcript_peak_3021
ENST00000262713.7	1286	1485	200	1386	1	2.76206	1.88679	1.87672	Hela_transcript_peak_3022
ENST00000262719.10	3532	3731	200	3632	1	3.70476	1.96078	2.13038	Hela_transcript_peak_3023
ENST00000262722.11	1618	2020	403	1893	5	8.42687	5.35714	5.97374	Hela_transcript_peak_3024
ENST00000262735.9	2244	2443	200	2344	1	2.51793	1.85185	1.69647	Hela_transcript_peak_3025
ENST00000262735.9	3497	3696	200	3597	1	2.51793	1.85185	1.69647	Hela_transcript_peak_3026
ENST00000262735.9	3813	4012	200	3913	1	2.51793	1.85185	1.69647	Hela_transcript_peak_3027
ENST00000262735.9	4192	4391	200	4290	1	2.32986	1.81818	1.54639	Hela_transcript_peak_3028
ENST00000262735.9	9202	9657	456	9390	2	4.46321	2.83019	2.69198	Hela_transcript_peak_3029
ENST00000262738.7	333	532	200	405	1	2.32986	1.81818	1.54639	Hela_transcript_peak_3030
ENST00000262741.10	35	234	200	135	1	2.17724	1.78571	1.41845	Hela_transcript_peak_3031
ENST00000262741.10	533	734	202	634	2	3.57958	2.67857	2.13038	Hela_transcript_peak_3032
ENST00000262741.10	1438	1719	282	1579	2	3.57958	2.67857	2.13038	Hela_transcript_peak_3033
ENST00000262741.10	3818	4017	200	3918	1	2.17724	1.78571	1.41845	Hela_transcript_peak_3034
ENST00000262746.5	586	806	221	665	5	6.66521	4.83871	4.39716	Hela_transcript_peak_3035
ENST00000262765.10	1673	1872	200	1773	1	3.70476	1.96078	2.13038	Hela_transcript_peak_3036
ENST00000262768.11	4	203	200	104	1	2.51793	1.85185	1.69647	Hela_transcript_peak_3037
ENST00000262768.11	394	593	200	494	1	2.51793	1.85185	1.69647	Hela_transcript_peak_3038
ENST00000262768.11	687	886	200	787	1	2.51793	1.85185	1.69647	Hela_transcript_peak_3039
ENST00000262768.11	2226	2425	200	2326	1	2.51793	1.85185	1.69647	Hela_transcript_peak_3040
ENST00000262776.8	1276	1475	200	1376	1	2.76206	1.88679	1.87672	Hela_transcript_peak_3041
ENST00000262776.8	1609	1808	200	1709	1	2.76206	1.88679	1.87672	Hela_transcript_peak_3042
ENST00000262776.8	1982	2181	200	2082	1	2.76206	1.88679	1.87672	Hela_transcript_peak_3043
ENST00000262803.9	1	200	200	101	1	2.32986	1.81818	1.54639	Hela_transcript_peak_3044
ENST00000262803.9	1989	2255	267	2122	3	5.4149	3.63636	3.34756	Hela_transcript_peak_3045
ENST00000262803.9	2505	2704	200	2605	1	2.32986	1.81818	1.54639	Hela_transcript_peak_3046
ENST00000262811.10	1002	1201	200	1102	1	2.76206	1.88679	1.87672	Hela_transcript_peak_3047
ENST00000262811.10	1450	1649	200	1550	1	2.76206	1.88679	1.87672	Hela_transcript_peak_3048
ENST00000262811.10	5159	5358	200	5259	1	2.76206	1.88679	1.87672	Hela_transcript_peak_3049
ENST00000262812.9	441	796	356	619	2	4.98499	2.88462	2.98133	Hela_transcript_peak_3050
ENST00000262815.13	4459	4658	200	4559	1	3.70476	1.96078	2.13038	Hela_transcript_peak_3051
ENST00000262816.11	2440	2639	200	2540	1	3.10847	1.92308	2.08617	Hela_transcript_peak_3052
ENST00000262816.11	3124	3323	200	3224	1	3.10847	1.92308	2.08617	Hela_transcript_peak_3053
ENST00000262844.10	1165	1364	200	1265	1	2.04907	1.75439	1.33904	Hela_transcript_peak_3054
ENST00000262844.10	1853	2055	203	1954	3	4.84423	3.50877	2.98133	Hela_transcript_peak_3055
ENST00000262844.10	2467	2666	200	2567	1	2.04907	1.75439	1.33904	Hela_transcript_peak_3056
ENST00000262844.10	3533	3732	200	3633	1	2.04907	1.75439	1.33904	Hela_transcript_peak_3057
ENST00000262844.10	3868	4067	200	3968	1	2.04907	1.75439	1.33904	Hela_transcript_peak_3058
ENST00000262848.5	961	1160	200	1061	1	2.76206	1.88679	1.87672	Hela_transcript_peak_3059
ENST00000262848.5	1466	1665	200	1566	1	2.76206	1.88679	1.87672	Hela_transcript_peak_3060
ENST00000262848.5	2070	2269	200	2170	1	2.76206	1.88679	1.87672	Hela_transcript_peak_3061
ENST00000262854.11	200	399	200	300	1	2.04907	1.75439	1.33904	Hela_transcript_peak_3062
ENST00000262854.11	12095	12294	200	12195	1	2.04907	1.75439	1.33904	Hela_transcript_peak_3063
ENST00000262854.11	13588	13787	200	13688	1	2.32986	1.81818	1.54639	Hela_transcript_peak_3064
ENST00000262861.8	921	1120	200	933	1	3.70476	1.96078	2.13038	Hela_transcript_peak_3065
ENST00000262861.8	5945	6144	200	6045	1	3.70476	1.96078	2.13038	Hela_transcript_peak_3066
ENST00000262879.11	8004	8203	200	8104	1	3.70476	1.96078	2.13038	Hela_transcript_peak_3067
ENST00000262887.9	1167	1366	200	1267	1	3.10847	1.92308	2.08617	Hela_transcript_peak_3068
ENST00000262887.9	1567	1766	200	1667	1	3.10847	1.92308	2.08617	Hela_transcript_peak_3069
ENST00000262891.9	2203	2402	200	2303	1	3.70476	1.96078	2.13038	Hela_transcript_peak_3070
ENST00000262894.11	3	202	200	103	1	2.76206	1.88679	1.87672	Hela_transcript_peak_3071
ENST00000262894.11	3935	4287	353	4111	2	4.46321	2.83019	2.69198	Hela_transcript_peak_3072
ENST00000262919.10	1667	1866	200	1767	1	2.32986	1.81818	1.54639	Hela_transcript_peak_3073
ENST00000262919.10	2679	3093	415	2779	1	2.32986	1.81818	1.54639	Hela_transcript_peak_3074
ENST00000262919.10	4084	4283	200	4184	1	2.32986	1.81818	1.54639	Hela_transcript_peak_3075
ENST00000262919.10	5518	5717	200	5618	1	2.32986	1.81818	1.54639	Hela_transcript_peak_3076
ENST00000262932.5	1259	1458	200	1359	1	3.70476	1.96078	2.13038	Hela_transcript_peak_3077
ENST00000262940.11	4833	5032	200	4933	1	3.70476	1.96078	2.13038	Hela_transcript_peak_3078
ENST00000262941.7	1051	1250	200	1151	1	3.70476	1.96078	2.13038	Hela_transcript_peak_3079
ENST00000262947.7	787	986	200	887	1	3.70476	1.96078	2.13038	Hela_transcript_peak_3080
ENST00000262948.9	164	363	200	264	1	3.70476	1.96078	2.13038	Hela_transcript_peak_3081
ENST00000262960.13	2076	2275	200	2176	1	3.70476	1.96078	2.13038	Hela_transcript_peak_3082
ENST00000262962.12	429	628	200	529	1	3.70476	1.96078	2.13038	Hela_transcript_peak_3083
ENST00000262963.10	857	1056	200	957	1	3.70476	1.96078	2.13038	Hela_transcript_peak_3084
ENST00000262965.10	2299	2498	200	2399	1	3.70476	1.96078	2.13038	Hela_transcript_peak_3085
ENST00000262971.3	1652	1882	231	1767	2	4.46321	2.83019	2.69198	Hela_transcript_peak_3086
ENST00000262971.3	2175	2374	200	2275	1	2.76206	1.88679	1.87672	Hela_transcript_peak_3087
ENST00000262982.3	2807	3006	200	2917	3	4.24534	3.33333	2.56919	Hela_transcript_peak_3088
ENST00000262990.9	1280	1479	200	1380	1	3.70476	1.96078	2.13038	Hela_transcript_peak_3089
ENST00000262994.8	114	313	200	214	1	3.70476	1.96078	2.13038	Hela_transcript_peak_3090
ENST00000262995.8	3136	3335	200	3236	1	3.10847	1.92308	2.08617	Hela_transcript_peak_3091
ENST00000263026.10	1997	2196	200	2097	1	2.76206	1.88679	1.87672	Hela_transcript_peak_3092
ENST00000263026.10	2350	2645	296	2498	2	4.46321	2.83019	2.69198	Hela_transcript_peak_3093
ENST00000263033.9	272	471	200	372	1	3.70476	1.96078	2.13038	Hela_transcript_peak_3094
ENST00000263035.9	2356	2644	289	2500	2	4.98499	2.88462	2.98133	Hela_transcript_peak_3095
ENST00000263070.11	2131	2330	200	2231	1	3.70476	1.96078	2.13038	Hela_transcript_peak_3096
ENST00000263073.11	977	1176	200	1077	1	2.17724	1.78571	1.41845	Hela_transcript_peak_3097
ENST00000263073.11	1394	1593	200	1494	1	2.17724	1.78571	1.41845	Hela_transcript_peak_3098
ENST00000263073.11	2431	2868	438	2564	2	3.57958	2.67857	2.13038	Hela_transcript_peak_3099
ENST00000263092.11	86	285	200	186	1	2.51793	1.85185	1.69647	Hela_transcript_peak_3100
ENST00000263092.11	558	757	200	711	1	2.32986	1.81818	1.54639	Hela_transcript_peak_3101
ENST00000263092.11	3044	3243	200	3144	1	2.17724	1.78571	1.41845	Hela_transcript_peak_3102
ENST00000263092.11	5086	5285	200	5186	1	2.32986	1.81818	1.54639	Hela_transcript_peak_3103
ENST00000263095.10	1750	2004	255	1877	2	4.09489	2.77778	2.42574	Hela_transcript_peak_3104
ENST00000263095.10	2142	2341	200	2242	1	2.51793	1.85185	1.69647	Hela_transcript_peak_3105
ENST00000263095.10	4180	4379	200	4280	1	2.51793	1.85185	1.69647	Hela_transcript_peak_3106
ENST00000263097.9	88	404	317	246	4	7.11533	4.54545	4.79178	Hela_transcript_peak_3107
ENST00000263097.9	569	768	200	669	1	2.32986	1.81818	1.54639	Hela_transcript_peak_3108
ENST00000263102.7	426	790	365	597	3	3.6884	3.125	2.13038	Hela_transcript_peak_3109
ENST00000263102.7	3198	3397	200	3206	3	3.6884	3.125	2.13038	Hela_transcript_peak_3110
ENST00000263119.10	3211	3410	200	3311	1	3.70476	1.96078	2.13038	Hela_transcript_peak_3111
ENST00000263125.9	2004	2203	200	2104	1	3.70476	1.96078	2.13038	Hela_transcript_peak_3112
ENST00000263150.8	2178	2486	309	2332	2	4.46321	2.83019	2.69198	Hela_transcript_peak_3113
ENST00000263150.8	2579	2778	200	2679	1	2.76206	1.88679	1.87672	Hela_transcript_peak_3114
ENST00000263174.9	398	597	200	498	1	3.70476	1.96078	2.13038	Hela_transcript_peak_3115
ENST00000263177.5	1130	1332	203	1231	3	6.28843	3.77359	4.04867	Hela_transcript_peak_3116
ENST00000263181.7	378	577	200	478	1	2.51793	1.85185	1.69647	Hela_transcript_peak_3117
ENST00000263181.7	1562	1851	290	1707	2	4.09489	2.77778	2.42574	Hela_transcript_peak_3118
ENST00000263181.7	1969	2168	200	2069	1	2.51793	1.85185	1.69647	Hela_transcript_peak_3119
ENST00000263196.12	377	576	200	477	1	2.76206	1.88679	1.87672	Hela_transcript_peak_3120
ENST00000263196.12	2417	2616	200	2517	1	2.76206	1.88679	1.87672	Hela_transcript_peak_3121
ENST00000263196.12	3607	3806	200	3707	1	2.76206	1.88679	1.87672	Hela_transcript_peak_3122
ENST00000263201.5	217	816	600	623	3	4.84423	3.50877	2.98133	Hela_transcript_peak_3123
ENST00000263201.5	942	1141	200	1042	1	2.04907	1.75439	1.33904	Hela_transcript_peak_3124
ENST00000263201.5	1360	1587	228	1474	2	3.38521	2.63158	2.13038	Hela_transcript_peak_3125
ENST00000263205.11	1754	1953	200	1854	1	3.10847	1.92308	2.08617	Hela_transcript_peak_3126
ENST00000263208.5	1859	2214	356	2037	2	4.46321	2.83019	2.69198	Hela_transcript_peak_3127
ENST00000263208.5	2675	2874	200	2775	1	2.76206	1.88679	1.87672	Hela_transcript_peak_3128
ENST00000263212.10	1829	2028	200	1929	1	3.10847	1.92308	2.08617	Hela_transcript_peak_3129
ENST00000263212.10	4441	4640	200	4541	1	3.10847	1.92308	2.08617	Hela_transcript_peak_3130
ENST00000263233.8	750	949	200	850	1	3.70476	1.96078	2.13038	Hela_transcript_peak_3131
ENST00000263238.6	377	745	369	561	2	4.46321	2.83019	2.69198	Hela_transcript_peak_3132
ENST00000263238.6	905	1104	200	1005	1	2.76206	1.88679	1.87672	Hela_transcript_peak_3133
ENST00000263239.7	28	285	258	176	5	6.66521	4.83871	4.39716	Hela_transcript_peak_3134
ENST00000263239.7	1547	1791	245	1606	4	5.26473	4.03226	3.22731	Hela_transcript_peak_3135
ENST00000263245.10	1053	1252	200	1153	1	2.51793	1.85185	1.69647	Hela_transcript_peak_3136
ENST00000263245.10	1863	2172	310	2018	3	5.79561	3.7037	3.66673	Hela_transcript_peak_3137
ENST00000263246.8	1298	1497	200	1398	1	3.10847	1.92308	2.08617	Hela_transcript_peak_3138
ENST00000263246.8	2709	2908	200	2809	1	3.10847	1.92308	2.08617	Hela_transcript_peak_3139
ENST00000263253.9	7554	7786	233	7667	5	7.12547	5	4.79693	Hela_transcript_peak_3140
ENST00000263256.7	235	434	200	332	3	4.61917	3.44828	2.83753	Hela_transcript_peak_3141
ENST00000263256.7	2480	2679	200	2581	3	4.61917	3.44828	2.83753	Hela_transcript_peak_3142
ENST00000263257.6	5471	5670	200	5571	1	3.70476	1.96078	2.13038	Hela_transcript_peak_3143
ENST00000263268.11	97	296	200	197	1	3.10847	1.92308	2.08617	Hela_transcript_peak_3144
ENST00000263268.11	1321	1520	200	1421	1	3.10847	1.92308	2.08617	Hela_transcript_peak_3145
ENST00000263269.3	4522	4721	200	4622	1	3.70476	1.96078	2.13038	Hela_transcript_peak_3146
ENST00000263274.12	1745	1944	200	1845	1	3.70476	1.96078	2.13038	Hela_transcript_peak_3147
ENST00000263275.4	748	947	200	848	1	2.76206	1.88679	1.87672	Hela_transcript_peak_3148
ENST00000263275.4	2127	2326	200	2227	1	2.76206	1.88679	1.87672	Hela_transcript_peak_3149
ENST00000263275.4	3295	3494	200	3395	1	2.76206	1.88679	1.87672	Hela_transcript_peak_3150
ENST00000263276.6	2905	3104	200	3005	1	3.70476	1.96078	2.13038	Hela_transcript_peak_3151
ENST00000263277.8	42	241	200	142	1	2.17724	1.78571	1.41845	Hela_transcript_peak_3152
ENST00000263277.8	319	723	405	419	1	2.17724	1.78571	1.41845	Hela_transcript_peak_3153
ENST00000263277.8	2009	2208	200	2109	1	2.17724	1.78571	1.41845	Hela_transcript_peak_3154
ENST00000263277.8	2584	2783	200	2684	1	2.17724	1.78571	1.41845	Hela_transcript_peak_3155
ENST00000263277.8	2959	3158	200	3059	1	2.17724	1.78571	1.41845	Hela_transcript_peak_3156
ENST00000263280.11	462	661	200	562	1	3.10847	1.92308	2.08617	Hela_transcript_peak_3157
ENST00000263280.11	2112	2311	200	2212	1	3.10847	1.92308	2.08617	Hela_transcript_peak_3158
ENST00000263309.7	107	306	200	207	1	3.70476	1.96078	2.13038	Hela_transcript_peak_3159
ENST00000263331.9	2794	2993	200	2894	1	3.70476	1.96078	2.13038	Hela_transcript_peak_3160
ENST00000263346.13	970	1169	200	1070	1	3.70476	1.96078	2.13038	Hela_transcript_peak_3161
ENST00000263347.11	284	483	200	384	1	3.70476	1.96078	2.13038	Hela_transcript_peak_3162
ENST00000263354.8	1267	1466	200	1367	1	3.70476	1.96078	2.13038	Hela_transcript_peak_3163
ENST00000263360.11	56	255	200	156	1	3.10847	1.92308	2.08617	Hela_transcript_peak_3164
ENST00000263360.11	547	746	200	647	1	3.10847	1.92308	2.08617	Hela_transcript_peak_3165
ENST00000263367.7	2121	2320	200	2221	1	3.70476	1.96078	2.13038	Hela_transcript_peak_3166
ENST00000263368.8	76	275	200	194	3	4.61917	3.44828	2.83753	Hela_transcript_peak_3167
ENST00000263368.8	338	543	206	473	4	6.11638	4.31035	3.96448	Hela_transcript_peak_3168
ENST00000263370.3	25	224	200	125	1	2.76206	1.88679	1.87672	Hela_transcript_peak_3169
ENST00000263370.3	1153	1352	200	1253	1	2.76206	1.88679	1.87672	Hela_transcript_peak_3170
ENST00000263370.3	2346	2545	200	2446	1	2.76206	1.88679	1.87672	Hela_transcript_peak_3171
ENST00000263372.5	2343	2542	200	2443	1	3.10847	1.92308	2.08617	Hela_transcript_peak_3172
ENST00000263372.5	4069	4268	200	4169	1	3.10847	1.92308	2.08617	Hela_transcript_peak_3173
ENST00000263377.6	3342	3541	200	3442	1	3.10847	1.92308	2.08617	Hela_transcript_peak_3174
ENST00000263377.6	3706	3905	200	3806	1	3.10847	1.92308	2.08617	Hela_transcript_peak_3175
ENST00000263379.4	24	223	200	124	1	2.76206	1.88679	1.87672	Hela_transcript_peak_3176
ENST00000263379.4	366	565	200	466	1	2.76206	1.88679	1.87672	Hela_transcript_peak_3177
ENST00000263379.4	610	809	200	710	1	2.76206	1.88679	1.87672	Hela_transcript_peak_3178
ENST00000263382.8	21	311	291	166	2	3.81064	2.72727	2.19984	Hela_transcript_peak_3179
ENST00000263382.8	474	860	387	667	2	3.81064	2.72727	2.19984	Hela_transcript_peak_3180
ENST00000263382.8	1272	1471	200	1372	1	2.32986	1.81818	1.54639	Hela_transcript_peak_3181
ENST00000263383.8	834	1033	200	934	1	3.10847	1.92308	2.08617	Hela_transcript_peak_3182
ENST00000263388.7	1785	1984	200	1885	1	3.10847	1.92308	2.08617	Hela_transcript_peak_3183
ENST00000263388.7	4722	4921	200	4822	1	3.10847	1.92308	2.08617	Hela_transcript_peak_3184
ENST00000263390.7	2	201	200	102	1	3.70476	1.96078	2.13038	Hela_transcript_peak_3185
ENST00000263398.10	2787	3152	366	2970	2	4.09489	2.77778	2.42574	Hela_transcript_peak_3186
ENST00000263401.10	1505	1704	200	1605	1	3.70476	1.96078	2.13038	Hela_transcript_peak_3187
ENST00000263409.8	360	559	200	460	1	2.76206	1.88679	1.87672	Hela_transcript_peak_3188
ENST00000263409.8	1276	1475	200	1312	1	2.51793	1.85185	1.69647	Hela_transcript_peak_3189
ENST00000263409.8	4941	5140	200	5041	1	2.32986	1.81818	1.54639	Hela_transcript_peak_3190
ENST00000263409.8	5876	6075	200	5976	1	2.51793	1.85185	1.69647	Hela_transcript_peak_3191
ENST00000263409.8	6348	6547	200	6448	1	2.76206	1.88679	1.87672	Hela_transcript_peak_3192
ENST00000263441.11	951	1150	200	1051	1	2.32986	1.81818	1.54639	Hela_transcript_peak_3193
ENST00000263441.11	2010	2209	200	2110	1	2.32986	1.81818	1.54639	Hela_transcript_peak_3194
ENST00000263441.11	2368	2596	229	2482	2	3.81064	2.72727	2.19984	Hela_transcript_peak_3195
ENST00000263441.11	4171	4370	200	4271	1	2.32986	1.81818	1.54639	Hela_transcript_peak_3196
ENST00000263461.11	31	230	200	131	1	3.10847	1.92308	2.08617	Hela_transcript_peak_3197
ENST00000263461.11	2533	2732	200	2633	1	3.10847	1.92308	2.08617	Hela_transcript_peak_3198
ENST00000263464.8	840	1039	200	940	1	3.70476	1.96078	2.13038	Hela_transcript_peak_3199
ENST00000263468.12	307	506	200	407	1	3.70476	1.96078	2.13038	Hela_transcript_peak_3200
ENST00000263512.5	81	280	200	181	1	2.51793	1.85185	1.69647	Hela_transcript_peak_3201
ENST00000263512.5	396	601	206	499	2	4.09489	2.77778	2.42574	Hela_transcript_peak_3202
ENST00000263512.5	1125	1324	200	1225	1	2.51793	1.85185	1.69647	Hela_transcript_peak_3203
ENST00000263545.7	222	421	200	322	1	3.70476	1.96078	2.13038	Hela_transcript_peak_3204
ENST00000263549.7	488	687	200	588	1	2.76206	1.88679	1.87672	Hela_transcript_peak_3205
ENST00000263549.7	944	1143	200	1044	1	2.76206	1.88679	1.87672	Hela_transcript_peak_3206
ENST00000263549.7	1479	1678	200	1579	1	2.76206	1.88679	1.87672	Hela_transcript_peak_3207
ENST00000263559.11	1069	1268	200	1169	1	2.51793	1.85185	1.69647	Hela_transcript_peak_3208
ENST00000263559.11	1365	1564	200	1465	1	2.51793	1.85185	1.69647	Hela_transcript_peak_3209
ENST00000263559.11	2193	2392	200	2293	1	2.51793	1.85185	1.69647	Hela_transcript_peak_3210
ENST00000263559.11	3813	4012	200	3913	1	2.51793	1.85185	1.69647	Hela_transcript_peak_3211
ENST00000263574.9	552	751	200	652	1	2.04907	1.75439	1.33904	Hela_transcript_peak_3212
ENST00000263574.9	895	1377	483	1068	3	4.84423	3.50877	2.98133	Hela_transcript_peak_3213
ENST00000263574.9	1452	1793	342	1623	2	3.38521	2.63158	2.13038	Hela_transcript_peak_3214
ENST00000263577.11	1447	1646	200	1547	1	3.10847	1.92308	2.08617	Hela_transcript_peak_3215
ENST00000263577.11	2325	2524	200	2425	1	3.10847	1.92308	2.08617	Hela_transcript_peak_3216
ENST00000263578.9	1748	1947	200	1848	1	3.70476	1.96078	2.13038	Hela_transcript_peak_3217
ENST00000263579.5	1	203	203	95	2	4.09489	2.77778	2.42574	Hela_transcript_peak_3218
ENST00000263579.5	1719	1918	200	1819	1	2.51793	1.85185	1.69647	Hela_transcript_peak_3219
ENST00000263579.5	1987	2186	200	2087	1	2.51793	1.85185	1.69647	Hela_transcript_peak_3220
ENST00000263593.7	1985	2223	239	2109	21	28.26277	14.86486	25.21829	Hela_transcript_peak_3221
ENST00000263620.8	424	624	201	510	2	3.57958	2.67857	2.13038	Hela_transcript_peak_3222
ENST00000263620.8	788	987	200	888	1	2.04907	1.75439	1.33904	Hela_transcript_peak_3223
ENST00000263620.8	1038	1237	200	1138	1	2.04907	1.75439	1.33904	Hela_transcript_peak_3224
ENST00000263620.8	2066	2265	200	2166	1	2.04907	1.75439	1.33904	Hela_transcript_peak_3225
ENST00000263620.8	3337	3536	200	3437	1	2.04907	1.75439	1.33904	Hela_transcript_peak_3226
ENST00000263620.8	5596	5795	200	5692	1	2.32986	1.81818	1.54639	Hela_transcript_peak_3227
ENST00000263629.8	64	263	200	164	1	2.51793	1.85185	1.69647	Hela_transcript_peak_3228
ENST00000263629.8	301	500	200	401	1	2.51793	1.85185	1.69647	Hela_transcript_peak_3229
ENST00000263629.8	551	750	200	651	1	2.51793	1.85185	1.69647	Hela_transcript_peak_3230
ENST00000263634.7	62	261	200	162	1	3.70476	1.96078	2.13038	Hela_transcript_peak_3231
ENST00000263635.8	43	242	200	143	1	3.10847	1.92308	2.08617	Hela_transcript_peak_3232
ENST00000263635.8	1988	2187	200	2088	1	3.10847	1.92308	2.08617	Hela_transcript_peak_3233
ENST00000263640.7	1613	1812	200	1713	1	3.70476	1.96078	2.13038	Hela_transcript_peak_3234
ENST00000263642.2	19	218	200	119	1	3.10847	1.92308	2.08617	Hela_transcript_peak_3235
ENST00000263642.2	2373	2572	200	2473	1	3.10847	1.92308	2.08617	Hela_transcript_peak_3236
ENST00000263657.7	834	1033	200	934	1	3.70476	1.96078	2.13038	Hela_transcript_peak_3237
ENST00000263663.10	1820	2019	200	1920	1	3.70476	1.96078	2.13038	Hela_transcript_peak_3238
ENST00000263674.3	1953	2152	200	2053	1	2.51793	1.85185	1.69647	Hela_transcript_peak_3239
ENST00000263674.3	2903	3102	200	3003	1	2.51793	1.85185	1.69647	Hela_transcript_peak_3240
ENST00000263674.3	3178	3377	200	3278	1	2.51793	1.85185	1.69647	Hela_transcript_peak_3241
ENST00000263674.3	4639	4838	200	4739	1	2.51793	1.85185	1.69647	Hela_transcript_peak_3242
ENST00000263681.6	2057	2256	200	2157	1	2.76206	1.88679	1.87672	Hela_transcript_peak_3243
ENST00000263681.6	2388	2590	203	2489	2	4.46321	2.83019	2.69198	Hela_transcript_peak_3244
ENST00000263688.4	644	843	200	744	1	3.70476	1.96078	2.13038	Hela_transcript_peak_3245
ENST00000263694.9	1	236	236	119	2	3.81064	2.72727	2.19984	Hela_transcript_peak_3246
ENST00000263694.9	503	740	238	622	2	3.81064	2.72727	2.19984	Hela_transcript_peak_3247
ENST00000263694.9	969	1168	200	1069	1	2.32986	1.81818	1.54639	Hela_transcript_peak_3248
ENST00000263697.6	742	941	200	842	1	3.70476	1.96078	2.13038	Hela_transcript_peak_3249
ENST00000263707.6	507	706	200	607	1	3.10847	1.92308	2.08617	Hela_transcript_peak_3250
ENST00000263707.6	5029	5228	200	5129	1	3.10847	1.92308	2.08617	Hela_transcript_peak_3251
ENST00000263708.7	2112	2311	200	2212	1	3.70476	1.96078	2.13038	Hela_transcript_peak_3252
ENST00000263713.10	1909	2108	200	2009	1	3.10847	1.92308	2.08617	Hela_transcript_peak_3253
ENST00000263713.10	4449	4648	200	4549	1	3.10847	1.92308	2.08617	Hela_transcript_peak_3254
ENST00000263726.4	566	765	200	666	1	3.70476	1.96078	2.13038	Hela_transcript_peak_3255
ENST00000263733.5	879	1205	327	1027	4	5.26473	4.03226	3.22731	Hela_transcript_peak_3256
ENST00000263733.5	2675	2874	200	2682	3	3.94241	3.22581	2.32728	Hela_transcript_peak_3257
ENST00000263734.5	737	936	200	837	1	3.10847	1.92308	2.08617	Hela_transcript_peak_3258
ENST00000263734.5	2052	2251	200	2152	1	3.10847	1.92308	2.08617	Hela_transcript_peak_3259
ENST00000263736.5	1584	1929	346	1757	2	4.09489	2.77778	2.42574	Hela_transcript_peak_3260
ENST00000263736.5	1980	2179	200	2080	1	2.51793	1.85185	1.69647	Hela_transcript_peak_3261
ENST00000263736.5	2273	2472	200	2373	1	2.51793	1.85185	1.69647	Hela_transcript_peak_3262
ENST00000263741.11	45	244	200	145	1	2.76206	1.88679	1.87672	Hela_transcript_peak_3263
ENST00000263741.11	698	1055	358	877	2	4.46321	2.83019	2.69198	Hela_transcript_peak_3264
ENST00000263754.5	29	228	200	129	1	3.10847	1.92308	2.08617	Hela_transcript_peak_3265
ENST00000263754.5	454	653	200	554	1	3.10847	1.92308	2.08617	Hela_transcript_peak_3266
ENST00000263773.9	2188	2387	200	2288	1	3.70476	1.96078	2.13038	Hela_transcript_peak_3267
ENST00000263776.8	162	361	200	262	1	3.10847	1.92308	2.08617	Hela_transcript_peak_3268
ENST00000263780.9	253	452	200	353	1	2.76206	1.88679	1.87672	Hela_transcript_peak_3269
ENST00000263780.9	1647	1953	307	1800	2	4.46321	2.83019	2.69198	Hela_transcript_peak_3270
ENST00000263791.10	2536	2735	200	2636	1	3.70476	1.96078	2.13038	Hela_transcript_peak_3271
ENST00000263795.11	640	839	200	740	1	2.76206	1.88679	1.87672	Hela_transcript_peak_3272
ENST00000263795.11	2338	2537	200	2438	1	2.76206	1.88679	1.87672	Hela_transcript_peak_3273
ENST00000263795.11	3245	3444	200	3345	1	2.76206	1.88679	1.87672	Hela_transcript_peak_3274
ENST00000263800.11	2432	2631	200	2532	1	3.70476	1.96078	2.13038	Hela_transcript_peak_3275
ENST00000263801.7	3356	3555	200	3456	1	2.32986	1.81818	1.54639	Hela_transcript_peak_3276
ENST00000263801.7	3948	4173	226	4061	2	3.81064	2.72727	2.19984	Hela_transcript_peak_3277
ENST00000263801.7	4618	4817	200	4718	1	2.32986	1.81818	1.54639	Hela_transcript_peak_3278
ENST00000263805.8	558	757	200	658	1	2.51793	1.85185	1.69647	Hela_transcript_peak_3279
ENST00000263805.8	3617	3891	275	3754	2	3.57958	2.67857	2.13038	Hela_transcript_peak_3280
ENST00000263805.8	9140	9555	416	9268	2	3.57958	2.67857	2.13038	Hela_transcript_peak_3281
ENST00000263812.8	1240	1439	200	1340	1	3.10847	1.92308	2.08617	Hela_transcript_peak_3282
ENST00000263812.8	1560	1759	200	1660	1	3.10847	1.92308	2.08617	Hela_transcript_peak_3283
ENST00000263826.10	2353	2552	200	2453	1	3.70476	1.96078	2.13038	Hela_transcript_peak_3284
ENST00000263831.11	50	249	200	150	1	3.70476	1.96078	2.13038	Hela_transcript_peak_3285
ENST00000263847.6	754	953	200	898	3	4.08667	3.27869	2.42574	Hela_transcript_peak_3286
ENST00000263851.9	179	378	200	279	1	3.70476	1.96078	2.13038	Hela_transcript_peak_3287
ENST00000263857.11	1317	1516	200	1417	1	2.32986	1.81818	1.54639	Hela_transcript_peak_3288
ENST00000263857.11	3135	3334	200	3235	1	2.17724	1.78571	1.41845	Hela_transcript_peak_3289
ENST00000263857.11	4609	4842	234	4726	2	3.57958	2.67857	2.13038	Hela_transcript_peak_3290
ENST00000263857.11	6133	6332	200	6225	1	2.04907	1.75439	1.33904	Hela_transcript_peak_3291
ENST00000263857.11	7687	7886	200	7787	1	2.17724	1.78571	1.41845	Hela_transcript_peak_3292
ENST00000263857.11	10951	11150	200	11042	1	2.76206	1.88679	1.87672	Hela_transcript_peak_3293
ENST00000263864.10	134	333	200	234	1	3.70476	1.96078	2.13038	Hela_transcript_peak_3294
ENST00000263867.9	796	995	200	896	1	3.70476	1.96078	2.13038	Hela_transcript_peak_3295
ENST00000263881.8	1374	1573	200	1474	1	3.10847	1.92308	2.08617	Hela_transcript_peak_3296
ENST00000263881.8	1818	2017	200	1918	1	3.10847	1.92308	2.08617	Hela_transcript_peak_3297
ENST00000263893.10	36	235	200	136	1	3.70476	1.96078	2.13038	Hela_transcript_peak_3298
ENST00000263904.5	608	807	200	708	1	3.10847	1.92308	2.08617	Hela_transcript_peak_3299
ENST00000263904.5	3303	3502	200	3403	1	3.10847	1.92308	2.08617	Hela_transcript_peak_3300
ENST00000263918.9	869	1068	200	969	1	2.76206	1.88679	1.87672	Hela_transcript_peak_3301
ENST00000263918.9	1403	1602	200	1503	1	2.76206	1.88679	1.87672	Hela_transcript_peak_3302
ENST00000263918.9	2112	2311	200	2212	1	2.76206	1.88679	1.87672	Hela_transcript_peak_3303
ENST00000263934.10	75	351	277	213	2	3.81064	2.72727	2.19984	Hela_transcript_peak_3304
ENST00000263934.10	1621	1832	212	1674	2	3.81064	2.72727	2.19984	Hela_transcript_peak_3305
ENST00000263934.10	4738	4937	200	4838	1	2.17724	1.78571	1.41845	Hela_transcript_peak_3306
ENST00000263955.9	2	201	200	102	1	2.32986	1.81818	1.54639	Hela_transcript_peak_3307
ENST00000263955.9	1682	1960	279	1821	2	3.81064	2.72727	2.19984	Hela_transcript_peak_3308
ENST00000263955.9	2372	2571	200	2472	1	2.32986	1.81818	1.54639	Hela_transcript_peak_3309
ENST00000263955.9	3006	3205	200	3106	1	2.32986	1.81818	1.54639	Hela_transcript_peak_3310
ENST00000263956.8	457	656	200	557	1	2.17724	1.78571	1.41845	Hela_transcript_peak_3311
ENST00000263956.8	710	909	200	810	1	2.17724	1.78571	1.41845	Hela_transcript_peak_3312
ENST00000263956.8	1293	1492	200	1393	1	2.17724	1.78571	1.41845	Hela_transcript_peak_3313
ENST00000263956.8	1586	1785	200	1686	1	2.17724	1.78571	1.41845	Hela_transcript_peak_3314
ENST00000263956.8	2046	2245	200	2146	1	2.17724	1.78571	1.41845	Hela_transcript_peak_3315
ENST00000263956.8	2614	2813	200	2714	1	2.17724	1.78571	1.41845	Hela_transcript_peak_3316
ENST00000263960.6	95	294	200	195	1	2.76206	1.88679	1.87672	Hela_transcript_peak_3317
ENST00000263960.6	1110	1309	200	1210	1	2.76206	1.88679	1.87672	Hela_transcript_peak_3318
ENST00000263960.6	1550	1749	200	1650	1	2.76206	1.88679	1.87672	Hela_transcript_peak_3319
ENST00000263966.8	2190	2394	205	2258	4	6.11638	4.31035	3.96448	Hela_transcript_peak_3320
ENST00000263966.8	7495	7694	200	7595	1	2.32986	1.81818	1.54639	Hela_transcript_peak_3321
ENST00000263967.4	616	815	200	716	1	3.10847	1.92308	2.08617	Hela_transcript_peak_3322
ENST00000263967.4	3045	3244	200	3145	1	3.10847	1.92308	2.08617	Hela_transcript_peak_3323
ENST00000263967.4	8253	8452	200	8353	1	3.10847	1.92308	2.08617	Hela_transcript_peak_3324
ENST00000263967.4	8846	9045	200	8946	1	3.10847	1.92308	2.08617	Hela_transcript_peak_3325
ENST00000263969.9	786	985	200	886	1	3.70476	1.96078	2.13038	Hela_transcript_peak_3326
ENST00000263974.4	181	380	200	281	1	3.70476	1.96078	2.13038	Hela_transcript_peak_3327
ENST00000263980.8	1	242	242	122	4	7.11533	4.54545	4.79178	Hela_transcript_peak_3328
ENST00000263980.8	519	718	200	619	1	2.32986	1.81818	1.54639	Hela_transcript_peak_3329
ENST00000263991.9	2773	2972	200	2873	1	3.70476	1.96078	2.13038	Hela_transcript_peak_3330
ENST00000263997.11	709	908	200	809	1	3.70476	1.96078	2.13038	Hela_transcript_peak_3331
ENST00000264025.8	5187	5386	200	5287	1	3.70476	1.96078	2.13038	Hela_transcript_peak_3332
ENST00000264027.9	281	480	200	381	1	2.76206	1.88679	1.87672	Hela_transcript_peak_3333
ENST00000264027.9	901	1100	200	1001	1	2.76206	1.88679	1.87672	Hela_transcript_peak_3334
ENST00000264027.9	1224	1423	200	1324	1	2.76206	1.88679	1.87672	Hela_transcript_peak_3335
ENST00000264028.5	370	569	200	470	1	2.17724	1.78571	1.41845	Hela_transcript_peak_3336
ENST00000264028.5	992	1516	525	1180	2	3.57958	2.67857	2.13038	Hela_transcript_peak_3337
ENST00000264028.5	2098	2297	200	2198	1	2.17724	1.78571	1.41845	Hela_transcript_peak_3338
ENST00000264028.5	2497	2696	200	2597	1	2.17724	1.78571	1.41845	Hela_transcript_peak_3339
ENST00000264033.5	1503	1702	200	1603	1	2.76206	1.88679	1.87672	Hela_transcript_peak_3340
ENST00000264033.5	2264	2463	200	2364	1	2.76206	1.88679	1.87672	Hela_transcript_peak_3341
ENST00000264033.5	6381	6580	200	6442	1	2.51793	1.85185	1.69647	Hela_transcript_peak_3342
ENST00000264033.5	9786	9985	200	9886	1	3.10847	1.92308	2.08617	Hela_transcript_peak_3343
ENST00000264036.6	540	739	200	640	1	2.17724	1.78571	1.41845	Hela_transcript_peak_3344
ENST00000264036.6	987	1186	200	1087	1	2.17724	1.78571	1.41845	Hela_transcript_peak_3345
ENST00000264036.6	1917	2198	282	2058	2	3.57958	2.67857	2.13038	Hela_transcript_peak_3346
ENST00000264036.6	3109	3327	219	3238	2	3.57958	2.67857	2.13038	Hela_transcript_peak_3347
ENST00000264039.7	925	1124	200	1025	1	3.10847	1.92308	2.08617	Hela_transcript_peak_3348
ENST00000264039.7	3111	3310	200	3211	1	3.10847	1.92308	2.08617	Hela_transcript_peak_3349
ENST00000264042.8	626	848	223	737	2	4.46321	2.83019	2.69198	Hela_transcript_peak_3350
ENST00000264042.8	923	1122	200	1023	1	2.76206	1.88679	1.87672	Hela_transcript_peak_3351
ENST00000264052.9	297	496	200	397	1	3.70476	1.96078	2.13038	Hela_transcript_peak_3352
ENST00000264057.6	2114	2313	200	2214	1	2.51793	1.85185	1.69647	Hela_transcript_peak_3353
ENST00000264057.6	2437	2636	200	2537	1	2.51793	1.85185	1.69647	Hela_transcript_peak_3354
ENST00000264057.6	3062	3261	200	3162	1	2.51793	1.85185	1.69647	Hela_transcript_peak_3355
ENST00000264065.12	35	234	200	135	1	3.10847	1.92308	2.08617	Hela_transcript_peak_3356
ENST00000264065.12	1699	1898	200	1799	1	3.10847	1.92308	2.08617	Hela_transcript_peak_3357
ENST00000264093.9	13	212	200	113	1	2.76206	1.88679	1.87672	Hela_transcript_peak_3358
ENST00000264093.9	491	753	263	622	2	4.46321	2.83019	2.69198	Hela_transcript_peak_3359
ENST00000264094.8	839	1038	200	939	1	3.70476	1.96078	2.13038	Hela_transcript_peak_3360
ENST00000264107.11	1428	1627	200	1528	1	2.76206	1.88679	1.87672	Hela_transcript_peak_3361
ENST00000264107.11	3643	3842	200	3743	1	2.76206	1.88679	1.87672	Hela_transcript_peak_3362
ENST00000264107.11	4467	4666	200	4567	1	2.76206	1.88679	1.87672	Hela_transcript_peak_3363
ENST00000264108.5	528	727	200	628	1	2.76206	1.88679	1.87672	Hela_transcript_peak_3364
ENST00000264108.5	1156	1355	200	1256	1	2.76206	1.88679	1.87672	Hela_transcript_peak_3365
ENST00000264122.8	1127	1326	200	1227	1	3.10847	1.92308	2.08617	Hela_transcript_peak_3366
ENST00000264122.8	4315	4514	200	4415	1	3.10847	1.92308	2.08617	Hela_transcript_peak_3367
ENST00000264126.9	387	586	200	487	1	3.10847	1.92308	2.08617	Hela_transcript_peak_3368
ENST00000264126.9	986	1185	200	1086	1	3.10847	1.92308	2.08617	Hela_transcript_peak_3369
ENST00000264128.13	622	821	200	722	1	2.04907	1.75439	1.33904	Hela_transcript_peak_3370
ENST00000264128.13	861	1195	335	1028	6	9.73268	6.14035	7.18846	Hela_transcript_peak_3371
ENST00000264156.3	274	751	478	555	5	5.27358	4.22535	3.23501	Hela_transcript_peak_3372
ENST00000264156.3	1535	1803	269	1711	5	5.27358	4.22535	3.23501	Hela_transcript_peak_3373
ENST00000264157.10	1666	1865	200	1731	1	3.10847	1.92308	2.08617	Hela_transcript_peak_3374
ENST00000264157.10	4317	4516	200	4417	1	2.76206	1.88679	1.87672	Hela_transcript_peak_3375
ENST00000264160.8	33	232	200	133	1	3.10847	1.92308	2.08617	Hela_transcript_peak_3376
ENST00000264161.9	959	1158	200	1128	3	4.61917	3.44828	2.83753	Hela_transcript_peak_3377
ENST00000264161.9	1238	1505	268	1387	3	4.61917	3.44828	2.83753	Hela_transcript_peak_3378
ENST00000264167.9	268	474	207	331	4	5.09812	3.96825	3.07299	Hela_transcript_peak_3379
ENST00000264167.9	1557	1756	200	1676	3	3.6884	3.125	2.13038	Hela_transcript_peak_3380
ENST00000264167.9	1938	2137	200	2029	3	3.6884	3.125	2.13038	Hela_transcript_peak_3381
ENST00000264170.9	1003	1202	200	1103	1	2.51793	1.85185	1.69647	Hela_transcript_peak_3382
ENST00000264170.9	1462	1661	200	1562	1	2.51793	1.85185	1.69647	Hela_transcript_peak_3383
ENST00000264170.9	1731	1930	200	1831	1	2.51793	1.85185	1.69647	Hela_transcript_peak_3384
ENST00000264170.9	3507	3706	200	3607	1	2.51793	1.85185	1.69647	Hela_transcript_peak_3385
ENST00000264170.9	10672	10871	200	10772	1	3.10847	1.92308	2.08617	Hela_transcript_peak_3386
ENST00000264170.9	12425	12624	200	12525	1	3.10847	1.92308	2.08617	Hela_transcript_peak_3387
ENST00000264187.7	2146	2345	200	2246	1	3.70476	1.96078	2.13038	Hela_transcript_peak_3388
ENST00000264193.3	2318	2521	204	2420	2	4.98499	2.88462	2.98133	Hela_transcript_peak_3389
ENST00000264198.5	38	237	200	138	1	2.76206	1.88679	1.87672	Hela_transcript_peak_3390
ENST00000264198.5	733	932	200	833	1	2.76206	1.88679	1.87672	Hela_transcript_peak_3391
ENST00000264198.5	964	1163	200	1064	1	2.76206	1.88679	1.87672	Hela_transcript_peak_3392
ENST00000264202.8	113	312	200	213	1	2.32986	1.81818	1.54639	Hela_transcript_peak_3393
ENST00000264202.8	642	974	333	808	4	7.11533	4.54545	4.79178	Hela_transcript_peak_3394
ENST00000264203.7	575	806	232	691	3	5.79561	3.7037	3.66673	Hela_transcript_peak_3395
ENST00000264203.7	1137	1336	200	1237	1	2.51793	1.85185	1.69647	Hela_transcript_peak_3396
ENST00000264211.12	758	957	200	858	1	3.10847	1.92308	2.08617	Hela_transcript_peak_3397
ENST00000264211.12	1199	1398	200	1299	1	3.10847	1.92308	2.08617	Hela_transcript_peak_3398
ENST00000264218.7	442	710	269	522	6	8.98384	5.9322	6.48098	Hela_transcript_peak_3399
ENST00000264220.6	226	445	220	336	2	4.98499	2.88462	2.98133	Hela_transcript_peak_3400
ENST00000264221.6	1065	1401	337	1233	2	4.09489	2.77778	2.42574	Hela_transcript_peak_3401
ENST00000264221.6	1457	1656	200	1557	1	2.51793	1.85185	1.69647	Hela_transcript_peak_3402
ENST00000264221.6	2043	2242	200	2143	1	2.51793	1.85185	1.69647	Hela_transcript_peak_3403
ENST00000264228.9	159	358	200	259	1	2.51793	1.85185	1.69647	Hela_transcript_peak_3404
ENST00000264228.9	579	778	200	679	1	2.51793	1.85185	1.69647	Hela_transcript_peak_3405
ENST00000264228.9	1449	1648	200	1549	1	2.51793	1.85185	1.69647	Hela_transcript_peak_3406
ENST00000264230.5	45	244	200	145	1	2.32986	1.81818	1.54639	Hela_transcript_peak_3407
ENST00000264230.5	388	592	205	490	2	3.81064	2.72727	2.19984	Hela_transcript_peak_3408
ENST00000264230.5	1173	1516	344	1345	2	3.81064	2.72727	2.19984	Hela_transcript_peak_3409
ENST00000264235.12	110	482	373	296	3	4.84423	3.50877	2.98133	Hela_transcript_peak_3410
ENST00000264235.12	6659	6891	233	6775	2	3.38521	2.63158	2.13038	Hela_transcript_peak_3411
ENST00000264235.12	7023	7222	200	7123	1	2.04907	1.75439	1.33904	Hela_transcript_peak_3412
ENST00000264244.7	583	841	259	712	2	4.98499	2.88462	2.98133	Hela_transcript_peak_3413
ENST00000264246.8	243	442	200	343	1	3.70476	1.96078	2.13038	Hela_transcript_peak_3414
ENST00000264255.8	1196	1395	200	1296	1	3.70476	1.96078	2.13038	Hela_transcript_peak_3415
ENST00000264258.8	254	571	318	413	3	6.28843	3.77359	4.04867	Hela_transcript_peak_3416
ENST00000264263.9	1537	1736	200	1637	1	3.10847	1.92308	2.08617	Hela_transcript_peak_3417
ENST00000264275.9	1661	1860	200	1761	1	3.70476	1.96078	2.13038	Hela_transcript_peak_3418
ENST00000264279.10	172	371	200	272	1	2.51793	1.85185	1.69647	Hela_transcript_peak_3419
ENST00000264279.10	557	756	200	657	1	2.51793	1.85185	1.69647	Hela_transcript_peak_3420
ENST00000264279.10	923	1122	200	1023	1	2.51793	1.85185	1.69647	Hela_transcript_peak_3421
ENST00000264279.10	1490	1689	200	1590	1	2.51793	1.85185	1.69647	Hela_transcript_peak_3422
ENST00000264312.11	23	222	200	123	1	3.10847	1.92308	2.08617	Hela_transcript_peak_3423
ENST00000264312.11	736	935	200	836	1	3.10847	1.92308	2.08617	Hela_transcript_peak_3424
ENST00000264313.11	26	404	379	215	2	4.98499	2.88462	2.98133	Hela_transcript_peak_3425
ENST00000264331.8	2133	2332	200	2233	1	2.51793	1.85185	1.69647	Hela_transcript_peak_3426
ENST00000264331.8	2863	3077	215	2970	2	4.09489	2.77778	2.42574	Hela_transcript_peak_3427
ENST00000264331.8	4220	4419	200	4320	1	2.51793	1.85185	1.69647	Hela_transcript_peak_3428
ENST00000264335.13	1669	1903	235	1782	11	16.65941	9.83607	13.83718	Hela_transcript_peak_3429
ENST00000264343.4	1874	2073	200	1974	1	3.70476	1.96078	2.13038	Hela_transcript_peak_3430
ENST00000264345.7	369	686	318	528	2	4.98499	2.88462	2.98133	Hela_transcript_peak_3431
ENST00000264350.8	702	901	200	802	1	3.70476	1.96078	2.13038	Hela_transcript_peak_3432
ENST00000264380.9	8194	8393	200	8344	3	4.24534	3.33333	2.56919	Hela_transcript_peak_3433
ENST00000264389.7	451	668	218	560	2	4.46321	2.83019	2.69198	Hela_transcript_peak_3434
ENST00000264389.7	1332	1531	200	1432	1	2.76206	1.88679	1.87672	Hela_transcript_peak_3435
ENST00000264400.6	10	209	200	110	1	3.70476	1.96078	2.13038	Hela_transcript_peak_3436
ENST00000264409.5	2721	2920	200	2821	1	3.70476	1.96078	2.13038	Hela_transcript_peak_3437
ENST00000264414.9	43	242	200	143	1	2.51793	1.85185	1.69647	Hela_transcript_peak_3438
ENST00000264414.9	2423	2623	201	2523	2	4.09489	2.77778	2.42574	Hela_transcript_peak_3439
ENST00000264414.9	2792	2991	200	2892	1	2.51793	1.85185	1.69647	Hela_transcript_peak_3440
ENST00000264433.11	1376	1575	200	1448	1	2.76206	1.88679	1.87672	Hela_transcript_peak_3441
ENST00000264433.11	2807	3006	200	2907	1	2.51793	1.85185	1.69647	Hela_transcript_peak_3442
ENST00000264433.11	3383	3582	200	3483	1	2.51793	1.85185	1.69647	Hela_transcript_peak_3443
ENST00000264433.11	6520	6719	200	6620	1	2.76206	1.88679	1.87672	Hela_transcript_peak_3444
ENST00000264441.9	2347	2581	235	2464	2	4.98499	2.88462	2.98133	Hela_transcript_peak_3445
ENST00000264444.7	4404	4603	200	4504	1	3.70476	1.96078	2.13038	Hela_transcript_peak_3446
ENST00000264447.9	747	946	200	847	1	3.10847	1.92308	2.08617	Hela_transcript_peak_3447
ENST00000264447.9	2343	2542	200	2443	1	3.10847	1.92308	2.08617	Hela_transcript_peak_3448
ENST00000264451.12	1	418	418	110	2	3.57958	2.67857	2.13038	Hela_transcript_peak_3449
ENST00000264451.12	1154	1353	200	1254	1	2.17724	1.78571	1.41845	Hela_transcript_peak_3450
ENST00000264451.12	1470	1669	200	1570	1	2.17724	1.78571	1.41845	Hela_transcript_peak_3451
ENST00000264451.12	2318	2517	200	2418	1	2.17724	1.78571	1.41845	Hela_transcript_peak_3452
ENST00000264452.9	796	995	200	896	1	3.10847	1.92308	2.08617	Hela_transcript_peak_3453
ENST00000264454.8	598	797	200	698	1	3.10847	1.92308	2.08617	Hela_transcript_peak_3454
ENST00000264454.8	3521	3720	200	3621	1	3.10847	1.92308	2.08617	Hela_transcript_peak_3455
ENST00000264498.7	598	797	200	698	1	2.17724	1.78571	1.41845	Hela_transcript_peak_3456
ENST00000264498.7	2831	3030	200	2931	1	2.17724	1.78571	1.41845	Hela_transcript_peak_3457
ENST00000264498.7	4846	5249	404	5016	2	3.57958	2.67857	2.13038	Hela_transcript_peak_3458
ENST00000264498.7	5397	5596	200	5497	1	2.17724	1.78571	1.41845	Hela_transcript_peak_3459
ENST00000264499.8	804	1003	200	904	1	3.70476	1.96078	2.13038	Hela_transcript_peak_3460
ENST00000264501.8	245	444	200	345	1	3.10847	1.92308	2.08617	Hela_transcript_peak_3461
ENST00000264501.8	2560	2759	200	2660	1	3.10847	1.92308	2.08617	Hela_transcript_peak_3462
ENST00000264515.11	796	995	200	896	1	3.10847	1.92308	2.08617	Hela_transcript_peak_3463
ENST00000264515.11	3790	3989	200	3890	1	3.10847	1.92308	2.08617	Hela_transcript_peak_3464
ENST00000264538.4	61	288	228	175	2	4.46321	2.83019	2.69198	Hela_transcript_peak_3465
ENST00000264538.4	1281	1480	200	1381	1	2.76206	1.88679	1.87672	Hela_transcript_peak_3466
ENST00000264552.14	5	209	205	166	4	5.64624	4.16667	3.56514	Hela_transcript_peak_3467
ENST00000264552.14	528	727	200	644	3	4.24534	3.33333	2.56919	Hela_transcript_peak_3468
ENST00000264563.7	1871	2221	351	2046	2	4.98499	2.88462	2.98133	Hela_transcript_peak_3469
ENST00000264572.11	818	1017	200	918	1	3.10847	1.92308	2.08617	Hela_transcript_peak_3470
ENST00000264596.4	1145	1344	200	1245	1	3.10847	1.92308	2.08617	Hela_transcript_peak_3471
ENST00000264596.4	1460	1659	200	1560	1	3.10847	1.92308	2.08617	Hela_transcript_peak_3472
ENST00000264607.9	349	548	200	414	1	2.76206	1.88679	1.87672	Hela_transcript_peak_3473
ENST00000264607.9	937	1136	200	1016	1	2.32986	1.81818	1.54639	Hela_transcript_peak_3474
ENST00000264607.9	2924	3123	200	3024	1	2.17724	1.78571	1.41845	Hela_transcript_peak_3475
ENST00000264607.9	5479	5678	200	5579	1	2.32986	1.81818	1.54639	Hela_transcript_peak_3476
ENST00000264607.9	5905	6295	391	6100	2	4.09489	2.77778	2.42574	Hela_transcript_peak_3477
ENST00000264634.8	341	540	200	433	1	2.76206	1.88679	1.87672	Hela_transcript_peak_3478
ENST00000264634.8	5525	5724	200	5625	1	2.04907	1.75439	1.33904	Hela_transcript_peak_3479
ENST00000264634.8	5830	6176	347	6010	3	4.84423	3.50877	2.98133	Hela_transcript_peak_3480
ENST00000264637.8	2217	2416	200	2317	1	3.70476	1.96078	2.13038	Hela_transcript_peak_3481
ENST00000264638.9	3899	4098	200	3999	1	3.70476	1.96078	2.13038	Hela_transcript_peak_3482
ENST00000264639.9	483	682	200	515	3	4.42147	3.38983	2.69198	Hela_transcript_peak_3483
ENST00000264645.12	8	207	200	108	1	2.51793	1.85185	1.69647	Hela_transcript_peak_3484
ENST00000264645.12	765	964	200	865	1	2.51793	1.85185	1.69647	Hela_transcript_peak_3485
ENST00000264645.12	2735	2934	200	2835	1	2.51793	1.85185	1.69647	Hela_transcript_peak_3486
ENST00000264649.10	408	607	200	508	1	3.70476	1.96078	2.13038	Hela_transcript_peak_3487
ENST00000264657.9	1231	1430	200	1331	1	2.51793	1.85185	1.69647	Hela_transcript_peak_3488
ENST00000264657.9	2833	3032	200	2933	1	2.51793	1.85185	1.69647	Hela_transcript_peak_3489
ENST00000264657.9	3836	4035	200	3936	1	2.51793	1.85185	1.69647	Hela_transcript_peak_3490
ENST00000264657.9	4239	4438	200	4339	1	2.51793	1.85185	1.69647	Hela_transcript_peak_3491
ENST00000264658.11	185	384	200	285	1	2.76206	1.88679	1.87672	Hela_transcript_peak_3492
ENST00000264658.11	642	841	200	742	1	2.76206	1.88679	1.87672	Hela_transcript_peak_3493
ENST00000264658.11	3192	3391	200	3292	1	2.51793	1.85185	1.69647	Hela_transcript_peak_3494
ENST00000264658.11	5867	6066	200	5967	1	2.04907	1.75439	1.33904	Hela_transcript_peak_3495
ENST00000264658.11	9695	10036	342	9866	2	3.57958	2.67857	2.13038	Hela_transcript_peak_3496
ENST00000264663.9	1523	1754	232	1639	2	3.81064	2.72727	2.19984	Hela_transcript_peak_3497
ENST00000264663.9	2611	2896	286	2754	2	3.81064	2.72727	2.19984	Hela_transcript_peak_3498
ENST00000264663.9	6155	6354	200	6255	1	2.32986	1.81818	1.54639	Hela_transcript_peak_3499
ENST00000264668.6	3065	3264	200	3165	1	3.70476	1.96078	2.13038	Hela_transcript_peak_3500
ENST00000264670.11	176	623	448	435	7	8.90417	6.15385	6.40757	Hela_transcript_peak_3501
ENST00000264705.9	745	961	217	822	4	5.26473	4.03226	3.22731	Hela_transcript_peak_3502
ENST00000264710.5	4	378	375	191	2	3.81064	2.72727	2.19984	Hela_transcript_peak_3503
ENST00000264710.5	726	925	200	826	1	2.32986	1.81818	1.54639	Hela_transcript_peak_3504
ENST00000264710.5	1142	1341	200	1242	1	2.32986	1.81818	1.54639	Hela_transcript_peak_3505
ENST00000264710.5	2428	2627	200	2528	1	2.32986	1.81818	1.54639	Hela_transcript_peak_3506
ENST00000264712.8	302	501	200	402	1	2.76206	1.88679	1.87672	Hela_transcript_peak_3507
ENST00000264712.8	1030	1229	200	1130	1	2.76206	1.88679	1.87672	Hela_transcript_peak_3508
ENST00000264712.8	3404	3603	200	3504	1	2.76206	1.88679	1.87672	Hela_transcript_peak_3509
ENST00000264716.9	11	219	209	26	2	3.81064	2.72727	2.19984	Hela_transcript_peak_3510
ENST00000264716.9	754	953	200	854	1	2.17724	1.78571	1.41845	Hela_transcript_peak_3511
ENST00000264716.9	3316	3515	200	3416	1	2.17724	1.78571	1.41845	Hela_transcript_peak_3512
ENST00000264716.9	3779	3978	200	3879	1	2.17724	1.78571	1.41845	Hela_transcript_peak_3513
ENST00000264716.9	5033	5232	200	5133	1	2.51793	1.85185	1.69647	Hela_transcript_peak_3514
ENST00000264720.7	1334	1533	200	1434	1	3.70476	1.96078	2.13038	Hela_transcript_peak_3515
ENST00000264734.2	2289	2488	200	2389	1	3.70476	1.96078	2.13038	Hela_transcript_peak_3516
ENST00000264748.6	676	875	200	776	1	2.51793	1.85185	1.69647	Hela_transcript_peak_3517
ENST00000264748.6	995	1354	360	1175	2	4.09489	2.77778	2.42574	Hela_transcript_peak_3518
ENST00000264748.6	2733	2932	200	2833	1	2.51793	1.85185	1.69647	Hela_transcript_peak_3519
ENST00000264818.10	1229	1428	200	1329	1	3.10847	1.92308	2.08617	Hela_transcript_peak_3520
ENST00000264818.10	1565	1764	200	1665	1	3.10847	1.92308	2.08617	Hela_transcript_peak_3521
ENST00000264819.6	635	846	212	741	2	4.46321	2.83019	2.69198	Hela_transcript_peak_3522
ENST00000264819.6	1111	1310	200	1211	1	2.76206	1.88679	1.87672	Hela_transcript_peak_3523
ENST00000264824.4	754	1101	348	942	9	12.19861	7.8125	9.52972	Hela_transcript_peak_3524
ENST00000264824.4	1186	1406	221	1299	4	4.94438	3.90625	2.98133	Hela_transcript_peak_3525
ENST00000264832.8	882	1081	200	982	1	3.10847	1.92308	2.08617	Hela_transcript_peak_3526
ENST00000264832.8	2709	2908	200	2809	1	3.10847	1.92308	2.08617	Hela_transcript_peak_3527
ENST00000264834.5	21	423	403	169	2	3.81064	2.72727	2.19984	Hela_transcript_peak_3528
ENST00000264834.5	786	985	200	886	1	2.32986	1.81818	1.54639	Hela_transcript_peak_3529
ENST00000264834.5	1257	1456	200	1357	1	2.32986	1.81818	1.54639	Hela_transcript_peak_3530
ENST00000264852.8	56	255	200	156	1	3.70476	1.96078	2.13038	Hela_transcript_peak_3531
ENST00000264864.8	37	236	200	137	1	3.10847	1.92308	2.08617	Hela_transcript_peak_3532
ENST00000264864.8	3313	3512	200	3413	1	3.10847	1.92308	2.08617	Hela_transcript_peak_3533
ENST00000264867.7	3009	3208	200	3109	1	3.70476	1.96078	2.13038	Hela_transcript_peak_3534
ENST00000264868.9	1219	1418	200	1319	1	3.70476	1.96078	2.13038	Hela_transcript_peak_3535
ENST00000264874.7	647	846	200	747	1	3.70476	1.96078	2.13038	Hela_transcript_peak_3536
ENST00000264904.8	452	651	200	552	1	2.32986	1.81818	1.54639	Hela_transcript_peak_3537
ENST00000264904.8	1884	2083	200	1984	1	2.32986	1.81818	1.54639	Hela_transcript_peak_3538
ENST00000264904.8	2854	3205	352	3030	2	3.81064	2.72727	2.19984	Hela_transcript_peak_3539
ENST00000264904.8	3642	3841	200	3742	1	2.32986	1.81818	1.54639	Hela_transcript_peak_3540
ENST00000264914.10	2233	2432	200	2333	1	3.70476	1.96078	2.13038	Hela_transcript_peak_3541
ENST00000264930.10	30	230	201	130	2	3.38521	2.63158	2.13038	Hela_transcript_peak_3542
ENST00000264930.10	299	498	200	399	1	2.04907	1.75439	1.33904	Hela_transcript_peak_3543
ENST00000264930.10	1053	1252	200	1153	1	2.04907	1.75439	1.33904	Hela_transcript_peak_3544
ENST00000264930.10	1756	1955	200	1856	1	2.04907	1.75439	1.33904	Hela_transcript_peak_3545
ENST00000264930.10	3811	4010	200	3911	1	2.04907	1.75439	1.33904	Hela_transcript_peak_3546
ENST00000264930.10	4181	4380	200	4281	1	2.04907	1.75439	1.33904	Hela_transcript_peak_3547
ENST00000264932.11	1054	1274	221	1164	2	4.98499	2.88462	2.98133	Hela_transcript_peak_3548
ENST00000264933.9	264	463	200	364	1	3.10847	1.92308	2.08617	Hela_transcript_peak_3549
ENST00000264934.5	598	1246	649	906	2	3.81064	2.72727	2.19984	Hela_transcript_peak_3550
ENST00000264934.5	1636	1835	200	1736	1	2.32986	1.81818	1.54639	Hela_transcript_peak_3551
ENST00000264935.6	625	824	200	735	3	4.42147	3.38983	2.69198	Hela_transcript_peak_3552
ENST00000264951.8	2932	3131	200	3032	1	2.51793	1.85185	1.69647	Hela_transcript_peak_3553
ENST00000264951.8	6202	6542	341	6372	2	4.09489	2.77778	2.42574	Hela_transcript_peak_3554
ENST00000264951.8	7274	7473	200	7374	1	2.51793	1.85185	1.69647	Hela_transcript_peak_3555
ENST00000264954.5	34	233	200	134	1	3.10847	1.92308	2.08617	Hela_transcript_peak_3556
ENST00000264954.5	1024	1223	200	1124	1	3.10847	1.92308	2.08617	Hela_transcript_peak_3557
ENST00000264977.8	3	202	200	103	1	2.51793	1.85185	1.69647	Hela_transcript_peak_3558
ENST00000264977.8	1968	2167	200	2068	1	2.51793	1.85185	1.69647	Hela_transcript_peak_3559
ENST00000264977.8	3284	3483	200	3384	1	2.51793	1.85185	1.69647	Hela_transcript_peak_3560
ENST00000264977.8	4064	4263	200	4164	1	2.51793	1.85185	1.69647	Hela_transcript_peak_3561
ENST00000264992.7	124	356	233	240	2	4.98499	2.88462	2.98133	Hela_transcript_peak_3562
ENST00000264993.7	242	587	346	415	2	3.38521	2.63158	2.13038	Hela_transcript_peak_3563
ENST00000264993.7	1323	1522	200	1423	1	2.04907	1.75439	1.33904	Hela_transcript_peak_3564
ENST00000264993.7	2021	2220	200	2121	1	2.04907	1.75439	1.33904	Hela_transcript_peak_3565
ENST00000264993.7	3067	3307	241	3259	3	4.84423	3.50877	2.98133	Hela_transcript_peak_3566
ENST00000264995.8	920	1298	379	1109	2	4.98499	2.88462	2.98133	Hela_transcript_peak_3567
ENST00000265007.11	202	401	200	302	1	3.70476	1.96078	2.13038	Hela_transcript_peak_3568
ENST00000265018.3	3781	3980	200	3881	1	3.70476	1.96078	2.13038	Hela_transcript_peak_3569
ENST00000265028.7	126	396	271	261	2	3.81064	2.72727	2.19984	Hela_transcript_peak_3570
ENST00000265028.7	658	1021	364	840	2	3.81064	2.72727	2.19984	Hela_transcript_peak_3571
ENST00000265028.7	1078	1277	200	1178	1	2.32986	1.81818	1.54639	Hela_transcript_peak_3572
ENST00000265036.10	1321	1520	200	1421	1	3.70476	1.96078	2.13038	Hela_transcript_peak_3573
ENST00000265044.6	102	301	200	202	1	2.32986	1.81818	1.54639	Hela_transcript_peak_3574
ENST00000265044.6	1312	1511	200	1412	1	2.32986	1.81818	1.54639	Hela_transcript_peak_3575
ENST00000265044.6	2043	2242	200	2143	1	2.32986	1.81818	1.54639	Hela_transcript_peak_3576
ENST00000265044.6	2748	2947	200	2848	1	2.32986	1.81818	1.54639	Hela_transcript_peak_3577
ENST00000265044.6	3031	3230	200	3131	1	2.32986	1.81818	1.54639	Hela_transcript_peak_3578
ENST00000265052.9	560	759	200	660	1	3.70476	1.96078	2.13038	Hela_transcript_peak_3579
ENST00000265056.12	1260	1459	200	1360	1	3.10847	1.92308	2.08617	Hela_transcript_peak_3580
ENST00000265056.12	2883	3082	200	2983	1	3.10847	1.92308	2.08617	Hela_transcript_peak_3581
ENST00000265069.13	62	261	200	162	1	2.04907	1.75439	1.33904	Hela_transcript_peak_3582
ENST00000265069.13	1082	1281	200	1182	1	2.04907	1.75439	1.33904	Hela_transcript_peak_3583
ENST00000265069.13	1551	1750	200	1651	1	2.04907	1.75439	1.33904	Hela_transcript_peak_3584
ENST00000265069.13	2119	2318	200	2219	1	2.04907	1.75439	1.33904	Hela_transcript_peak_3585
ENST00000265069.13	2549	2811	263	2680	3	4.84423	3.50877	2.98133	Hela_transcript_peak_3586
ENST00000265070.7	1050	1297	248	1136	4	5.44648	4.09836	3.37426	Hela_transcript_peak_3587
ENST00000265070.7	2274	2473	200	2375	3	4.08667	3.27869	2.42574	Hela_transcript_peak_3588
ENST00000265071.3	46	245	200	146	1	3.70476	1.96078	2.13038	Hela_transcript_peak_3589
ENST00000265073.9	19	218	200	119	1	2.51793	1.85185	1.69647	Hela_transcript_peak_3590
ENST00000265073.9	1272	1671	400	1472	1	2.51793	1.85185	1.69647	Hela_transcript_peak_3591
ENST00000265073.9	3053	3252	200	3153	1	2.51793	1.85185	1.69647	Hela_transcript_peak_3592
ENST00000265074.13	907	1150	244	954	3	3.81025	3.1746	2.19984	Hela_transcript_peak_3593
ENST00000265074.13	1836	2035	200	1849	3	3.6884	3.125	2.13038	Hela_transcript_peak_3594
ENST00000265074.13	6836	7059	224	6842	1	2.17724	1.78571	1.41845	Hela_transcript_peak_3595
ENST00000265077.8	25	224	200	125	1	3.70476	1.96078	2.13038	Hela_transcript_peak_3596
ENST00000265081.7	28	227	200	128	1	2.76206	1.88679	1.87672	Hela_transcript_peak_3597
ENST00000265081.7	2764	2963	200	2864	1	2.76206	1.88679	1.87672	Hela_transcript_peak_3598
ENST00000265085.10	2	216	215	116	6	9.33432	6.03448	6.81407	Hela_transcript_peak_3599
ENST00000265085.10	6563	6762	200	6663	1	3.10847	1.92308	2.08617	Hela_transcript_peak_3600
ENST00000265085.10	7706	7905	200	7806	1	3.10847	1.92308	2.08617	Hela_transcript_peak_3601
ENST00000265087.8	1107	1306	200	1241	3	3.94241	3.22581	2.32728	Hela_transcript_peak_3602
ENST00000265087.8	3029	3228	200	3155	3	3.94241	3.22581	2.32728	Hela_transcript_peak_3603
ENST00000265094.9	1262	1461	200	1362	1	2.76206	1.88679	1.87672	Hela_transcript_peak_3604
ENST00000265094.9	1973	2172	200	2073	1	2.76206	1.88679	1.87672	Hela_transcript_peak_3605
ENST00000265094.9	3424	3623	200	3524	1	2.76206	1.88679	1.87672	Hela_transcript_peak_3606
ENST00000265107.8	179	378	200	279	1	2.51793	1.85185	1.69647	Hela_transcript_peak_3607
ENST00000265107.8	660	1075	416	760	1	2.51793	1.85185	1.69647	Hela_transcript_peak_3608
ENST00000265107.8	1928	2127	200	2028	1	2.51793	1.85185	1.69647	Hela_transcript_peak_3609
ENST00000265109.8	1802	2001	200	1902	1	3.10847	1.92308	2.08617	Hela_transcript_peak_3610
ENST00000265109.8	4284	4483	200	4384	1	3.10847	1.92308	2.08617	Hela_transcript_peak_3611
ENST00000265112.7	1179	1456	278	1318	4	4.80175	3.84615	2.98133	Hela_transcript_peak_3612
ENST00000265112.7	1553	1780	228	1638	4	4.80175	3.84615	2.98133	Hela_transcript_peak_3613
ENST00000265112.7	1811	2019	209	1824	3	3.57543	3.07692	2.13038	Hela_transcript_peak_3614
ENST00000265136.12	39	238	200	139	1	3.10847	1.92308	2.08617	Hela_transcript_peak_3615
ENST00000265136.12	2267	2466	200	2367	1	3.10847	1.92308	2.08617	Hela_transcript_peak_3616
ENST00000265138.4	18	276	259	144	11	9.81028	6.45161	7.26516	Hela_transcript_peak_3617
ENST00000265138.4	1239	1440	202	1375	8	6.48406	4.83871	4.22456	Hela_transcript_peak_3618
ENST00000265148.7	22	221	200	122	1	2.04907	1.75439	1.33904	Hela_transcript_peak_3619
ENST00000265148.7	546	745	200	646	1	2.04907	1.75439	1.33904	Hela_transcript_peak_3620
ENST00000265148.7	1606	1805	200	1706	1	2.04907	1.75439	1.33904	Hela_transcript_peak_3621
ENST00000265148.7	1951	2150	200	2051	1	2.04907	1.75439	1.33904	Hela_transcript_peak_3622
ENST00000265148.7	7883	8082	200	7983	1	2.51793	1.85185	1.69647	Hela_transcript_peak_3623
ENST00000265171.9	3642	3841	200	3742	1	3.70476	1.96078	2.13038	Hela_transcript_peak_3624
ENST00000265174.5	526	725	200	626	1	2.76206	1.88679	1.87672	Hela_transcript_peak_3625
ENST00000265174.5	793	992	200	893	1	2.76206	1.88679	1.87672	Hela_transcript_peak_3626
ENST00000265174.5	1320	1519	200	1420	1	2.76206	1.88679	1.87672	Hela_transcript_peak_3627
ENST00000265175.5	242	441	200	342	1	2.32986	1.81818	1.54639	Hela_transcript_peak_3628
ENST00000265175.5	877	1076	200	977	1	2.32986	1.81818	1.54639	Hela_transcript_peak_3629
ENST00000265175.5	1966	2165	200	2066	1	2.32986	1.81818	1.54639	Hela_transcript_peak_3630
ENST00000265175.5	3199	3539	341	3369	2	3.81064	2.72727	2.19984	Hela_transcript_peak_3631
ENST00000265187.4	564	763	200	664	1	3.10847	1.92308	2.08617	Hela_transcript_peak_3632
ENST00000265245.10	360	591	232	476	2	4.09489	2.77778	2.42574	Hela_transcript_peak_3633
ENST00000265245.10	1960	2159	200	2060	1	2.51793	1.85185	1.69647	Hela_transcript_peak_3634
ENST00000265245.10	2565	2764	200	2665	1	2.51793	1.85185	1.69647	Hela_transcript_peak_3635
ENST00000265260.7	503	702	200	603	1	3.70476	1.96078	2.13038	Hela_transcript_peak_3636
ENST00000265271.7	1729	1928	200	1829	1	3.10847	1.92308	2.08617	Hela_transcript_peak_3637
ENST00000265271.7	3619	3818	200	3719	1	3.10847	1.92308	2.08617	Hela_transcript_peak_3638
ENST00000265277.9	519	718	200	619	1	3.10847	1.92308	2.08617	Hela_transcript_peak_3639
ENST00000265277.9	970	1169	200	1070	1	3.10847	1.92308	2.08617	Hela_transcript_peak_3640
ENST00000265293.8	52	251	200	152	1	3.70476	1.96078	2.13038	Hela_transcript_peak_3641
ENST00000265295.9	469	668	200	569	1	2.51793	1.85185	1.69647	Hela_transcript_peak_3642
ENST00000265295.9	1005	1204	200	1105	1	2.51793	1.85185	1.69647	Hela_transcript_peak_3643
ENST00000265295.9	1699	2027	329	1863	2	4.09489	2.77778	2.42574	Hela_transcript_peak_3644
ENST00000265299.6	1795	1994	200	1895	1	3.70476	1.96078	2.13038	Hela_transcript_peak_3645
ENST00000265316.9	1567	1766	200	1667	1	3.70476	1.96078	2.13038	Hela_transcript_peak_3646
ENST00000265322.8	822	1021	200	922	1	3.70476	1.96078	2.13038	Hela_transcript_peak_3647
ENST00000265333.8	226	474	249	335	8	9.29728	6.42857	6.78645	Hela_transcript_peak_3648
ENST00000265333.8	1249	1450	202	1296	4	4.21294	3.57143	2.54177	Hela_transcript_peak_3649
ENST00000265334.9	1	283	283	142	2	4.98499	2.88462	2.98133	Hela_transcript_peak_3650
ENST00000265339.6	32	231	200	132	1	2.76206	1.88679	1.87672	Hela_transcript_peak_3651
ENST00000265339.6	291	490	200	391	1	2.76206	1.88679	1.87672	Hela_transcript_peak_3652
ENST00000265339.6	1802	2001	200	1902	1	2.76206	1.88679	1.87672	Hela_transcript_peak_3653
ENST00000265340.12	1719	1929	211	1810	3	4.24534	3.33333	2.56919	Hela_transcript_peak_3654
ENST00000265342.12	47	272	226	160	2	3.57958	2.67857	2.13038	Hela_transcript_peak_3655
ENST00000265342.12	834	1033	200	934	1	2.17724	1.78571	1.41845	Hela_transcript_peak_3656
ENST00000265342.12	2246	2445	200	2346	1	2.17724	1.78571	1.41845	Hela_transcript_peak_3657
ENST00000265342.12	4769	4968	200	4869	1	2.17724	1.78571	1.41845	Hela_transcript_peak_3658
ENST00000265342.12	5040	5239	200	5060	1	2.32986	1.81818	1.54639	Hela_transcript_peak_3659
ENST00000265343.10	3388	3645	258	3495	4	5.26473	4.03226	3.22731	Hela_transcript_peak_3660
ENST00000265344.8	364	563	200	464	1	3.70476	1.96078	2.13038	Hela_transcript_peak_3661
ENST00000265346.11	3250	3449	200	3350	1	3.70476	1.96078	2.13038	Hela_transcript_peak_3662
ENST00000265348.7	2106	2305	200	2206	1	3.10847	1.92308	2.08617	Hela_transcript_peak_3663
ENST00000265348.7	4228	4427	200	4328	1	3.10847	1.92308	2.08617	Hela_transcript_peak_3664
ENST00000265350.9	447	646	200	547	1	3.10847	1.92308	2.08617	Hela_transcript_peak_3665
ENST00000265350.9	1996	2195	200	2096	1	3.10847	1.92308	2.08617	Hela_transcript_peak_3666
ENST00000265354.6	703	902	200	803	1	2.32986	1.81818	1.54639	Hela_transcript_peak_3667
ENST00000265354.6	1993	2456	464	2328	3	5.4149	3.63636	3.34756	Hela_transcript_peak_3668
ENST00000265362.9	243	442	200	343	1	3.10847	1.92308	2.08617	Hela_transcript_peak_3669
ENST00000265362.9	2919	3118	200	3019	1	3.10847	1.92308	2.08617	Hela_transcript_peak_3670
ENST00000265375.13	310	509	200	410	1	2.51793	1.85185	1.69647	Hela_transcript_peak_3671
ENST00000265375.13	640	922	283	781	2	4.09489	2.77778	2.42574	Hela_transcript_peak_3672
ENST00000265375.13	1073	1272	200	1173	1	2.51793	1.85185	1.69647	Hela_transcript_peak_3673
ENST00000265379.10	2035	2234	200	2135	1	3.70476	1.96078	2.13038	Hela_transcript_peak_3674
ENST00000265393.10	1510	1709	200	1610	1	3.70476	1.96078	2.13038	Hela_transcript_peak_3675
ENST00000265394.10	581	780	200	681	1	2.51793	1.85185	1.69647	Hela_transcript_peak_3676
ENST00000265394.10	891	1237	347	1064	3	5.79561	3.7037	3.66673	Hela_transcript_peak_3677
ENST00000265395.7	1315	1514	200	1415	1	3.70476	1.96078	2.13038	Hela_transcript_peak_3678
ENST00000265431.7	117	316	200	217	1	3.70476	1.96078	2.13038	Hela_transcript_peak_3679
ENST00000265433.7	1233	1432	200	1333	1	3.10847	1.92308	2.08617	Hela_transcript_peak_3680
ENST00000265433.7	1691	1890	200	1791	1	3.10847	1.92308	2.08617	Hela_transcript_peak_3681
ENST00000265447.8	285	485	201	385	2	4.09489	2.77778	2.42574	Hela_transcript_peak_3682
ENST00000265447.8	1048	1247	200	1148	1	2.51793	1.85185	1.69647	Hela_transcript_peak_3683
ENST00000265447.8	1319	1518	200	1419	1	2.51793	1.85185	1.69647	Hela_transcript_peak_3684
ENST00000265450.5	784	983	200	884	1	3.70476	1.96078	2.13038	Hela_transcript_peak_3685
ENST00000265460.9	818	1017	200	918	1	3.70476	1.96078	2.13038	Hela_transcript_peak_3686
ENST00000265462.9	564	860	297	849	7	10.63276	6.77966	8.0337	Hela_transcript_peak_3687
ENST00000265465.8	402	601	200	502	1	2.32986	1.81818	1.54639	Hela_transcript_peak_3688
ENST00000265465.8	1553	1752	200	1653	1	2.32986	1.81818	1.54639	Hela_transcript_peak_3689
ENST00000265465.8	1954	2153	200	2054	1	2.32986	1.81818	1.54639	Hela_transcript_peak_3690
ENST00000265465.8	2277	2476	200	2377	1	2.32986	1.81818	1.54639	Hela_transcript_peak_3691
ENST00000265465.8	2586	2785	200	2686	1	2.32986	1.81818	1.54639	Hela_transcript_peak_3692
ENST00000265471.10	851	1050	200	951	1	3.10847	1.92308	2.08617	Hela_transcript_peak_3693
ENST00000265529.7	487	686	200	587	1	3.70476	1.96078	2.13038	Hela_transcript_peak_3694
ENST00000265560.8	2121	2320	200	2221	1	3.70476	1.96078	2.13038	Hela_transcript_peak_3695
ENST00000265562.5	780	1152	373	966	2	3.81064	2.72727	2.19984	Hela_transcript_peak_3696
ENST00000265562.5	1542	1741	200	1642	1	2.32986	1.81818	1.54639	Hela_transcript_peak_3697
ENST00000265562.5	2027	2226	200	2127	1	2.32986	1.81818	1.54639	Hela_transcript_peak_3698
ENST00000265562.5	3540	3739	200	3640	1	2.32986	1.81818	1.54639	Hela_transcript_peak_3699
ENST00000265563.13	2033	2232	200	2133	1	2.17724	1.78571	1.41845	Hela_transcript_peak_3700
ENST00000265563.13	3806	4005	200	3906	1	2.17724	1.78571	1.41845	Hela_transcript_peak_3701
ENST00000265563.13	4427	4961	535	4600	2	3.57958	2.67857	2.13038	Hela_transcript_peak_3702
ENST00000265563.13	5295	5494	200	5395	1	2.17724	1.78571	1.41845	Hela_transcript_peak_3703
ENST00000265564.8	16	215	200	116	1	3.70476	1.96078	2.13038	Hela_transcript_peak_3704
ENST00000265565.10	136	335	200	236	1	2.51793	1.85185	1.69647	Hela_transcript_peak_3705
ENST00000265565.10	1226	1429	204	1328	2	4.09489	2.77778	2.42574	Hela_transcript_peak_3706
ENST00000265565.10	2506	2705	200	2606	1	2.51793	1.85185	1.69647	Hela_transcript_peak_3707
ENST00000265586.10	396	595	200	496	1	3.70476	1.96078	2.13038	Hela_transcript_peak_3708
ENST00000265616.10	675	874	200	775	1	3.70476	1.96078	2.13038	Hela_transcript_peak_3709
ENST00000265619.6	1216	1415	200	1316	1	2.32986	1.81818	1.54639	Hela_transcript_peak_3710
ENST00000265619.6	1512	1711	200	1612	1	2.32986	1.81818	1.54639	Hela_transcript_peak_3711
ENST00000265619.6	1755	1954	200	1855	1	2.32986	1.81818	1.54639	Hela_transcript_peak_3712
ENST00000265619.6	2330	2660	331	2495	2	3.81064	2.72727	2.19984	Hela_transcript_peak_3713
ENST00000265620.11	175	591	417	275	1	3.10847	1.92308	2.08617	Hela_transcript_peak_3714
ENST00000265626.8	1837	2036	200	1937	1	2.76206	1.88679	1.87672	Hela_transcript_peak_3715
ENST00000265626.8	2947	3146	200	3047	1	2.76206	1.88679	1.87672	Hela_transcript_peak_3716
ENST00000265626.8	4081	4280	200	4181	1	2.76206	1.88679	1.87672	Hela_transcript_peak_3717
ENST00000265631.9	49	248	200	96	3	4.08667	3.27869	2.42574	Hela_transcript_peak_3718
ENST00000265631.9	1483	1749	267	1614	5	6.88453	4.91803	4.59002	Hela_transcript_peak_3719
ENST00000265634.4	2107	2306	200	2207	1	3.70476	1.96078	2.13038	Hela_transcript_peak_3720
ENST00000265636.9	2967	3166	200	3067	1	3.10847	1.92308	2.08617	Hela_transcript_peak_3721
ENST00000265636.9	4162	4361	200	4262	1	3.10847	1.92308	2.08617	Hela_transcript_peak_3722
ENST00000265637.8	869	1068	200	969	1	3.70476	1.96078	2.13038	Hela_transcript_peak_3723
ENST00000265641.10	752	951	200	852	1	2.76206	1.88679	1.87672	Hela_transcript_peak_3724
ENST00000265641.10	2393	2592	200	2493	1	2.76206	1.88679	1.87672	Hela_transcript_peak_3725
ENST00000265643.4	169	493	325	331	5	8.03261	5.26316	5.60848	Hela_transcript_peak_3726
ENST00000265662.9	1853	2052	200	1953	1	2.76206	1.88679	1.87672	Hela_transcript_peak_3727
ENST00000265662.9	2834	3088	255	2961	2	4.09489	2.77778	2.42574	Hela_transcript_peak_3728
ENST00000265662.9	7802	8001	200	7861	1	3.10847	1.92308	2.08617	Hela_transcript_peak_3729
ENST00000265663.12	1211	1410	200	1311	1	3.70476	1.96078	2.13038	Hela_transcript_peak_3730
ENST00000265678.9	46	376	331	217	4	6.39912	4.38596	4.14386	Hela_transcript_peak_3731
ENST00000265678.9	5345	5544	200	5445	1	2.51793	1.85185	1.69647	Hela_transcript_peak_3732
ENST00000265689.9	173	372	200	273	1	3.10847	1.92308	2.08617	Hela_transcript_peak_3733
ENST00000265689.9	853	1052	200	953	1	3.10847	1.92308	2.08617	Hela_transcript_peak_3734
ENST00000265709.13	1335	1534	200	1435	1	2.51793	1.85185	1.69647	Hela_transcript_peak_3735
ENST00000265709.13	1913	2400	488	2084	2	4.09489	2.77778	2.42574	Hela_transcript_peak_3736
ENST00000265713.8	6238	6437	200	6338	1	3.70476	1.96078	2.13038	Hela_transcript_peak_3737
ENST00000265717.5	182	381	200	282	1	2.51793	1.85185	1.69647	Hela_transcript_peak_3738
ENST00000265717.5	832	1031	200	932	1	2.51793	1.85185	1.69647	Hela_transcript_peak_3739
ENST00000265717.5	1306	1505	200	1406	1	2.51793	1.85185	1.69647	Hela_transcript_peak_3740
ENST00000265717.5	2418	2617	200	2518	1	2.51793	1.85185	1.69647	Hela_transcript_peak_3741
ENST00000265724.7	723	922	200	823	1	3.70476	1.96078	2.13038	Hela_transcript_peak_3742
ENST00000265728.6	1654	1853	200	1754	1	3.10847	1.92308	2.08617	Hela_transcript_peak_3743
ENST00000265728.6	3079	3278	200	3179	1	3.10847	1.92308	2.08617	Hela_transcript_peak_3744
ENST00000265729.6	134	333	200	234	1	3.70476	1.96078	2.13038	Hela_transcript_peak_3745
ENST00000265732.10	291	490	200	391	1	3.10847	1.92308	2.08617	Hela_transcript_peak_3746
ENST00000265732.10	3787	3986	200	3887	1	3.10847	1.92308	2.08617	Hela_transcript_peak_3747
ENST00000265742.8	491	690	200	526	1	2.51793	1.85185	1.69647	Hela_transcript_peak_3748
ENST00000265742.8	784	983	200	884	1	2.32986	1.81818	1.54639	Hela_transcript_peak_3749
ENST00000265742.8	1134	1467	334	1301	2	3.81064	2.72727	2.19984	Hela_transcript_peak_3750
ENST00000265742.8	5362	5561	200	5426	1	2.32986	1.81818	1.54639	Hela_transcript_peak_3751
ENST00000265745.13	65	264	200	165	1	3.70476	1.96078	2.13038	Hela_transcript_peak_3752
ENST00000265748.7	178	377	200	278	1	2.32986	1.81818	1.54639	Hela_transcript_peak_3753
ENST00000265748.7	426	625	200	526	1	2.32986	1.81818	1.54639	Hela_transcript_peak_3754
ENST00000265748.7	2500	2699	200	2600	1	2.32986	1.81818	1.54639	Hela_transcript_peak_3755
ENST00000265748.7	3338	3537	200	3438	1	2.32986	1.81818	1.54639	Hela_transcript_peak_3756
ENST00000265753.12	1412	1690	279	1563	5	5.94521	4.54545	3.80608	Hela_transcript_peak_3757
ENST00000265753.12	1858	2057	200	1954	3	3.47019	3.0303	2.13038	Hela_transcript_peak_3758
ENST00000265755.7	593	828	236	711	2	3.81064	2.72727	2.19984	Hela_transcript_peak_3759
ENST00000265755.7	1894	2093	200	1994	1	2.32986	1.81818	1.54639	Hela_transcript_peak_3760
ENST00000265755.7	2774	3173	400	2974	1	2.32986	1.81818	1.54639	Hela_transcript_peak_3761
ENST00000265758.6	692	891	200	792	1	2.76206	1.88679	1.87672	Hela_transcript_peak_3762
ENST00000265800.9	1820	2019	200	1920	1	3.70476	1.96078	2.13038	Hela_transcript_peak_3763
ENST00000265807.8	2186	2385	200	2286	1	3.10847	1.92308	2.08617	Hela_transcript_peak_3764
ENST00000265807.8	2782	2981	200	2882	1	3.10847	1.92308	2.08617	Hela_transcript_peak_3765
ENST00000265808.11	2262	2461	200	2362	1	3.70476	1.96078	2.13038	Hela_transcript_peak_3766
ENST00000265810.8	4260	4459	200	4360	1	3.70476	1.96078	2.13038	Hela_transcript_peak_3767
ENST00000265827.8	14	342	329	178	2	4.98499	2.88462	2.98133	Hela_transcript_peak_3768
ENST00000265843.9	1262	1461	200	1362	1	3.70476	1.96078	2.13038	Hela_transcript_peak_3769
ENST00000265849.12	3764	3963	200	3864	1	3.10847	1.92308	2.08617	Hela_transcript_peak_3770
ENST00000265849.12	4846	5045	200	4946	1	3.10847	1.92308	2.08617	Hela_transcript_peak_3771
ENST00000265857.8	76	275	200	176	1	3.10847	1.92308	2.08617	Hela_transcript_peak_3772
ENST00000265857.8	1288	1487	200	1388	1	3.10847	1.92308	2.08617	Hela_transcript_peak_3773
ENST00000265865.3	1590	1789	200	1690	1	3.70476	1.96078	2.13038	Hela_transcript_peak_3774
ENST00000265866.11	1933	2132	200	2033	1	3.70476	1.96078	2.13038	Hela_transcript_peak_3775
ENST00000265870.7	88	497	410	188	1	3.10847	1.92308	2.08617	Hela_transcript_peak_3776
ENST00000265872.11	1713	1912	200	1813	1	2.76206	1.88679	1.87672	Hela_transcript_peak_3777
ENST00000265872.11	2745	2944	200	2845	1	2.76206	1.88679	1.87672	Hela_transcript_peak_3778
ENST00000265872.11	3386	3585	200	3486	1	2.76206	1.88679	1.87672	Hela_transcript_peak_3779
ENST00000265881.10	310	509	200	410	1	3.70476	1.96078	2.13038	Hela_transcript_peak_3780
ENST00000265896.10	826	1086	261	956	2	4.98499	2.88462	2.98133	Hela_transcript_peak_3781
ENST00000265909.8	2170	2369	200	2270	1	2.76206	1.88679	1.87672	Hela_transcript_peak_3782
ENST00000265909.8	3218	3417	200	3318	1	2.76206	1.88679	1.87672	Hela_transcript_peak_3783
ENST00000265909.8	6136	6335	200	6236	1	2.76206	1.88679	1.87672	Hela_transcript_peak_3784
ENST00000265960.8	537	736	200	637	1	3.70476	1.96078	2.13038	Hela_transcript_peak_3785
ENST00000265970.11	1640	1928	289	1784	2	3.57958	2.67857	2.13038	Hela_transcript_peak_3786
ENST00000265970.11	4053	4252	200	4153	1	2.17724	1.78571	1.41845	Hela_transcript_peak_3787
ENST00000265970.11	5852	6228	377	6040	3	5.10509	3.57143	3.07299	Hela_transcript_peak_3788
ENST00000265978.8	68	282	215	175	2	4.98499	2.88462	2.98133	Hela_transcript_peak_3789
ENST00000265986.10	1173	1372	200	1273	1	3.10847	1.92308	2.08617	Hela_transcript_peak_3790
ENST00000265986.10	2147	2346	200	2247	1	3.10847	1.92308	2.08617	Hela_transcript_peak_3791
ENST00000265990.11	31	443	413	160	4	5.86782	4.23729	3.73189	Hela_transcript_peak_3792
ENST00000265990.11	5436	5635	200	5536	1	2.17724	1.78571	1.41845	Hela_transcript_peak_3793
ENST00000265990.11	6828	7069	242	6949	2	3.81064	2.72727	2.19984	Hela_transcript_peak_3794
ENST00000265992.9	163	362	200	263	1	3.10847	1.92308	2.08617	Hela_transcript_peak_3795
ENST00000265992.9	2960	3159	200	3060	1	3.10847	1.92308	2.08617	Hela_transcript_peak_3796
ENST00000265993.13	222	421	200	322	1	2.76206	1.88679	1.87672	Hela_transcript_peak_3797
ENST00000265993.13	1179	1579	401	1279	1	2.76206	1.88679	1.87672	Hela_transcript_peak_3798
ENST00000265997.5	1423	1622	200	1523	1	3.70476	1.96078	2.13038	Hela_transcript_peak_3799
ENST00000266025.4	674	1056	383	865	2	4.98499	2.88462	2.98133	Hela_transcript_peak_3800
ENST00000266031.8	20	219	200	120	1	3.70476	1.96078	2.13038	Hela_transcript_peak_3801
ENST00000266037.10	204	403	200	304	1	3.70476	1.96078	2.13038	Hela_transcript_peak_3802
ENST00000266068.5	2238	2437	200	2338	1	3.70476	1.96078	2.13038	Hela_transcript_peak_3803
ENST00000266069.5	719	919	201	819	2	4.09489	2.77778	2.42574	Hela_transcript_peak_3804
ENST00000266069.5	1107	1306	200	1207	1	2.51793	1.85185	1.69647	Hela_transcript_peak_3805
ENST00000266069.5	2152	2351	200	2252	1	2.51793	1.85185	1.69647	Hela_transcript_peak_3806
ENST00000266070.8	38	289	252	164	2	3.57958	2.67857	2.13038	Hela_transcript_peak_3807
ENST00000266070.8	636	835	200	736	1	2.17724	1.78571	1.41845	Hela_transcript_peak_3808
ENST00000266070.8	6014	6213	200	6114	1	2.17724	1.78571	1.41845	Hela_transcript_peak_3809
ENST00000266070.8	7156	7355	200	7256	1	2.17724	1.78571	1.41845	Hela_transcript_peak_3810
ENST00000266070.8	7977	8176	200	8077	1	2.32986	1.81818	1.54639	Hela_transcript_peak_3811
ENST00000266077.5	1134	1333	200	1234	1	3.70476	1.96078	2.13038	Hela_transcript_peak_3812
ENST00000266079.5	278	582	305	422	6	7.67852	5.46875	5.28275	Hela_transcript_peak_3813
ENST00000266079.5	1845	2044	200	1940	3	3.6884	3.125	2.13038	Hela_transcript_peak_3814
ENST00000266085.6	29	248	220	139	4	6.39912	4.38596	4.14386	Hela_transcript_peak_3815
ENST00000266085.6	986	1246	261	1116	2	3.38521	2.63158	2.13038	Hela_transcript_peak_3816
ENST00000266085.6	1981	2180	200	2081	1	2.04907	1.75439	1.33904	Hela_transcript_peak_3817
ENST00000266126.10	1942	2141	200	2042	1	3.70476	1.96078	2.13038	Hela_transcript_peak_3818
ENST00000266263.10	44	243	200	144	1	3.10847	1.92308	2.08617	Hela_transcript_peak_3819
ENST00000266269.10	1711	1910	200	1811	1	3.70476	1.96078	2.13038	Hela_transcript_peak_3820
ENST00000266483.7	1051	1250	200	1151	1	3.10847	1.92308	2.08617	Hela_transcript_peak_3821
ENST00000266483.7	1529	1728	200	1629	1	3.10847	1.92308	2.08617	Hela_transcript_peak_3822
ENST00000266508.14	3088	3287	200	3188	1	3.70476	1.96078	2.13038	Hela_transcript_peak_3823
ENST00000266517.8	2159	2358	200	2259	1	2.51793	1.85185	1.69647	Hela_transcript_peak_3824
ENST00000266517.8	3090	3289	200	3190	1	2.51793	1.85185	1.69647	Hela_transcript_peak_3825
ENST00000266517.8	4143	4342	200	4243	1	2.51793	1.85185	1.69647	Hela_transcript_peak_3826
ENST00000266517.8	6703	6902	200	6803	1	2.51793	1.85185	1.69647	Hela_transcript_peak_3827
ENST00000266529.8	456	655	200	556	1	3.70476	1.96078	2.13038	Hela_transcript_peak_3828
ENST00000266544.10	3349	3548	200	3449	1	3.10847	1.92308	2.08617	Hela_transcript_peak_3829
ENST00000266544.10	4728	4927	200	4828	1	3.10847	1.92308	2.08617	Hela_transcript_peak_3830
ENST00000266546.10	1762	2091	330	1927	2	4.98499	2.88462	2.98133	Hela_transcript_peak_3831
ENST00000266563.9	2212	2411	200	2312	1	2.51793	1.85185	1.69647	Hela_transcript_peak_3832
ENST00000266563.9	2441	2640	200	2541	1	2.51793	1.85185	1.69647	Hela_transcript_peak_3833
ENST00000266564.7	1114	1313	200	1214	1	3.10847	1.92308	2.08617	Hela_transcript_peak_3834
ENST00000266564.7	2404	2603	200	2504	1	3.10847	1.92308	2.08617	Hela_transcript_peak_3835
ENST00000266581.4	1240	1463	224	1352	2	4.98499	2.88462	2.98133	Hela_transcript_peak_3836
ENST00000266604.7	2834	3033	200	2934	1	3.10847	1.92308	2.08617	Hela_transcript_peak_3837
ENST00000266604.7	6113	6312	200	6213	1	3.10847	1.92308	2.08617	Hela_transcript_peak_3838
ENST00000266643.6	11	210	200	111	1	3.70476	1.96078	2.13038	Hela_transcript_peak_3839
ENST00000266646.3	1936	2135	200	2036	1	3.70476	1.96078	2.13038	Hela_transcript_peak_3840
ENST00000266659.8	35	310	276	173	2	3.81064	2.72727	2.19984	Hela_transcript_peak_3841
ENST00000266659.8	1636	1836	201	1736	2	3.81064	2.72727	2.19984	Hela_transcript_peak_3842
ENST00000266659.8	2818	3017	200	2918	1	2.32986	1.81818	1.54639	Hela_transcript_peak_3843
ENST00000266671.9	1829	2028	200	1929	1	2.76206	1.88679	1.87672	Hela_transcript_peak_3844
ENST00000266671.9	2260	2459	200	2360	1	2.76206	1.88679	1.87672	Hela_transcript_peak_3845
ENST00000266671.9	3733	3932	200	3833	1	2.76206	1.88679	1.87672	Hela_transcript_peak_3846
ENST00000266673.9	2846	3045	200	2946	1	3.10847	1.92308	2.08617	Hela_transcript_peak_3847
ENST00000266673.9	3329	3528	200	3429	1	3.10847	1.92308	2.08617	Hela_transcript_peak_3848
ENST00000266679.8	1696	1895	200	1796	1	3.70476	1.96078	2.13038	Hela_transcript_peak_3849
ENST00000266682.10	229	428	200	329	1	3.70476	1.96078	2.13038	Hela_transcript_peak_3850
ENST00000266712.11	1497	1696	200	1597	1	2.51793	1.85185	1.69647	Hela_transcript_peak_3851
ENST00000266712.11	2011	2210	200	2111	1	2.51793	1.85185	1.69647	Hela_transcript_peak_3852
ENST00000266712.11	2918	3117	200	3018	1	2.51793	1.85185	1.69647	Hela_transcript_peak_3853
ENST00000266712.11	3744	3943	200	3844	1	2.51793	1.85185	1.69647	Hela_transcript_peak_3854
ENST00000266732.8	2008	2392	385	2200	3	4.08667	3.27869	2.42574	Hela_transcript_peak_3855
ENST00000266735.9	240	439	200	340	1	3.70476	1.96078	2.13038	Hela_transcript_peak_3856
ENST00000266746.10	1049	1248	200	1149	1	3.70476	1.96078	2.13038	Hela_transcript_peak_3857
ENST00000266754.9	1025	1224	200	1125	1	3.70476	1.96078	2.13038	Hela_transcript_peak_3858
ENST00000266771.10	218	417	200	318	1	3.10847	1.92308	2.08617	Hela_transcript_peak_3859
ENST00000266970.9	754	1121	368	938	3	6.28843	3.77359	4.04867	Hela_transcript_peak_3860
ENST00000266980.8	696	895	200	796	1	3.70476	1.96078	2.13038	Hela_transcript_peak_3861
ENST00000266987.6	48	247	200	148	1	3.70476	1.96078	2.13038	Hela_transcript_peak_3862
ENST00000267023.9	656	935	280	796	3	6.28843	3.77359	4.04867	Hela_transcript_peak_3863
ENST00000267064.8	1453	1652	200	1553	1	3.10847	1.92308	2.08617	Hela_transcript_peak_3864
ENST00000267064.8	2104	2303	200	2204	1	3.10847	1.92308	2.08617	Hela_transcript_peak_3865
ENST00000267068.5	136	335	200	236	1	3.10847	1.92308	2.08617	Hela_transcript_peak_3866
ENST00000267068.5	4762	4961	200	4862	1	2.51793	1.85185	1.69647	Hela_transcript_peak_3867
ENST00000267068.5	6733	6932	200	6833	1	2.76206	1.88679	1.87672	Hela_transcript_peak_3868
ENST00000267068.5	8951	9150	200	9051	1	2.76206	1.88679	1.87672	Hela_transcript_peak_3869
ENST00000267103.10	431	630	200	531	1	3.70476	1.96078	2.13038	Hela_transcript_peak_3870
ENST00000267113.4	3116	3315	200	3202	3	4.61917	3.44828	2.83753	Hela_transcript_peak_3871
ENST00000267115.10	738	937	200	838	1	3.70476	1.96078	2.13038	Hela_transcript_peak_3872
ENST00000267116.8	352	625	274	493	4	5.64624	4.16667	3.56514	Hela_transcript_peak_3873
ENST00000267116.8	7517	7716	200	7569	1	2.32986	1.81818	1.54639	Hela_transcript_peak_3874
ENST00000267163.5	1068	1267	200	1168	1	2.76206	1.88679	1.87672	Hela_transcript_peak_3875
ENST00000267163.5	1810	2103	294	1957	2	4.46321	2.83019	2.69198	Hela_transcript_peak_3876
ENST00000267176.8	820	1019	200	920	1	2.32986	1.81818	1.54639	Hela_transcript_peak_3877
ENST00000267176.8	2987	3596	610	3181	3	5.4149	3.63636	3.34756	Hela_transcript_peak_3878
ENST00000267176.8	8188	8387	200	8288	1	2.76206	1.88679	1.87672	Hela_transcript_peak_3879
ENST00000267176.8	9961	10160	200	10061	1	3.10847	1.92308	2.08617	Hela_transcript_peak_3880
ENST00000267197.9	634	833	200	734	1	3.10847	1.92308	2.08617	Hela_transcript_peak_3881
ENST00000267197.9	2595	2794	200	2695	1	3.10847	1.92308	2.08617	Hela_transcript_peak_3882
ENST00000267199.8	4178	4377	200	4278	1	3.70476	1.96078	2.13038	Hela_transcript_peak_3883
ENST00000267202.7	2386	2585	200	2486	1	3.70476	1.96078	2.13038	Hela_transcript_peak_3884
ENST00000267205.7	133	479	347	306	2	4.46321	2.83019	2.69198	Hela_transcript_peak_3885
ENST00000267205.7	781	980	200	881	1	2.76206	1.88679	1.87672	Hela_transcript_peak_3886
ENST00000267215.8	89	288	200	189	1	3.10847	1.92308	2.08617	Hela_transcript_peak_3887
ENST00000267215.8	1054	1253	200	1154	1	3.10847	1.92308	2.08617	Hela_transcript_peak_3888
ENST00000267229.11	741	940	200	841	1	3.10847	1.92308	2.08617	Hela_transcript_peak_3889
ENST00000267229.11	1433	1632	200	1533	1	3.10847	1.92308	2.08617	Hela_transcript_peak_3890
ENST00000267257.11	1274	1473	200	1374	1	3.10847	1.92308	2.08617	Hela_transcript_peak_3891
ENST00000267257.11	2930	3129	200	3030	1	3.10847	1.92308	2.08617	Hela_transcript_peak_3892
ENST00000267260.5	5338	5537	200	5438	1	3.70476	1.96078	2.13038	Hela_transcript_peak_3893
ENST00000267294.4	576	775	200	676	1	2.17724	1.78571	1.41845	Hela_transcript_peak_3894
ENST00000267294.4	2094	2293	200	2194	1	2.17724	1.78571	1.41845	Hela_transcript_peak_3895
ENST00000267294.4	2628	2827	200	2728	1	2.17724	1.78571	1.41845	Hela_transcript_peak_3896
ENST00000267294.4	3330	3575	246	3453	2	3.57958	2.67857	2.13038	Hela_transcript_peak_3897
ENST00000267328.5	67	266	200	167	1	3.10847	1.92308	2.08617	Hela_transcript_peak_3898
ENST00000267328.5	1144	1343	200	1244	1	3.10847	1.92308	2.08617	Hela_transcript_peak_3899
ENST00000267339.6	54	253	200	154	1	3.10847	1.92308	2.08617	Hela_transcript_peak_3900
ENST00000267339.6	573	772	200	673	1	3.10847	1.92308	2.08617	Hela_transcript_peak_3901
ENST00000267377.3	889	1088	200	989	1	2.32986	1.81818	1.54639	Hela_transcript_peak_3902
ENST00000267377.3	1854	2053	200	1954	1	2.32986	1.81818	1.54639	Hela_transcript_peak_3903
ENST00000267377.3	2860	3063	204	2962	2	3.81064	2.72727	2.19984	Hela_transcript_peak_3904
ENST00000267396.9	826	1025	200	926	1	3.70476	1.96078	2.13038	Hela_transcript_peak_3905
ENST00000267425.8	78	277	200	178	1	3.70476	1.96078	2.13038	Hela_transcript_peak_3906
ENST00000267436.9	1749	1948	200	1849	1	3.10847	1.92308	2.08617	Hela_transcript_peak_3907
ENST00000267436.9	4569	4768	200	4669	1	3.10847	1.92308	2.08617	Hela_transcript_peak_3908
ENST00000267460.9	33	232	200	133	1	2.17724	1.78571	1.41845	Hela_transcript_peak_3909
ENST00000267460.9	1941	2140	200	2041	1	2.17724	1.78571	1.41845	Hela_transcript_peak_3910
ENST00000267460.9	3938	4137	200	4038	1	2.17724	1.78571	1.41845	Hela_transcript_peak_3911
ENST00000267460.9	4274	4636	363	4455	3	5.10509	3.57143	3.07299	Hela_transcript_peak_3912
ENST00000267485.7	2578	2777	200	2678	1	3.70476	1.96078	2.13038	Hela_transcript_peak_3913
ENST00000267488.8	29	228	200	129	1	3.70476	1.96078	2.13038	Hela_transcript_peak_3914
ENST00000267569.5	1351	1550	200	1451	1	3.70476	1.96078	2.13038	Hela_transcript_peak_3915
ENST00000267620.14	1033	1232	200	1133	1	2.76206	1.88679	1.87672	Hela_transcript_peak_3916
ENST00000267620.14	1618	1831	214	1725	2	4.46321	2.83019	2.69198	Hela_transcript_peak_3917
ENST00000267622.8	489	688	200	589	1	3.70476	1.96078	2.13038	Hela_transcript_peak_3918
ENST00000267622.8	7003	7202	200	7103	1	2.76206	1.88679	1.87672	Hela_transcript_peak_3919
ENST00000267622.8	8440	8646	207	8543	2	4.46321	2.83019	2.69198	Hela_transcript_peak_3920
ENST00000267750.9	57	256	200	157	1	3.70476	1.96078	2.13038	Hela_transcript_peak_3921
ENST00000267811.9	64	263	200	164	1	3.10847	1.92308	2.08617	Hela_transcript_peak_3922
ENST00000267811.9	3039	3238	200	3139	1	3.10847	1.92308	2.08617	Hela_transcript_peak_3923
ENST00000267812.4	561	760	200	661	1	2.32986	1.81818	1.54639	Hela_transcript_peak_3924
ENST00000267812.4	878	1077	200	978	1	2.32986	1.81818	1.54639	Hela_transcript_peak_3925
ENST00000267814.14	369	568	200	469	1	2.76206	1.88679	1.87672	Hela_transcript_peak_3926
ENST00000267814.14	1977	2176	200	2077	1	2.76206	1.88679	1.87672	Hela_transcript_peak_3927
ENST00000267814.14	3826	4025	200	3926	1	2.76206	1.88679	1.87672	Hela_transcript_peak_3928
ENST00000267838.7	534	733	200	634	1	3.70476	1.96078	2.13038	Hela_transcript_peak_3929
ENST00000267859.7	1286	1485	200	1293	1	2.76206	1.88679	1.87672	Hela_transcript_peak_3930
ENST00000267859.7	4052	4251	200	4152	1	2.51793	1.85185	1.69647	Hela_transcript_peak_3931
ENST00000267884.10	443	642	200	543	1	3.10847	1.92308	2.08617	Hela_transcript_peak_3932
ENST00000267889.5	9519	9721	203	9620	3	6.28843	3.77359	4.04867	Hela_transcript_peak_3933
ENST00000267890.11	4414	4613	200	4514	1	3.10847	1.92308	2.08617	Hela_transcript_peak_3934
ENST00000267890.11	5752	5951	200	5852	1	2.76206	1.88679	1.87672	Hela_transcript_peak_3935
ENST00000267890.11	9773	9972	200	9873	1	3.10847	1.92308	2.08617	Hela_transcript_peak_3936
ENST00000267918.9	52	273	222	163	2	4.09489	2.77778	2.42574	Hela_transcript_peak_3937
ENST00000267918.9	427	685	259	556	2	4.09489	2.77778	2.42574	Hela_transcript_peak_3938
ENST00000267950.12	853	1052	200	953	1	3.70476	1.96078	2.13038	Hela_transcript_peak_3939
ENST00000267970.8	532	731	200	632	1	3.10847	1.92308	2.08617	Hela_transcript_peak_3940
ENST00000267970.8	1369	1568	200	1469	1	3.10847	1.92308	2.08617	Hela_transcript_peak_3941
ENST00000267984.3	116	315	200	216	1	2.32986	1.81818	1.54639	Hela_transcript_peak_3942
ENST00000267984.3	392	591	200	492	1	2.32986	1.81818	1.54639	Hela_transcript_peak_3943
ENST00000267984.3	780	1236	457	975	2	3.81064	2.72727	2.19984	Hela_transcript_peak_3944
ENST00000268035.10	9838	10037	200	9938	1	3.70476	1.96078	2.13038	Hela_transcript_peak_3945
ENST00000268042.7	1156	1355	200	1256	1	3.70476	1.96078	2.13038	Hela_transcript_peak_3946
ENST00000268049.11	2110	2309	200	2210	1	3.70476	1.96078	2.13038	Hela_transcript_peak_3947
ENST00000268059.10	2773	2972	200	2873	1	3.70476	1.96078	2.13038	Hela_transcript_peak_3948
ENST00000268097.9	51	250	200	151	1	2.76206	1.88679	1.87672	Hela_transcript_peak_3949
ENST00000268097.9	1798	1997	200	1898	1	2.76206	1.88679	1.87672	Hela_transcript_peak_3950
ENST00000268097.9	2055	2254	200	2155	1	2.76206	1.88679	1.87672	Hela_transcript_peak_3951
ENST00000268099.13	598	797	200	698	1	3.10847	1.92308	2.08617	Hela_transcript_peak_3952
ENST00000268099.13	1842	2041	200	1942	1	3.10847	1.92308	2.08617	Hela_transcript_peak_3953
ENST00000268138.11	1021	1220	200	1121	1	3.10847	1.92308	2.08617	Hela_transcript_peak_3954
ENST00000268138.11	2770	2969	200	2870	1	3.10847	1.92308	2.08617	Hela_transcript_peak_3955
ENST00000268148.12	1582	1781	200	1682	1	3.70476	1.96078	2.13038	Hela_transcript_peak_3956
ENST00000268150.13	1163	1362	200	1263	1	3.70476	1.96078	2.13038	Hela_transcript_peak_3957
ENST00000268151.11	772	1174	403	872	1	3.10847	1.92308	2.08617	Hela_transcript_peak_3958
ENST00000268171.8	813	1012	200	913	1	2.17724	1.78571	1.41845	Hela_transcript_peak_3959
ENST00000268171.8	1305	1504	200	1405	1	2.17724	1.78571	1.41845	Hela_transcript_peak_3960
ENST00000268171.8	1533	1927	395	1730	3	5.10509	3.57143	3.07299	Hela_transcript_peak_3961
ENST00000268171.8	1952	2151	200	2052	1	2.17724	1.78571	1.41845	Hela_transcript_peak_3962
ENST00000268182.10	763	968	206	826	4	4.54433	3.73134	2.77085	Hela_transcript_peak_3963
ENST00000268182.10	1562	1810	249	1698	7	8.29379	5.88235	5.86151	Hela_transcript_peak_3964
ENST00000268182.10	6737	6936	200	6837	1	2.17724	1.78571	1.41845	Hela_transcript_peak_3965
ENST00000268184.11	2649	2848	200	2749	1	3.10847	1.92308	2.08617	Hela_transcript_peak_3966
ENST00000268184.11	3305	3504	200	3405	1	3.10847	1.92308	2.08617	Hela_transcript_peak_3967
ENST00000268206.12	263	462	200	363	1	3.70476	1.96078	2.13038	Hela_transcript_peak_3968
ENST00000268261.9	1834	2033	200	1934	1	3.70476	1.96078	2.13038	Hela_transcript_peak_3969
ENST00000268314.8	139	338	200	239	1	3.70476	1.96078	2.13038	Hela_transcript_peak_3970
ENST00000268383.7	364	563	200	464	1	2.76206	1.88679	1.87672	Hela_transcript_peak_3971
ENST00000268383.7	1298	1497	200	1398	1	2.76206	1.88679	1.87672	Hela_transcript_peak_3972
ENST00000268482.8	1	200	200	101	1	3.70476	1.96078	2.13038	Hela_transcript_peak_3973
ENST00000268483.8	1058	1455	398	1257	2	4.98499	2.88462	2.98133	Hela_transcript_peak_3974
ENST00000268489.10	1210	1539	330	1375	2	3.38521	2.63158	2.13038	Hela_transcript_peak_3975
ENST00000268489.10	1616	1815	200	1716	1	2.04907	1.75439	1.33904	Hela_transcript_peak_3976
ENST00000268489.10	2918	3117	200	3018	1	2.04907	1.75439	1.33904	Hela_transcript_peak_3977
ENST00000268489.10	3813	4012	200	3913	1	2.04907	1.75439	1.33904	Hela_transcript_peak_3978
ENST00000268489.10	9185	9384	200	9285	1	2.76206	1.88679	1.87672	Hela_transcript_peak_3979
ENST00000268605.11	616	815	200	716	1	3.10847	1.92308	2.08617	Hela_transcript_peak_3980
ENST00000268607.9	79	278	200	179	1	3.10847	1.92308	2.08617	Hela_transcript_peak_3981
ENST00000268607.9	1555	1754	200	1655	1	3.10847	1.92308	2.08617	Hela_transcript_peak_3982
ENST00000268616.8	2223	2422	200	2323	1	2.76206	1.88679	1.87672	Hela_transcript_peak_3983
ENST00000268616.8	3412	3611	200	3512	1	2.76206	1.88679	1.87672	Hela_transcript_peak_3984
ENST00000268616.8	4768	4967	200	4868	1	2.76206	1.88679	1.87672	Hela_transcript_peak_3985
ENST00000268661.8	1214	1413	200	1314	1	3.70476	1.96078	2.13038	Hela_transcript_peak_3986
ENST00000268668.11	239	583	345	411	2	4.46321	2.83019	2.69198	Hela_transcript_peak_3987
ENST00000268673.11	3619	3818	200	3719	1	3.10847	1.92308	2.08617	Hela_transcript_peak_3988
ENST00000268673.11	4145	4344	200	4245	1	3.10847	1.92308	2.08617	Hela_transcript_peak_3989
ENST00000268711.4	268	467	200	368	1	2.51793	1.85185	1.69647	Hela_transcript_peak_3990
ENST00000268711.4	991	1190	200	1091	1	2.51793	1.85185	1.69647	Hela_transcript_peak_3991
ENST00000268711.4	1800	1999	200	1900	1	2.51793	1.85185	1.69647	Hela_transcript_peak_3992
ENST00000268712.8	4731	4930	200	4831	1	3.10847	1.92308	2.08617	Hela_transcript_peak_3993
ENST00000268712.8	5719	5918	200	5819	1	3.10847	1.92308	2.08617	Hela_transcript_peak_3994
ENST00000268717.10	1034	1423	390	1229	3	6.28843	3.77359	4.04867	Hela_transcript_peak_3995
ENST00000268719.8	1037	1236	200	1137	1	3.10847	1.92308	2.08617	Hela_transcript_peak_3996
ENST00000268719.8	3345	3544	200	3445	1	3.10847	1.92308	2.08617	Hela_transcript_peak_3997
ENST00000268758.13	1249	1448	200	1349	1	2.76206	1.88679	1.87672	Hela_transcript_peak_3998
ENST00000268766.11	2952	3151	200	3052	1	3.70476	1.96078	2.13038	Hela_transcript_peak_3999
ENST00000268797.12	709	908	200	809	1	3.70476	1.96078	2.13038	Hela_transcript_peak_4000
ENST00000268802.10	80	279	200	180	1	2.04907	1.75439	1.33904	Hela_transcript_peak_4001
ENST00000268802.10	870	1069	200	970	1	2.04907	1.75439	1.33904	Hela_transcript_peak_4002
ENST00000268802.10	1192	1716	525	1500	2	3.38521	2.63158	2.13038	Hela_transcript_peak_4003
ENST00000268933.8	2041	2240	200	2141	1	2.76206	1.88679	1.87672	Hela_transcript_peak_4004
ENST00000268933.8	2369	2606	238	2488	2	4.46321	2.83019	2.69198	Hela_transcript_peak_4005
ENST00000268942.12	2261	2460	200	2361	1	2.76206	1.88679	1.87672	Hela_transcript_peak_4006
ENST00000268942.12	3250	3449	200	3352	2	4.46321	2.83019	2.69198	Hela_transcript_peak_4007
ENST00000268957.3	1056	1255	200	1156	1	2.76206	1.88679	1.87672	Hela_transcript_peak_4008
ENST00000268989.8	1924	2123	200	2024	1	3.70476	1.96078	2.13038	Hela_transcript_peak_4009
ENST00000269033.7	3471	3670	200	3571	1	2.76206	1.88679	1.87672	Hela_transcript_peak_4010
ENST00000269033.7	5833	6168	336	6001	2	4.46321	2.83019	2.69198	Hela_transcript_peak_4011
ENST00000269080.6	4733	4932	200	4833	1	3.70476	1.96078	2.13038	Hela_transcript_peak_4012
ENST00000269097.8	846	1045	200	946	1	3.70476	1.96078	2.13038	Hela_transcript_peak_4013
ENST00000269122.7	825	1054	230	993	12	12.24544	7.73809	9.57631	Hela_transcript_peak_4014
ENST00000269122.7	1293	1519	227	1323	6	5.05141	4.11765	3.04679	Hela_transcript_peak_4015
ENST00000269122.7	3297	3600	304	3487	4	3.10483	2.94118	2.08617	Hela_transcript_peak_4016
ENST00000269141.8	879	1277	399	1078	2	4.09489	2.77778	2.42574	Hela_transcript_peak_4017
ENST00000269141.8	1643	1842	200	1743	1	2.51793	1.85185	1.69647	Hela_transcript_peak_4018
ENST00000269141.8	2465	2664	200	2565	1	2.51793	1.85185	1.69647	Hela_transcript_peak_4019
ENST00000269142.9	562	761	200	662	1	2.76206	1.88679	1.87672	Hela_transcript_peak_4020
ENST00000269142.9	3266	3465	200	3366	1	2.76206	1.88679	1.87672	Hela_transcript_peak_4021
ENST00000269142.9	4690	4889	200	4790	1	2.76206	1.88679	1.87672	Hela_transcript_peak_4022
ENST00000269159.8	40	239	200	140	1	3.10847	1.92308	2.08617	Hela_transcript_peak_4023
ENST00000269159.8	1178	1377	200	1278	1	3.10847	1.92308	2.08617	Hela_transcript_peak_4024
ENST00000269187.10	1397	1596	200	1497	1	3.10847	1.92308	2.08617	Hela_transcript_peak_4025
ENST00000269187.10	1667	1866	200	1767	1	3.10847	1.92308	2.08617	Hela_transcript_peak_4026
ENST00000269195.5	1285	1493	209	1389	2	3.81064	2.72727	2.19984	Hela_transcript_peak_4027
ENST00000269195.5	3274	3666	393	3470	3	5.4149	3.63636	3.34756	Hela_transcript_peak_4028
ENST00000269197.12	7973	8172	200	8073	1	3.70476	1.96078	2.13038	Hela_transcript_peak_4029
ENST00000269205.5	509	708	200	609	1	3.10847	1.92308	2.08617	Hela_transcript_peak_4030
ENST00000269205.5	848	1047	200	948	1	3.10847	1.92308	2.08617	Hela_transcript_peak_4031
ENST00000269209.7	4661	4860	200	4761	1	3.70476	1.96078	2.13038	Hela_transcript_peak_4032
ENST00000269216.8	73	272	200	173	1	2.76206	1.88679	1.87672	Hela_transcript_peak_4033
ENST00000269216.8	552	751	200	652	1	2.76206	1.88679	1.87672	Hela_transcript_peak_4034
ENST00000269216.8	3115	3314	200	3215	1	2.76206	1.88679	1.87672	Hela_transcript_peak_4035
ENST00000269228.10	741	940	200	841	1	2.76206	1.88679	1.87672	Hela_transcript_peak_4036
ENST00000269228.10	1371	1570	200	1471	1	2.76206	1.88679	1.87672	Hela_transcript_peak_4037
ENST00000269228.10	2280	2479	200	2380	1	2.76206	1.88679	1.87672	Hela_transcript_peak_4038
ENST00000269243.8	876	1075	200	915	1	2.17724	1.78571	1.41845	Hela_transcript_peak_4039
ENST00000269243.8	5954	6153	200	6054	1	2.04907	1.75439	1.33904	Hela_transcript_peak_4040
ENST00000269243.8	6339	6538	200	6439	1	2.04907	1.75439	1.33904	Hela_transcript_peak_4041
ENST00000269321.12	1158	1357	200	1258	1	3.10847	1.92308	2.08617	Hela_transcript_peak_4042
ENST00000269321.12	1535	1734	200	1635	1	3.10847	1.92308	2.08617	Hela_transcript_peak_4043
ENST00000269349.7	62	301	240	182	2	4.09489	2.77778	2.42574	Hela_transcript_peak_4044
ENST00000269349.7	531	925	395	728	2	4.09489	2.77778	2.42574	Hela_transcript_peak_4045
ENST00000269361.11	188	387	200	288	1	3.10847	1.92308	2.08617	Hela_transcript_peak_4046
ENST00000269361.11	425	624	200	525	1	3.10847	1.92308	2.08617	Hela_transcript_peak_4047
ENST00000269373.11	1422	1621	200	1522	1	3.70476	1.96078	2.13038	Hela_transcript_peak_4048
ENST00000269383.8	132	530	399	331	2	4.46321	2.83019	2.69198	Hela_transcript_peak_4049
ENST00000269383.8	954	1153	200	1054	1	2.76206	1.88679	1.87672	Hela_transcript_peak_4050
ENST00000269385.9	738	937	200	838	1	3.70476	1.96078	2.13038	Hela_transcript_peak_4051
ENST00000269391.11	2588	2787	200	2688	1	2.51793	1.85185	1.69647	Hela_transcript_peak_4052
ENST00000269391.11	3180	3379	200	3280	1	2.51793	1.85185	1.69647	Hela_transcript_peak_4053
ENST00000269391.11	3656	3855	200	3756	1	2.51793	1.85185	1.69647	Hela_transcript_peak_4054
ENST00000269392.8	53	252	200	153	1	3.70476	1.96078	2.13038	Hela_transcript_peak_4055
ENST00000269397.9	1	200	200	101	1	2.04907	1.75439	1.33904	Hela_transcript_peak_4056
ENST00000269397.9	614	813	200	714	1	2.04907	1.75439	1.33904	Hela_transcript_peak_4057
ENST00000269397.9	1744	1974	231	1859	2	3.38521	2.63158	2.13038	Hela_transcript_peak_4058
ENST00000269397.9	2101	2352	252	2227	2	3.38521	2.63158	2.13038	Hela_transcript_peak_4059
ENST00000269439.12	1319	1518	200	1419	1	3.10847	1.92308	2.08617	Hela_transcript_peak_4060
ENST00000269439.12	5031	5230	200	5131	1	3.10847	1.92308	2.08617	Hela_transcript_peak_4061
ENST00000269445.10	2297	2524	228	2411	2	4.46321	2.83019	2.69198	Hela_transcript_peak_4062
ENST00000269445.10	3663	3862	200	3763	1	2.76206	1.88679	1.87672	Hela_transcript_peak_4063
ENST00000269499.9	312	511	200	412	1	3.10847	1.92308	2.08617	Hela_transcript_peak_4064
ENST00000269499.9	2572	2771	200	2672	1	3.10847	1.92308	2.08617	Hela_transcript_peak_4065
ENST00000269518.9	2	217	216	110	2	4.46321	2.83019	2.69198	Hela_transcript_peak_4066
ENST00000269571.9	3342	3541	200	3442	1	3.70476	1.96078	2.13038	Hela_transcript_peak_4067
ENST00000269576.6	1075	1324	250	1200	2	3.81064	2.72727	2.19984	Hela_transcript_peak_4068
ENST00000269576.6	1538	1737	200	1638	1	2.32986	1.81818	1.54639	Hela_transcript_peak_4069
ENST00000269576.6	1763	2009	247	1886	2	3.81064	2.72727	2.19984	Hela_transcript_peak_4070
ENST00000269601.10	2087	2286	200	2187	1	3.70476	1.96078	2.13038	Hela_transcript_peak_4071
ENST00000269701.7	1611	1810	200	1711	1	3.10847	1.92308	2.08617	Hela_transcript_peak_4072
ENST00000269701.7	3269	3468	200	3369	1	3.10847	1.92308	2.08617	Hela_transcript_peak_4073
ENST00000269814.8	71	270	200	171	1	3.70476	1.96078	2.13038	Hela_transcript_peak_4074
ENST00000269834.1	2306	2505	200	2406	1	3.70476	1.96078	2.13038	Hela_transcript_peak_4075
ENST00000269856.4	2928	3127	200	3028	1	3.10847	1.92308	2.08617	Hela_transcript_peak_4076
ENST00000269856.4	6242	6441	200	6342	1	3.10847	1.92308	2.08617	Hela_transcript_peak_4077
ENST00000269886.7	1103	1302	200	1203	1	2.76206	1.88679	1.87672	Hela_transcript_peak_4078
ENST00000269886.7	2039	2238	200	2139	1	2.76206	1.88679	1.87672	Hela_transcript_peak_4079
ENST00000269919.11	148	361	214	255	2	4.46321	2.83019	2.69198	Hela_transcript_peak_4080
ENST00000269919.11	1526	1725	200	1603	1	2.51793	1.85185	1.69647	Hela_transcript_peak_4081
ENST00000269919.11	6210	6409	200	6310	1	2.32986	1.81818	1.54639	Hela_transcript_peak_4082
ENST00000269919.11	6680	7081	402	6868	2	4.09489	2.77778	2.42574	Hela_transcript_peak_4083
ENST00000269967.4	1645	1844	200	1745	1	2.76206	1.88679	1.87672	Hela_transcript_peak_4084
ENST00000269967.4	1978	2177	200	2078	1	2.76206	1.88679	1.87672	Hela_transcript_peak_4085
ENST00000269967.4	2713	2912	200	2813	1	2.76206	1.88679	1.87672	Hela_transcript_peak_4086
ENST00000269973.10	221	420	200	321	1	3.70476	1.96078	2.13038	Hela_transcript_peak_4087
ENST00000270001.12	6191	6390	200	6291	1	3.70476	1.96078	2.13038	Hela_transcript_peak_4088
ENST00000270066.11	1349	1548	200	1449	1	3.10847	1.92308	2.08617	Hela_transcript_peak_4089
ENST00000270066.11	4115	4314	200	4215	1	3.10847	1.92308	2.08617	Hela_transcript_peak_4090
ENST00000270112.7	2201	2400	200	2301	1	2.51793	1.85185	1.69647	Hela_transcript_peak_4091
ENST00000270112.7	3333	3532	200	3433	1	2.51793	1.85185	1.69647	Hela_transcript_peak_4092
ENST00000270112.7	5451	5737	287	5594	2	4.09489	2.77778	2.42574	Hela_transcript_peak_4093
ENST00000270139.8	3650	3849	200	3750	1	2.76206	1.88679	1.87672	Hela_transcript_peak_4094
ENST00000270139.8	5871	6075	205	5984	2	4.46321	2.83019	2.69198	Hela_transcript_peak_4095
ENST00000270162.7	3050	3261	212	3065	4	3.76418	3.33333	2.18914	Hela_transcript_peak_4096
ENST00000270176.10	26	225	200	126	1	3.10847	1.92308	2.08617	Hela_transcript_peak_4097
ENST00000270176.10	275	474	200	375	1	3.10847	1.92308	2.08617	Hela_transcript_peak_4098
ENST00000270221.11	208	407	200	308	1	3.10847	1.92308	2.08617	Hela_transcript_peak_4099
ENST00000270221.11	432	631	200	532	1	3.10847	1.92308	2.08617	Hela_transcript_peak_4100
ENST00000270223.7	726	925	200	826	1	2.51793	1.85185	1.69647	Hela_transcript_peak_4101
ENST00000270223.7	1574	1773	200	1674	1	2.51793	1.85185	1.69647	Hela_transcript_peak_4102
ENST00000270225.11	240	439	200	340	1	2.76206	1.88679	1.87672	Hela_transcript_peak_4103
ENST00000270225.11	927	1128	202	1028	2	4.46321	2.83019	2.69198	Hela_transcript_peak_4104
ENST00000270233.11	74	273	200	174	1	3.70476	1.96078	2.13038	Hela_transcript_peak_4105
ENST00000270301.11	2450	2649	200	2550	1	3.10847	1.92308	2.08617	Hela_transcript_peak_4106
ENST00000270301.11	3385	3584	200	3485	1	3.10847	1.92308	2.08617	Hela_transcript_peak_4107
ENST00000270357.10	210	409	200	310	1	3.10847	1.92308	2.08617	Hela_transcript_peak_4108
ENST00000270357.10	1848	2047	200	1948	1	3.10847	1.92308	2.08617	Hela_transcript_peak_4109
ENST00000270451.6	98	297	200	198	1	3.10847	1.92308	2.08617	Hela_transcript_peak_4110
ENST00000270458.2	895	1094	200	995	1	3.10847	1.92308	2.08617	Hela_transcript_peak_4111
ENST00000270458.2	4338	4537	200	4438	1	2.76206	1.88679	1.87672	Hela_transcript_peak_4112
ENST00000270458.2	7145	7344	200	7245	1	3.10847	1.92308	2.08617	Hela_transcript_peak_4113
ENST00000270460.10	607	806	200	707	1	2.51793	1.85185	1.69647	Hela_transcript_peak_4114
ENST00000270460.10	960	1159	200	1060	1	2.51793	1.85185	1.69647	Hela_transcript_peak_4115
ENST00000270460.10	1386	1585	200	1486	1	2.51793	1.85185	1.69647	Hela_transcript_peak_4116
ENST00000270460.10	7045	7244	200	7145	1	3.70476	1.96078	2.13038	Hela_transcript_peak_4117
ENST00000270502.7	573	772	200	673	1	3.70476	1.96078	2.13038	Hela_transcript_peak_4118
ENST00000270517.12	1009	1208	200	1109	1	3.70476	1.96078	2.13038	Hela_transcript_peak_4119
ENST00000270538.8	431	630	200	531	1	2.76206	1.88679	1.87672	Hela_transcript_peak_4120
ENST00000270538.8	944	1326	383	1135	2	4.46321	2.83019	2.69198	Hela_transcript_peak_4121
ENST00000270586.8	171	370	200	271	1	3.10847	1.92308	2.08617	Hela_transcript_peak_4122
ENST00000270617.8	1282	1481	200	1382	1	2.76206	1.88679	1.87672	Hela_transcript_peak_4123
ENST00000270617.8	2563	2782	220	2673	2	4.46321	2.83019	2.69198	Hela_transcript_peak_4124
ENST00000270625.7	34	336	303	169	7	10.63276	6.77966	8.0337	Hela_transcript_peak_4125
ENST00000270645.8	1012	1211	200	1112	1	3.70476	1.96078	2.13038	Hela_transcript_peak_4126
ENST00000270649.11	16	215	200	116	1	2.32986	1.81818	1.54639	Hela_transcript_peak_4127
ENST00000270649.11	1784	1983	200	1884	1	2.32986	1.81818	1.54639	Hela_transcript_peak_4128
ENST00000270649.11	3252	3451	200	3352	1	2.32986	1.81818	1.54639	Hela_transcript_peak_4129
ENST00000270649.11	3748	3964	217	3856	2	3.81064	2.72727	2.19984	Hela_transcript_peak_4130
ENST00000270708.12	86	285	200	186	1	3.10847	1.92308	2.08617	Hela_transcript_peak_4131
ENST00000270708.12	390	589	200	490	1	3.10847	1.92308	2.08617	Hela_transcript_peak_4132
ENST00000270747.8	1090	1488	399	1289	4	7.11533	4.54545	4.79178	Hela_transcript_peak_4133
ENST00000270747.8	2343	2542	200	2443	1	2.32986	1.81818	1.54639	Hela_transcript_peak_4134
ENST00000270776.13	913	1387	475	1165	3	3.6884	3.125	2.13038	Hela_transcript_peak_4135
ENST00000270812.6	10	209	200	110	1	3.70476	1.96078	2.13038	Hela_transcript_peak_4136
ENST00000270815.5	299	498	200	399	1	3.10847	1.92308	2.08617	Hela_transcript_peak_4137
ENST00000270815.5	2290	2489	200	2390	1	3.10847	1.92308	2.08617	Hela_transcript_peak_4138
ENST00000271002.14	421	620	200	521	1	3.70476	1.96078	2.13038	Hela_transcript_peak_4139
ENST00000271064.12	44	243	200	144	1	3.70476	1.96078	2.13038	Hela_transcript_peak_4140
ENST00000271234.11	3210	3409	200	3310	1	3.70476	1.96078	2.13038	Hela_transcript_peak_4141
ENST00000271277.11	2258	2457	200	2358	1	3.10847	1.92308	2.08617	Hela_transcript_peak_4142
ENST00000271277.11	3911	4110	200	4011	1	3.10847	1.92308	2.08617	Hela_transcript_peak_4143
ENST00000271324.6	63	262	200	163	1	3.70476	1.96078	2.13038	Hela_transcript_peak_4144
ENST00000271332.4	8421	8620	200	8521	1	2.17724	1.78571	1.41845	Hela_transcript_peak_4145
ENST00000271373.9	242	441	200	342	1	3.10847	1.92308	2.08617	Hela_transcript_peak_4146
ENST00000271373.9	714	913	200	814	1	3.10847	1.92308	2.08617	Hela_transcript_peak_4147
ENST00000271375.7	97	511	415	197	1	2.17724	1.78571	1.41845	Hela_transcript_peak_4148
ENST00000271375.7	1469	1668	200	1569	1	2.04907	1.75439	1.33904	Hela_transcript_peak_4149
ENST00000271375.7	9435	9653	219	9500	8	10.64464	7.03125	8.04351	Hela_transcript_peak_4150
ENST00000271411.8	3385	3584	200	3485	1	3.70476	1.96078	2.13038	Hela_transcript_peak_4151
ENST00000271469.7	227	440	214	334	2	4.46321	2.83019	2.69198	Hela_transcript_peak_4152
ENST00000271469.7	1919	2118	200	2019	1	2.76206	1.88679	1.87672	Hela_transcript_peak_4153
ENST00000271526.9	91	290	200	191	1	3.10847	1.92308	2.08617	Hela_transcript_peak_4154
ENST00000271628.9	128	327	200	228	1	3.70476	1.96078	2.13038	Hela_transcript_peak_4155
ENST00000271636.12	3010	3209	200	3110	1	3.70476	1.96078	2.13038	Hela_transcript_peak_4156
ENST00000271638.3	28	563	536	408	3	5.4149	3.63636	3.34756	Hela_transcript_peak_4157
ENST00000271640.9	2757	2956	200	2857	1	3.10847	1.92308	2.08617	Hela_transcript_peak_4158
ENST00000271643.8	341	540	200	441	1	3.70476	1.96078	2.13038	Hela_transcript_peak_4159
ENST00000271690.12	2009	2295	287	2152	3	6.28843	3.77359	4.04867	Hela_transcript_peak_4160
ENST00000271715.7	2982	3242	261	3112	2	4.98499	2.88462	2.98133	Hela_transcript_peak_4161
ENST00000271732.8	195	394	200	295	1	3.10847	1.92308	2.08617	Hela_transcript_peak_4162
ENST00000271732.8	2830	3029	200	2930	1	3.10847	1.92308	2.08617	Hela_transcript_peak_4163
ENST00000271764.7	35	421	387	228	2	4.09489	2.77778	2.42574	Hela_transcript_peak_4164
ENST00000271764.7	1132	1331	200	1232	1	2.51793	1.85185	1.69647	Hela_transcript_peak_4165
ENST00000271764.7	1653	1852	200	1753	1	2.51793	1.85185	1.69647	Hela_transcript_peak_4166
ENST00000271843.9	65	264	200	165	1	3.10847	1.92308	2.08617	Hela_transcript_peak_4167
ENST00000271843.9	880	1079	200	980	1	3.10847	1.92308	2.08617	Hela_transcript_peak_4168
ENST00000271854.3	31	230	200	131	1	3.70476	1.96078	2.13038	Hela_transcript_peak_4169
ENST00000271883.9	650	849	200	750	1	3.70476	1.96078	2.13038	Hela_transcript_peak_4170
ENST00000272065.10	968	1167	200	1068	1	3.70476	1.96078	2.13038	Hela_transcript_peak_4171
ENST00000272091.8	591	790	200	629	2	3.0707	2.54237	2.08617	Hela_transcript_peak_4172
ENST00000272102.10	598	797	200	698	1	2.32986	1.81818	1.54639	Hela_transcript_peak_4173
ENST00000272102.10	892	1107	216	1000	2	3.81064	2.72727	2.19984	Hela_transcript_peak_4174
ENST00000272102.10	1232	1542	311	1387	2	3.81064	2.72727	2.19984	Hela_transcript_peak_4175
ENST00000272139.5	147	346	200	247	1	3.70476	1.96078	2.13038	Hela_transcript_peak_4176
ENST00000272163.9	1142	1425	284	1284	2	4.09489	2.77778	2.42574	Hela_transcript_peak_4177
ENST00000272163.9	2700	2899	200	2800	1	2.51793	1.85185	1.69647	Hela_transcript_peak_4178
ENST00000272163.9	3415	3614	200	3515	1	2.51793	1.85185	1.69647	Hela_transcript_peak_4179
ENST00000272167.9	37	236	200	137	1	3.10847	1.92308	2.08617	Hela_transcript_peak_4180
ENST00000272167.9	976	1175	200	1076	1	3.10847	1.92308	2.08617	Hela_transcript_peak_4181
ENST00000272193.10	1324	1523	200	1424	1	3.70476	1.96078	2.13038	Hela_transcript_peak_4182
ENST00000272217.7	13	212	200	113	1	3.70476	1.96078	2.13038	Hela_transcript_peak_4183
ENST00000272227.7	189	388	200	289	1	2.32986	1.81818	1.54639	Hela_transcript_peak_4184
ENST00000272227.7	593	792	200	693	1	2.32986	1.81818	1.54639	Hela_transcript_peak_4185
ENST00000272227.7	1099	1484	386	1292	2	3.81064	2.72727	2.19984	Hela_transcript_peak_4186
ENST00000272227.7	1693	1892	200	1793	1	2.32986	1.81818	1.54639	Hela_transcript_peak_4187
ENST00000272233.5	26	247	222	129	7	7.34038	5.40541	5.0066	Hela_transcript_peak_4188
ENST00000272233.5	643	842	200	661	4	3.84567	3.37838	2.23461	Hela_transcript_peak_4189
ENST00000272238.9	1970	2246	277	2108	2	3.81064	2.72727	2.19984	Hela_transcript_peak_4190
ENST00000272238.9	2814	3126	313	2970	3	5.4149	3.63636	3.34756	Hela_transcript_peak_4191
ENST00000272249.7	778	977	200	878	1	3.70476	1.96078	2.13038	Hela_transcript_peak_4192
ENST00000272252.10	86	285	200	186	1	3.70476	1.96078	2.13038	Hela_transcript_peak_4193
ENST00000272274.8	1	200	200	101	1	3.70476	1.96078	2.13038	Hela_transcript_peak_4194
ENST00000272286.4	4455	4654	200	4555	1	3.70476	1.96078	2.13038	Hela_transcript_peak_4195
ENST00000272298.12	250	449	200	350	1	2.51793	1.85185	1.69647	Hela_transcript_peak_4196
ENST00000272298.12	702	1125	424	1018	2	4.09489	2.77778	2.42574	Hela_transcript_peak_4197
ENST00000272317.10	636	866	231	738	8	12.33261	7.62712	9.65466	Hela_transcript_peak_4198
ENST00000272322.9	230	429	200	330	1	3.10847	1.92308	2.08617	Hela_transcript_peak_4199
ENST00000272322.9	682	881	200	782	1	3.10847	1.92308	2.08617	Hela_transcript_peak_4200
ENST00000272342.5	1018	1217	200	1118	1	3.70476	1.96078	2.13038	Hela_transcript_peak_4201
ENST00000272348.7	60	484	425	244	2	4.46321	2.83019	2.69198	Hela_transcript_peak_4202
ENST00000272369.14	449	648	200	549	1	2.51793	1.85185	1.69647	Hela_transcript_peak_4203
ENST00000272369.14	747	1026	280	887	2	4.09489	2.77778	2.42574	Hela_transcript_peak_4204
ENST00000272369.14	1700	1899	200	1800	1	2.51793	1.85185	1.69647	Hela_transcript_peak_4205
ENST00000272402.2	539	738	200	639	1	2.32986	1.81818	1.54639	Hela_transcript_peak_4206
ENST00000272402.2	1589	1890	302	1740	3	5.4149	3.63636	3.34756	Hela_transcript_peak_4207
ENST00000272402.2	3256	3455	200	3356	1	2.32986	1.81818	1.54639	Hela_transcript_peak_4208
ENST00000272418.7	227	426	200	327	1	2.32986	1.81818	1.54639	Hela_transcript_peak_4209
ENST00000272418.7	1249	1448	200	1349	1	2.32986	1.81818	1.54639	Hela_transcript_peak_4210
ENST00000272418.7	1832	2033	202	1933	3	5.4149	3.63636	3.34756	Hela_transcript_peak_4211
ENST00000272427.10	4112	4311	200	4212	1	3.10847	1.92308	2.08617	Hela_transcript_peak_4212
ENST00000272427.10	4618	4817	200	4718	1	3.10847	1.92308	2.08617	Hela_transcript_peak_4213
ENST00000272430.9	359	558	200	459	1	3.70476	1.96078	2.13038	Hela_transcript_peak_4214
ENST00000272444.7	426	817	392	622	3	6.28843	3.77359	4.04867	Hela_transcript_peak_4215
ENST00000272519.10	877	1076	200	977	1	2.76206	1.88679	1.87672	Hela_transcript_peak_4216
ENST00000272519.10	1510	1709	200	1610	1	2.76206	1.88679	1.87672	Hela_transcript_peak_4217
ENST00000272519.10	1918	2117	200	2018	1	2.76206	1.88679	1.87672	Hela_transcript_peak_4218
ENST00000272542.8	389	609	221	499	2	3.81064	2.72727	2.19984	Hela_transcript_peak_4219
ENST00000272542.8	666	865	200	766	1	2.32986	1.81818	1.54639	Hela_transcript_peak_4220
ENST00000272542.8	1233	1432	200	1333	1	2.32986	1.81818	1.54639	Hela_transcript_peak_4221
ENST00000272542.8	1737	1936	200	1837	1	2.32986	1.81818	1.54639	Hela_transcript_peak_4222
ENST00000272570.9	61	260	200	161	1	3.70476	1.96078	2.13038	Hela_transcript_peak_4223
ENST00000272638.14	28	227	200	128	1	2.76206	1.88679	1.87672	Hela_transcript_peak_4224
ENST00000272638.14	1797	1996	200	1897	1	2.76206	1.88679	1.87672	Hela_transcript_peak_4225
ENST00000272638.14	2482	2681	200	2582	1	2.76206	1.88679	1.87672	Hela_transcript_peak_4226
ENST00000272647.9	296	495	200	396	1	3.10847	1.92308	2.08617	Hela_transcript_peak_4227
ENST00000272748.9	1308	1507	200	1408	1	3.10847	1.92308	2.08617	Hela_transcript_peak_4228
ENST00000272748.9	5418	5617	200	5518	1	3.10847	1.92308	2.08617	Hela_transcript_peak_4229
ENST00000272793.9	1524	1723	200	1624	1	2.76206	1.88679	1.87672	Hela_transcript_peak_4230
ENST00000272793.9	4916	5115	200	5012	1	2.51793	1.85185	1.69647	Hela_transcript_peak_4231
ENST00000272793.9	7421	7620	200	7521	1	3.10847	1.92308	2.08617	Hela_transcript_peak_4232
ENST00000272797.8	523	722	200	623	1	3.70476	1.96078	2.13038	Hela_transcript_peak_4233
ENST00000272928.4	653	852	200	753	1	2.51793	1.85185	1.69647	Hela_transcript_peak_4234
ENST00000272928.4	1122	1321	200	1222	1	2.51793	1.85185	1.69647	Hela_transcript_peak_4235
ENST00000272928.4	1352	1551	200	1452	1	2.51793	1.85185	1.69647	Hela_transcript_peak_4236
ENST00000272928.4	1654	1853	200	1754	1	2.51793	1.85185	1.69647	Hela_transcript_peak_4237
ENST00000272937.10	463	662	200	563	1	3.70476	1.96078	2.13038	Hela_transcript_peak_4238
ENST00000273009.10	6	205	200	106	1	3.70476	1.96078	2.13038	Hela_transcript_peak_4239
ENST00000273038.7	1833	2032	200	1933	1	2.76206	1.88679	1.87672	Hela_transcript_peak_4240
ENST00000273038.7	3254	3482	229	3368	2	4.46321	2.83019	2.69198	Hela_transcript_peak_4241
ENST00000273047.9	754	953	200	854	1	2.76206	1.88679	1.87672	Hela_transcript_peak_4242
ENST00000273047.9	1624	2012	389	1818	2	4.46321	2.83019	2.69198	Hela_transcript_peak_4243
ENST00000273064.10	491	690	200	591	1	3.10847	1.92308	2.08617	Hela_transcript_peak_4244
ENST00000273064.10	2994	3193	200	3094	1	3.10847	1.92308	2.08617	Hela_transcript_peak_4245
ENST00000273130.9	317	516	200	417	1	3.10847	1.92308	2.08617	Hela_transcript_peak_4246
ENST00000273130.9	1060	1259	200	1160	1	3.10847	1.92308	2.08617	Hela_transcript_peak_4247
ENST00000273153.10	15	214	200	115	1	3.10847	1.92308	2.08617	Hela_transcript_peak_4248
ENST00000273153.10	1591	1790	200	1691	1	3.10847	1.92308	2.08617	Hela_transcript_peak_4249
ENST00000273158.9	82	281	200	182	1	3.10847	1.92308	2.08617	Hela_transcript_peak_4250
ENST00000273158.9	1681	1880	200	1781	1	3.10847	1.92308	2.08617	Hela_transcript_peak_4251
ENST00000273183.7	183	393	211	288	2	4.98499	2.88462	2.98133	Hela_transcript_peak_4252
ENST00000273221.8	1293	1492	200	1393	1	2.51793	1.85185	1.69647	Hela_transcript_peak_4253
ENST00000273221.8	2499	2698	200	2599	1	2.51793	1.85185	1.69647	Hela_transcript_peak_4254
ENST00000273221.8	3936	4135	200	4036	1	2.51793	1.85185	1.69647	Hela_transcript_peak_4255
ENST00000273221.8	4460	4659	200	4560	1	2.51793	1.85185	1.69647	Hela_transcript_peak_4256
ENST00000273223.10	27	251	225	139	2	3.81064	2.72727	2.19984	Hela_transcript_peak_4257
ENST00000273223.10	359	567	209	491	3	5.4149	3.63636	3.34756	Hela_transcript_peak_4258
ENST00000273258.4	367	733	367	550	2	4.98499	2.88462	2.98133	Hela_transcript_peak_4259
ENST00000273261.7	675	874	200	775	1	3.70476	1.96078	2.13038	Hela_transcript_peak_4260
ENST00000273308.9	540	877	338	709	3	6.28843	3.77359	4.04867	Hela_transcript_peak_4261
ENST00000273317.5	553	752	200	653	1	2.76206	1.88679	1.87672	Hela_transcript_peak_4262
ENST00000273317.5	3608	3807	200	3708	1	2.76206	1.88679	1.87672	Hela_transcript_peak_4263
ENST00000273317.5	4674	4873	200	4774	1	2.76206	1.88679	1.87672	Hela_transcript_peak_4264
ENST00000273342.8	196	395	200	296	1	2.76206	1.88679	1.87672	Hela_transcript_peak_4265
ENST00000273342.8	2113	2401	289	2257	2	4.46321	2.83019	2.69198	Hela_transcript_peak_4266
ENST00000273359.8	763	962	200	863	1	3.10847	1.92308	2.08617	Hela_transcript_peak_4267
ENST00000273359.8	1951	2150	200	2051	1	3.10847	1.92308	2.08617	Hela_transcript_peak_4268
ENST00000273375.7	2291	2490	200	2391	1	3.70476	1.96078	2.13038	Hela_transcript_peak_4269
ENST00000273398.8	2268	2473	206	2369	5	6.66521	4.83871	4.39716	Hela_transcript_peak_4270
ENST00000273435.9	289	488	200	389	1	2.76206	1.88679	1.87672	Hela_transcript_peak_4271
ENST00000273435.9	542	741	200	642	1	2.76206	1.88679	1.87672	Hela_transcript_peak_4272
ENST00000273435.9	1092	1291	200	1192	1	2.76206	1.88679	1.87672	Hela_transcript_peak_4273
ENST00000273480.4	910	1109	200	1010	1	3.70476	1.96078	2.13038	Hela_transcript_peak_4274
ENST00000273482.10	2250	2449	200	2350	1	3.70476	1.96078	2.13038	Hela_transcript_peak_4275
ENST00000273550.12	32	407	376	209	6	7.11097	5.22388	4.79178	Hela_transcript_peak_4276
ENST00000273550.12	677	1073	397	875	7	8.48469	5.97015	6.02816	Hela_transcript_peak_4277
ENST00000273582.9	37	236	200	137	1	2.51793	1.85185	1.69647	Hela_transcript_peak_4278
ENST00000273582.9	944	1143	200	1044	1	2.51793	1.85185	1.69647	Hela_transcript_peak_4279
ENST00000273582.9	1834	2033	200	1934	1	2.51793	1.85185	1.69647	Hela_transcript_peak_4280
ENST00000273582.9	4707	4906	200	4807	1	2.51793	1.85185	1.69647	Hela_transcript_peak_4281
ENST00000273590.3	5	204	200	105	1	3.10847	1.92308	2.08617	Hela_transcript_peak_4282
ENST00000273590.3	1831	2030	200	1931	1	3.10847	1.92308	2.08617	Hela_transcript_peak_4283
ENST00000273666.10	8639	8886	248	8763	2	4.98499	2.88462	2.98133	Hela_transcript_peak_4284
ENST00000273668.7	416	615	200	516	1	3.70476	1.96078	2.13038	Hela_transcript_peak_4285
ENST00000273854.7	486	685	200	586	1	3.70476	1.96078	2.13038	Hela_transcript_peak_4286
ENST00000273854.7	7476	7675	200	7576	1	3.70476	1.96078	2.13038	Hela_transcript_peak_4287
ENST00000273905.6	494	693	200	594	1	3.70476	1.96078	2.13038	Hela_transcript_peak_4288
ENST00000273920.8	784	983	200	884	1	3.70476	1.96078	2.13038	Hela_transcript_peak_4289
ENST00000273968.5	741	976	236	860	10	15.3694	9.16667	12.57889	Hela_transcript_peak_4290
ENST00000273980.9	214	413	200	314	1	3.70476	1.96078	2.13038	Hela_transcript_peak_4291
ENST00000273980.9	5713	5912	200	5813	1	3.70476	1.96078	2.13038	Hela_transcript_peak_4292
ENST00000273986.10	150	349	200	250	1	3.10847	1.92308	2.08617	Hela_transcript_peak_4293
ENST00000273986.10	1612	1811	200	1712	1	3.10847	1.92308	2.08617	Hela_transcript_peak_4294
ENST00000274026.10	289	532	244	411	2	4.46321	2.83019	2.69198	Hela_transcript_peak_4295
ENST00000274026.10	1428	1627	200	1528	1	2.76206	1.88679	1.87672	Hela_transcript_peak_4296
ENST00000274031.7	1787	1986	200	1927	3	3.6884	3.125	2.13038	Hela_transcript_peak_4297
ENST00000274054.3	175	374	200	275	1	3.10847	1.92308	2.08617	Hela_transcript_peak_4298
ENST00000274054.3	1349	1548	200	1449	1	3.10847	1.92308	2.08617	Hela_transcript_peak_4299
ENST00000274063.5	952	1151	200	1052	1	3.70476	1.96078	2.13038	Hela_transcript_peak_4300
ENST00000274065.9	1	225	225	113	2	4.09489	2.77778	2.42574	Hela_transcript_peak_4301
ENST00000274134.5	111	310	200	211	1	3.70476	1.96078	2.13038	Hela_transcript_peak_4302
ENST00000274137.9	179	580	402	361	13	18.38224	10.76923	15.52207	Hela_transcript_peak_4303
ENST00000274140.10	5464	5835	372	5650	3	2.95812	2.77778	2.06846	Hela_transcript_peak_4304
ENST00000274181.7	1345	1544	200	1445	1	3.70476	1.96078	2.13038	Hela_transcript_peak_4305
ENST00000274192.7	237	436	200	337	1	2.76206	1.88679	1.87672	Hela_transcript_peak_4306
ENST00000274192.7	632	831	200	732	1	2.76206	1.88679	1.87672	Hela_transcript_peak_4307
ENST00000274192.7	4679	4878	200	4779	1	2.51793	1.85185	1.69647	Hela_transcript_peak_4308
ENST00000274192.7	6452	6651	200	6552	1	3.10847	1.92308	2.08617	Hela_transcript_peak_4309
ENST00000274203.13	12	211	200	126	3	4.24534	3.33333	2.56919	Hela_transcript_peak_4310
ENST00000274203.13	8024	8223	200	8121	3	4.61917	3.44828	2.83753	Hela_transcript_peak_4311
ENST00000274203.13	9996	10195	200	10096	1	2.17724	1.78571	1.41845	Hela_transcript_peak_4312
ENST00000274217.4	30	229	200	130	1	2.76206	1.88679	1.87672	Hela_transcript_peak_4313
ENST00000274217.4	1172	1371	200	1272	1	2.76206	1.88679	1.87672	Hela_transcript_peak_4314
ENST00000274217.4	1557	1756	200	1657	1	2.76206	1.88679	1.87672	Hela_transcript_peak_4315
ENST00000274242.10	108	434	327	288	28	31.61218	14.64646	28.50768	Hela_transcript_peak_4316
ENST00000274242.10	5282	5481	200	5376	4	3.61135	3.24675	2.13038	Hela_transcript_peak_4317
ENST00000274254.9	1257	1456	200	1357	1	3.70476	1.96078	2.13038	Hela_transcript_peak_4318
ENST00000274255.10	167	366	200	267	1	2.32986	1.81818	1.54639	Hela_transcript_peak_4319
ENST00000274255.10	680	879	200	780	1	2.32986	1.81818	1.54639	Hela_transcript_peak_4320
ENST00000274255.10	1179	1378	200	1279	1	2.32986	1.81818	1.54639	Hela_transcript_peak_4321
ENST00000274255.10	1931	2130	200	2031	1	2.32986	1.81818	1.54639	Hela_transcript_peak_4322
ENST00000274255.10	3166	3365	200	3266	1	2.32986	1.81818	1.54639	Hela_transcript_peak_4323
ENST00000274276.8	2924	3123	200	3090	3	3.6884	3.125	2.13038	Hela_transcript_peak_4324
ENST00000274289.8	6	226	221	116	2	3.38521	2.63158	2.13038	Hela_transcript_peak_4325
ENST00000274289.8	691	998	308	845	2	3.38521	2.63158	2.13038	Hela_transcript_peak_4326
ENST00000274289.8	1455	1654	200	1555	1	2.04907	1.75439	1.33904	Hela_transcript_peak_4327
ENST00000274289.8	2091	2290	200	2191	1	2.04907	1.75439	1.33904	Hela_transcript_peak_4328
ENST00000274327.11	1340	1733	394	1537	2	4.98499	2.88462	2.98133	Hela_transcript_peak_4329
ENST00000274341.8	2479	2678	200	2579	1	3.70476	1.96078	2.13038	Hela_transcript_peak_4330
ENST00000274364.11	753	952	200	853	1	2.51793	1.85185	1.69647	Hela_transcript_peak_4331
ENST00000274364.11	1454	1653	200	1554	1	2.51793	1.85185	1.69647	Hela_transcript_peak_4332
ENST00000274364.11	2081	2280	200	2181	1	2.51793	1.85185	1.69647	Hela_transcript_peak_4333
ENST00000274364.11	4375	4574	200	4475	1	2.51793	1.85185	1.69647	Hela_transcript_peak_4334
ENST00000274376.10	2234	2433	200	2334	1	3.70476	1.96078	2.13038	Hela_transcript_peak_4335
ENST00000274400.9	3841	4040	200	3941	1	3.70476	1.96078	2.13038	Hela_transcript_peak_4336
ENST00000274456.6	148	347	200	248	1	3.70476	1.96078	2.13038	Hela_transcript_peak_4337
ENST00000274457.5	1104	1303	200	1204	1	2.51793	1.85185	1.69647	Hela_transcript_peak_4338
ENST00000274457.5	2889	3088	200	2989	1	2.51793	1.85185	1.69647	Hela_transcript_peak_4339
ENST00000274457.5	3357	3556	200	3457	1	2.51793	1.85185	1.69647	Hela_transcript_peak_4340
ENST00000274457.5	5042	5241	200	5142	1	2.51793	1.85185	1.69647	Hela_transcript_peak_4341
ENST00000274496.10	1065	1264	200	1165	1	3.10847	1.92308	2.08617	Hela_transcript_peak_4342
ENST00000274496.10	2385	2584	200	2485	1	3.10847	1.92308	2.08617	Hela_transcript_peak_4343
ENST00000274498.9	17	216	200	117	1	3.70476	1.96078	2.13038	Hela_transcript_peak_4344
ENST00000274542.6	2637	2836	200	2737	1	3.70476	1.96078	2.13038	Hela_transcript_peak_4345
ENST00000274562.13	376	575	200	476	1	2.76206	1.88679	1.87672	Hela_transcript_peak_4346
ENST00000274562.13	1193	1392	200	1293	1	2.76206	1.88679	1.87672	Hela_transcript_peak_4347
ENST00000274562.13	1932	2131	200	2032	1	2.76206	1.88679	1.87672	Hela_transcript_peak_4348
ENST00000274605.6	1431	1630	200	1531	1	3.10847	1.92308	2.08617	Hela_transcript_peak_4349
ENST00000274605.6	1781	1980	200	1881	1	3.10847	1.92308	2.08617	Hela_transcript_peak_4350
ENST00000274606.7	215	414	200	315	1	3.10847	1.92308	2.08617	Hela_transcript_peak_4351
ENST00000274695.8	1769	1968	200	1869	1	3.10847	1.92308	2.08617	Hela_transcript_peak_4352
ENST00000274695.8	3056	3255	200	3156	1	3.10847	1.92308	2.08617	Hela_transcript_peak_4353
ENST00000274711.7	409	650	242	530	2	4.98499	2.88462	2.98133	Hela_transcript_peak_4354
ENST00000274787.3	394	654	261	574	2	4.98499	2.88462	2.98133	Hela_transcript_peak_4355
ENST00000274811.9	1116	1328	213	1222	2	4.09489	2.77778	2.42574	Hela_transcript_peak_4356
ENST00000274811.9	2284	2491	208	2388	2	4.09489	2.77778	2.42574	Hela_transcript_peak_4357
ENST00000274813.4	786	985	200	886	1	3.10847	1.92308	2.08617	Hela_transcript_peak_4358
ENST00000274813.4	1160	1359	200	1260	1	3.10847	1.92308	2.08617	Hela_transcript_peak_4359
ENST00000274849.3	902	1242	341	1072	2	4.98499	2.88462	2.98133	Hela_transcript_peak_4360
ENST00000275015.9	267	466	200	367	1	3.70476	1.96078	2.13038	Hela_transcript_peak_4361
ENST00000275034.5	734	945	212	747	3	3.6884	3.125	2.13038	Hela_transcript_peak_4362
ENST00000275034.5	7392	7657	266	7500	3	4.61917	3.44828	2.83753	Hela_transcript_peak_4363
ENST00000275034.5	10378	10577	200	10478	1	2.51793	1.85185	1.69647	Hela_transcript_peak_4364
ENST00000275036.11	489	688	200	589	1	3.70476	1.96078	2.13038	Hela_transcript_peak_4365
ENST00000275053.8	3849	4048	200	3949	1	3.10847	1.92308	2.08617	Hela_transcript_peak_4366
ENST00000275053.8	7322	7521	200	7422	1	3.10847	1.92308	2.08617	Hela_transcript_peak_4367
ENST00000275072.5	4055	4254	200	4155	1	3.70476	1.96078	2.13038	Hela_transcript_peak_4368
ENST00000275080.11	121	328	208	216	6	8.98384	5.9322	6.48098	Hela_transcript_peak_4369
ENST00000275230.5	952	1167	216	1060	2	4.98499	2.88462	2.98133	Hela_transcript_peak_4370
ENST00000275233.12	5479	5678	200	5579	1	3.70476	1.96078	2.13038	Hela_transcript_peak_4371
ENST00000275300.3	343	542	200	443	1	2.51793	1.85185	1.69647	Hela_transcript_peak_4372
ENST00000275300.3	915	1114	200	1015	1	2.51793	1.85185	1.69647	Hela_transcript_peak_4373
ENST00000275300.3	2182	2381	200	2282	1	2.51793	1.85185	1.69647	Hela_transcript_peak_4374
ENST00000275300.3	2783	2982	200	2883	1	2.51793	1.85185	1.69647	Hela_transcript_peak_4375
ENST00000275358.8	3858	4057	200	3958	1	3.70476	1.96078	2.13038	Hela_transcript_peak_4376
ENST00000275364.8	655	854	200	755	1	3.10847	1.92308	2.08617	Hela_transcript_peak_4377
ENST00000275364.8	1153	1352	200	1253	1	3.10847	1.92308	2.08617	Hela_transcript_peak_4378
ENST00000275418.12	37	236	200	137	1	3.10847	1.92308	2.08617	Hela_transcript_peak_4379
ENST00000275418.12	2569	2768	200	2669	1	3.10847	1.92308	2.08617	Hela_transcript_peak_4380
ENST00000275493.7	6168	6367	200	6268	1	2.04907	1.75439	1.33904	Hela_transcript_peak_4381
ENST00000275493.7	7453	7652	200	7553	1	2.04907	1.75439	1.33904	Hela_transcript_peak_4382
ENST00000275493.7	7687	7907	221	7797	2	3.38521	2.63158	2.13038	Hela_transcript_peak_4383
ENST00000275493.7	8053	8252	200	8153	1	2.04907	1.75439	1.33904	Hela_transcript_peak_4384
ENST00000275493.7	8319	8518	200	8419	1	2.04907	1.75439	1.33904	Hela_transcript_peak_4385
ENST00000275493.7	8597	8796	200	8697	1	2.04907	1.75439	1.33904	Hela_transcript_peak_4386
ENST00000275517.8	1957	2448	492	2115	5	7.12547	5	4.79693	Hela_transcript_peak_4387
ENST00000275521.10	5	204	200	105	1	2.76206	1.88679	1.87672	Hela_transcript_peak_4388
ENST00000275521.10	1382	1763	382	1573	2	4.46321	2.83019	2.69198	Hela_transcript_peak_4389
ENST00000275560.4	1563	1762	200	1663	1	3.70476	1.96078	2.13038	Hela_transcript_peak_4390
ENST00000275603.9	37	466	430	207	7	8.90417	6.15385	6.40757	Hela_transcript_peak_4391
ENST00000275605.8	80	279	200	180	1	3.70476	1.96078	2.13038	Hela_transcript_peak_4392
ENST00000275732.5	355	554	200	455	1	2.51793	1.85185	1.69647	Hela_transcript_peak_4393
ENST00000275732.5	858	1057	200	958	1	2.32986	1.81818	1.54639	Hela_transcript_peak_4394
ENST00000275732.5	2449	2648	200	2549	1	2.32986	1.81818	1.54639	Hela_transcript_peak_4395
ENST00000275732.5	3066	3265	200	3166	1	2.32986	1.81818	1.54639	Hela_transcript_peak_4396
ENST00000275732.5	5367	5566	200	5467	1	2.51793	1.85185	1.69647	Hela_transcript_peak_4397
ENST00000275766.2	59	442	384	251	2	4.46321	2.83019	2.69198	Hela_transcript_peak_4398
ENST00000275766.2	560	759	200	660	1	2.76206	1.88679	1.87672	Hela_transcript_peak_4399
ENST00000275767.3	87	286	200	187	1	2.76206	1.88679	1.87672	Hela_transcript_peak_4400
ENST00000275767.3	1097	1373	277	1235	2	4.46321	2.83019	2.69198	Hela_transcript_peak_4401
ENST00000275820.4	765	1083	319	914	3	5.4149	3.63636	3.34756	Hela_transcript_peak_4402
ENST00000275820.4	2532	2731	200	2632	1	2.17724	1.78571	1.41845	Hela_transcript_peak_4403
ENST00000275820.4	3192	3391	200	3292	1	2.17724	1.78571	1.41845	Hela_transcript_peak_4404
ENST00000275954.4	1185	1384	200	1285	1	3.10847	1.92308	2.08617	Hela_transcript_peak_4405
ENST00000275954.4	1906	2105	200	2006	1	3.10847	1.92308	2.08617	Hela_transcript_peak_4406
ENST00000276054.8	22	221	200	122	1	3.70476	1.96078	2.13038	Hela_transcript_peak_4407
ENST00000276062.8	494	803	310	657	9	14.07806	8.47458	11.33225	Hela_transcript_peak_4408
ENST00000276072.7	56	255	200	156	1	3.70476	1.96078	2.13038	Hela_transcript_peak_4409
ENST00000276079.13	78	277	200	178	1	2.04907	1.75439	1.33904	Hela_transcript_peak_4410
ENST00000276079.13	794	1103	310	949	2	3.38521	2.63158	2.13038	Hela_transcript_peak_4411
ENST00000276079.13	1362	1561	200	1462	1	2.04907	1.75439	1.33904	Hela_transcript_peak_4412
ENST00000276079.13	1603	1802	200	1703	1	2.04907	1.75439	1.33904	Hela_transcript_peak_4413
ENST00000276079.13	2017	2216	200	2117	1	2.04907	1.75439	1.33904	Hela_transcript_peak_4414
ENST00000276079.13	2394	2593	200	2494	1	2.04907	1.75439	1.33904	Hela_transcript_peak_4415
ENST00000276096.10	179	378	200	279	1	3.10847	1.92308	2.08617	Hela_transcript_peak_4416
ENST00000276185.8	6489	6688	200	6589	1	3.70476	1.96078	2.13038	Hela_transcript_peak_4417
ENST00000276201.6	458	657	200	558	1	2.76206	1.88679	1.87672	Hela_transcript_peak_4418
ENST00000276201.6	946	1176	231	1061	2	4.46321	2.83019	2.69198	Hela_transcript_peak_4419
ENST00000276202.8	364	569	206	467	2	4.46321	2.83019	2.69198	Hela_transcript_peak_4420
ENST00000276202.8	5216	5415	200	5367	1	3.10847	1.92308	2.08617	Hela_transcript_peak_4421
ENST00000276204.10	888	1208	321	1048	3	6.28843	3.77359	4.04867	Hela_transcript_peak_4422
ENST00000276297.9	5175	5374	200	5275	1	3.70476	1.96078	2.13038	Hela_transcript_peak_4423
ENST00000276390.7	21	220	200	121	1	2.51793	1.85185	1.69647	Hela_transcript_peak_4424
ENST00000276390.7	631	985	355	808	2	4.09489	2.77778	2.42574	Hela_transcript_peak_4425
ENST00000276414.4	1535	1734	200	1635	1	3.70476	1.96078	2.13038	Hela_transcript_peak_4426
ENST00000276431.9	84	283	200	184	1	2.76206	1.88679	1.87672	Hela_transcript_peak_4427
ENST00000276431.9	587	786	200	687	1	2.76206	1.88679	1.87672	Hela_transcript_peak_4428
ENST00000276431.9	1564	1763	200	1664	1	2.76206	1.88679	1.87672	Hela_transcript_peak_4429
ENST00000276440.12	639	838	200	739	1	2.76206	1.88679	1.87672	Hela_transcript_peak_4430
ENST00000276440.12	4280	4479	200	4380	1	2.17724	1.78571	1.41845	Hela_transcript_peak_4431
ENST00000276440.12	4514	4713	200	4614	1	2.17724	1.78571	1.41845	Hela_transcript_peak_4432
ENST00000276440.12	6737	7117	381	6927	2	3.81064	2.72727	2.19984	Hela_transcript_peak_4433
ENST00000276440.12	8007	8206	200	8107	1	2.32986	1.81818	1.54639	Hela_transcript_peak_4434
ENST00000276461.9	1	200	200	101	1	2.76206	1.88679	1.87672	Hela_transcript_peak_4435
ENST00000276461.9	3484	3683	200	3584	1	2.76206	1.88679	1.87672	Hela_transcript_peak_4436
ENST00000276461.9	4481	4680	200	4581	1	2.76206	1.88679	1.87672	Hela_transcript_peak_4437
ENST00000276520.12	107	306	200	207	1	3.70476	1.96078	2.13038	Hela_transcript_peak_4438
ENST00000276533.4	1	200	200	101	1	2.51793	1.85185	1.69647	Hela_transcript_peak_4439
ENST00000276533.4	630	829	200	730	1	2.51793	1.85185	1.69647	Hela_transcript_peak_4440
ENST00000276533.4	1338	1537	200	1438	1	2.51793	1.85185	1.69647	Hela_transcript_peak_4441
ENST00000276533.4	1978	2177	200	2078	1	2.51793	1.85185	1.69647	Hela_transcript_peak_4442
ENST00000276569.8	663	867	205	765	2	4.46321	2.83019	2.69198	Hela_transcript_peak_4443
ENST00000276569.8	1268	1467	200	1368	1	2.76206	1.88679	1.87672	Hela_transcript_peak_4444
ENST00000276585.9	1	453	453	93	3	5.79561	3.7037	3.66673	Hela_transcript_peak_4445
ENST00000276603.10	20	219	200	120	1	3.70476	1.96078	2.13038	Hela_transcript_peak_4446
ENST00000276646.14	80	279	200	180	1	3.70476	1.96078	2.13038	Hela_transcript_peak_4447
ENST00000276654.9	2699	2898	200	2799	1	3.70476	1.96078	2.13038	Hela_transcript_peak_4448
ENST00000276682.8	1	202	202	102	2	3.81064	2.72727	2.19984	Hela_transcript_peak_4449
ENST00000276682.8	1075	1375	301	1225	2	3.81064	2.72727	2.19984	Hela_transcript_peak_4450
ENST00000276699.10	928	1134	207	1031	2	3.81064	2.72727	2.19984	Hela_transcript_peak_4451
ENST00000276699.10	1589	1858	270	1728	3	5.4149	3.63636	3.34756	Hela_transcript_peak_4452
ENST00000276826.5	2356	2555	200	2456	1	3.70476	1.96078	2.13038	Hela_transcript_peak_4453
ENST00000276893.10	122	357	236	240	2	4.09489	2.77778	2.42574	Hela_transcript_peak_4454
ENST00000276893.10	944	1148	205	1046	2	4.09489	2.77778	2.42574	Hela_transcript_peak_4455
ENST00000276898.3	1395	1594	200	1495	1	3.10847	1.92308	2.08617	Hela_transcript_peak_4456
ENST00000276898.3	2307	2506	200	2407	1	3.10847	1.92308	2.08617	Hela_transcript_peak_4457
ENST00000276925.7	8	231	224	119	7	10.63276	6.77966	8.0337	Hela_transcript_peak_4458
ENST00000277010.9	174	545	372	360	3	6.28843	3.77359	4.04867	Hela_transcript_peak_4459
ENST00000277141.10	3519	3718	200	3619	1	3.70476	1.96078	2.13038	Hela_transcript_peak_4460
ENST00000277225.10	775	1114	340	945	2	4.46321	2.83019	2.69198	Hela_transcript_peak_4461
ENST00000277225.10	2778	2977	200	2878	1	2.76206	1.88679	1.87672	Hela_transcript_peak_4462
ENST00000277415.15	284	483	200	384	1	3.70476	1.96078	2.13038	Hela_transcript_peak_4463
ENST00000277458.5	2133	2332	200	2233	1	3.10847	1.92308	2.08617	Hela_transcript_peak_4464
ENST00000277458.5	4157	4356	200	4257	1	3.10847	1.92308	2.08617	Hela_transcript_peak_4465
ENST00000277459.8	18	217	200	118	1	2.76206	1.88679	1.87672	Hela_transcript_peak_4466
ENST00000277459.8	1028	1227	200	1128	1	2.76206	1.88679	1.87672	Hela_transcript_peak_4467
ENST00000277459.8	1254	1453	200	1354	1	2.76206	1.88679	1.87672	Hela_transcript_peak_4468
ENST00000277462.9	89	295	207	192	3	5.4149	3.63636	3.34756	Hela_transcript_peak_4469
ENST00000277462.9	1050	1250	201	1150	2	3.81064	2.72727	2.19984	Hela_transcript_peak_4470
ENST00000277465.8	1909	2108	200	2009	1	3.70476	1.96078	2.13038	Hela_transcript_peak_4471
ENST00000277537.10	974	1173	200	1074	1	3.70476	1.96078	2.13038	Hela_transcript_peak_4472
ENST00000277540.7	45	344	300	195	2	4.98499	2.88462	2.98133	Hela_transcript_peak_4473
ENST00000277541.7	956	1155	200	1056	1	2.32986	1.81818	1.54639	Hela_transcript_peak_4474
ENST00000277541.7	1928	2127	200	2028	1	2.17724	1.78571	1.41845	Hela_transcript_peak_4475
ENST00000277541.7	5245	5543	299	5394	2	3.38521	2.63158	2.13038	Hela_transcript_peak_4476
ENST00000277541.7	5824	6023	200	5890	1	2.04907	1.75439	1.33904	Hela_transcript_peak_4477
ENST00000277541.7	6189	6388	200	6289	1	2.17724	1.78571	1.41845	Hela_transcript_peak_4478
ENST00000277541.7	8330	8529	200	8430	1	2.32986	1.81818	1.54639	Hela_transcript_peak_4479
ENST00000277554.4	1644	1843	200	1706	1	2.76206	1.88679	1.87672	Hela_transcript_peak_4480
ENST00000277554.4	5252	5451	200	5352	1	2.51793	1.85185	1.69647	Hela_transcript_peak_4481
ENST00000277554.4	5680	5879	200	5780	1	2.51793	1.85185	1.69647	Hela_transcript_peak_4482
ENST00000277570.10	27	226	200	127	1	3.70476	1.96078	2.13038	Hela_transcript_peak_4483
ENST00000277575.5	1557	1756	200	1657	1	3.70476	1.96078	2.13038	Hela_transcript_peak_4484
ENST00000277746.11	45	244	200	145	1	3.70476	1.96078	2.13038	Hela_transcript_peak_4485
ENST00000277795.8	2077	2276	200	2177	1	3.70476	1.96078	2.13038	Hela_transcript_peak_4486
ENST00000277865.5	1577	1860	284	1704	8	11.23157	7.25806	8.60793	Hela_transcript_peak_4487
ENST00000277900.12	2273	2472	200	2373	1	3.10847	1.92308	2.08617	Hela_transcript_peak_4488
ENST00000277900.12	3262	3461	200	3362	1	3.10847	1.92308	2.08617	Hela_transcript_peak_4489
ENST00000277942.6	7921	8120	200	8021	1	3.70476	1.96078	2.13038	Hela_transcript_peak_4490
ENST00000278060.10	605	804	200	705	1	3.70476	1.96078	2.13038	Hela_transcript_peak_4491
ENST00000278070.7	23	222	200	123	1	2.04907	1.75439	1.33904	Hela_transcript_peak_4492
ENST00000278071.6	558	899	342	729	2	4.98499	2.88462	2.98133	Hela_transcript_peak_4493
ENST00000278175.10	5	221	217	113	4	7.11533	4.54545	4.79178	Hela_transcript_peak_4494
ENST00000278175.10	993	1192	200	1093	1	2.32986	1.81818	1.54639	Hela_transcript_peak_4495
ENST00000278193.7	16	387	372	202	2	4.09489	2.77778	2.42574	Hela_transcript_peak_4496
ENST00000278193.7	466	665	200	566	1	2.51793	1.85185	1.69647	Hela_transcript_peak_4497
ENST00000278193.7	2416	2615	200	2516	1	2.51793	1.85185	1.69647	Hela_transcript_peak_4498
ENST00000278319.10	1780	1979	200	1880	1	3.70476	1.96078	2.13038	Hela_transcript_peak_4499
ENST00000278379.9	4271	4470	200	4371	1	3.70476	1.96078	2.13038	Hela_transcript_peak_4500
ENST00000278412.7	481	680	200	581	1	2.17724	1.78571	1.41845	Hela_transcript_peak_4501
ENST00000278412.7	1124	1514	391	1319	2	3.57958	2.67857	2.13038	Hela_transcript_peak_4502
ENST00000278412.7	1946	2503	558	2119	2	3.57958	2.67857	2.13038	Hela_transcript_peak_4503
ENST00000278422.9	268	467	200	368	1	2.76206	1.88679	1.87672	Hela_transcript_peak_4504
ENST00000278422.9	1004	1227	224	1116	2	4.46321	2.83019	2.69198	Hela_transcript_peak_4505
ENST00000278426.8	2004	2203	200	2104	1	3.70476	1.96078	2.13038	Hela_transcript_peak_4506
ENST00000278499.6	657	902	246	780	3	6.28843	3.77359	4.04867	Hela_transcript_peak_4507
ENST00000278505.5	47	524	478	207	2	4.09489	2.77778	2.42574	Hela_transcript_peak_4508
ENST00000278505.5	2285	2484	200	2385	1	2.51793	1.85185	1.69647	Hela_transcript_peak_4509
ENST00000278544.9	3101	3300	200	3201	1	3.70476	1.96078	2.13038	Hela_transcript_peak_4510
ENST00000278590.8	5148	5347	200	5248	1	3.70476	1.96078	2.13038	Hela_transcript_peak_4511
ENST00000278612.9	30	229	200	130	1	3.70476	1.96078	2.13038	Hela_transcript_peak_4512
ENST00000278616.8	3919	4118	200	4019	1	2.76206	1.88679	1.87672	Hela_transcript_peak_4513
ENST00000278616.8	5259	5458	200	5359	1	2.76206	1.88679	1.87672	Hela_transcript_peak_4514
ENST00000278616.8	6688	6887	200	6788	1	2.51793	1.85185	1.69647	Hela_transcript_peak_4515
ENST00000278616.8	11474	11673	200	11574	1	3.10847	1.92308	2.08617	Hela_transcript_peak_4516
ENST00000278618.9	1866	2065	200	1966	1	3.10847	1.92308	2.08617	Hela_transcript_peak_4517
ENST00000278618.9	2189	2388	200	2289	1	3.10847	1.92308	2.08617	Hela_transcript_peak_4518
ENST00000278671.10	6	285	280	146	4	7.59266	4.62963	5.20068	Hela_transcript_peak_4519
ENST00000278756.7	1226	1425	200	1326	1	3.70476	1.96078	2.13038	Hela_transcript_peak_4520
ENST00000278823.7	243	530	288	387	3	4.84423	3.50877	2.98133	Hela_transcript_peak_4521
ENST00000278823.7	851	1227	377	1039	2	3.38521	2.63158	2.13038	Hela_transcript_peak_4522
ENST00000278823.7	2611	2824	214	2718	2	3.38521	2.63158	2.13038	Hela_transcript_peak_4523
ENST00000278833.3	460	659	200	560	1	3.70476	1.96078	2.13038	Hela_transcript_peak_4524
ENST00000278840.9	235	434	200	335	1	2.32986	1.81818	1.54639	Hela_transcript_peak_4525
ENST00000278840.9	682	881	200	782	1	2.32986	1.81818	1.54639	Hela_transcript_peak_4526
ENST00000278840.9	1279	1478	200	1379	1	2.32986	1.81818	1.54639	Hela_transcript_peak_4527
ENST00000278840.9	2080	2279	200	2180	1	2.32986	1.81818	1.54639	Hela_transcript_peak_4528
ENST00000278849.4	587	786	200	687	1	2.04907	1.75439	1.33904	Hela_transcript_peak_4529
ENST00000278849.4	1661	2175	515	1920	2	3.38521	2.63158	2.13038	Hela_transcript_peak_4530
ENST00000278849.4	2844	3043	200	2944	1	2.04907	1.75439	1.33904	Hela_transcript_peak_4531
ENST00000278886.11	4337	4536	200	4437	1	3.70476	1.96078	2.13038	Hela_transcript_peak_4532
ENST00000278903.11	249	448	200	349	1	3.10847	1.92308	2.08617	Hela_transcript_peak_4533
ENST00000278903.11	1943	2142	200	2043	1	3.10847	1.92308	2.08617	Hela_transcript_peak_4534
ENST00000278927.10	30	229	200	130	1	3.70476	1.96078	2.13038	Hela_transcript_peak_4535
ENST00000278949.9	1468	1667	200	1568	1	3.70476	1.96078	2.13038	Hela_transcript_peak_4536
ENST00000278980.10	78	277	200	178	1	3.70476	1.96078	2.13038	Hela_transcript_peak_4537
ENST00000279022.7	478	677	200	578	1	3.10847	1.92308	2.08617	Hela_transcript_peak_4538
ENST00000279022.7	2206	2405	200	2306	1	3.10847	1.92308	2.08617	Hela_transcript_peak_4539
ENST00000279034.10	629	828	200	729	1	3.10847	1.92308	2.08617	Hela_transcript_peak_4540
ENST00000279034.10	1647	1846	200	1747	1	3.10847	1.92308	2.08617	Hela_transcript_peak_4541
ENST00000279068.11	1904	2103	200	2004	1	3.10847	1.92308	2.08617	Hela_transcript_peak_4542
ENST00000279068.11	2317	2516	200	2417	1	3.10847	1.92308	2.08617	Hela_transcript_peak_4543
ENST00000279101.9	6	205	200	106	1	2.32986	1.81818	1.54639	Hela_transcript_peak_4544
ENST00000279101.9	839	1038	200	939	1	2.32986	1.81818	1.54639	Hela_transcript_peak_4545
ENST00000279101.9	1585	1878	294	1732	2	3.81064	2.72727	2.19984	Hela_transcript_peak_4546
ENST00000279101.9	2954	3153	200	3054	1	2.32986	1.81818	1.54639	Hela_transcript_peak_4547
[truncated: 4,432,496 more chars]
