# Supplementary material for: CASowary: CRISPR-Cas13 guide RNA predictor for transcript depletion
Source: BMC Genomics. 2022 Mar 2;23:172. doi: 10.1186/s12864-022-08366-2 (PMC8889671; doi:10.1186/s12864-022-08366-2)
Supplement: Supplementary file 8 — Additional file 8. [file 12864_2022_8366_MOESM8_ESM.zip]

Archive with 9 entries (8 files):
- Additional Files/
- Additional Files/.gitattributes
- Additional Files/Additional File 3.csv
- Additional Files/Additional File 5.txt
- Additional Files/Additional File 2.xls
- Additional Files/Additional File 7.xls
- Additional Files/Additional File 6.txt
- Additional Files/Additional File 1.fasta
- Additional Files/Additional File 4.txt
